# Supplementary material for: LncRNA VEAL2 regulates PRKCB2 to modulate endothelial permeability in diabetic retinopathy
Source: EMBO J. 2021 Jun 28;40(15):e107134. doi: 10.15252/embj.2020107134 (PMC8327952; doi:10.15252/embj.2020107134)
Supplement: Supplementary file 4 — Dataset EV1 [file EMBJ-40-e107134-s010.xlsx]

## Sheet: Sheet1
Dataset EV1: The list of 4,897 putative LncRNAs identified from 1dpf Tg(fli1a:EGFP, gata1a: DsRed) zebrafish
Transcript_ID	Gene ID	Locus	EC FPKM	NEC FPKM
TCONS_00000005	XLOC_000003	Zv9_NA11:78998-79541	0	1.74388
TCONS_00000023	XLOC_000017	Zv9_NA135:15384-16114	0.521967	1.87749
TCONS_00000024	XLOC_000018	Zv9_NA135:17513-18090	0.0447306	1.73581
TCONS_00000029	XLOC_000023	Zv9_NA149:4962-6685	0.50737	1.37185
TCONS_00000031	XLOC_000025	Zv9_NA149:9949-10358	1.99082	3.2085
TCONS_00000044	XLOC_000034	Zv9_NA163:16900-24387	104.035	94.5776
TCONS_00000054	XLOC_000043	Zv9_NA17:54008-55188	2.52714	2.23232
TCONS_00000064	XLOC_000053	Zv9_NA199:23759-25357	0.344679	1.07163
TCONS_00000068	XLOC_000057	Zv9_NA205:13-1886	0.361665	1.21305
TCONS_00000076	XLOC_000064	Zv9_NA231:1013-1780	5.06466	15.2089
TCONS_00000078	XLOC_000066	Zv9_NA231:2541-6795	5.83433	14.3249
TCONS_00000079	XLOC_000067	Zv9_NA231:11838-12768	2.70422	0.434643
TCONS_00000097	XLOC_000078	Zv9_NA255:785-12945	0.152103	2.10632
TCONS_00000100	XLOC_000081	Zv9_NA257:69141-70804	2.90235	3.6557
TCONS_00000106	XLOC_000087	Zv9_NA261:4078-4819	1.85213	2.64925
TCONS_00000110	XLOC_000090	Zv9_NA265:13547-14960	4.27233	5.45324
TCONS_00000112	XLOC_000092	Zv9_NA266:14593-18543	3.39398	3.81387
TCONS_00000114	XLOC_000094	Zv9_NA266:37861-38971	1.25235	1.26875
TCONS_00000121	XLOC_000099	Zv9_NA276:56-838	3.66878	1.65669
TCONS_00000122	XLOC_000100	Zv9_NA276:1064-1548	5.20518	2.05957
TCONS_00000123	XLOC_000101	Zv9_NA276:74313-75295	7.35795	12.5418
TCONS_00000124	XLOC_000102	Zv9_NA276:75469-76404	6.39706	9.64462
TCONS_00000125	XLOC_000103	Zv9_NA278:51156-51550	6.35296	6.53858
TCONS_00000132	XLOC_000108	Zv9_NA290:22955-23967	1.16373	2.20019
TCONS_00000133	XLOC_000109	Zv9_NA290:24353-24993	0.826561	2.36761
TCONS_00000134	XLOC_000110	Zv9_NA290:25091-26053	0.494527	1.41894
TCONS_00000141	XLOC_000115	Zv9_NA291:13365-13789	11.3836	11.0945
TCONS_00000143	XLOC_000117	Zv9_NA303:18277-43713	1.0548	1.01076
TCONS_00000148	XLOC_000119	Zv9_NA303:72302-74724	0.727361	1.47548
TCONS_00000149	XLOC_000119	Zv9_NA303:72302-74724	0.668997	0.720787
TCONS_00000150	XLOC_000120	Zv9_NA303:56672-58186	0.535567	0.768927
TCONS_00000157	XLOC_000126	Zv9_NA324:47727-49161	0.544689	0.841328
TCONS_00000158	XLOC_000127	Zv9_NA325:2455-3255	0	1.35904
TCONS_00000187	XLOC_000150	Zv9_NA37:14200-16583	0.597619	9.24015
TCONS_00000188	XLOC_000151	Zv9_NA378:5786-6205	2.45285	4.16463
TCONS_00000189	XLOC_000152	Zv9_NA378:8786-9269	3.3062	5.16476
TCONS_00000206	XLOC_000163	Zv9_NA393:9499-9955	1.00536	2.92885
TCONS_00000207	XLOC_000164	Zv9_NA393:11410-12668	1.64349	2.25697
TCONS_00000215	XLOC_000171	Zv9_NA401:6857-7422	0.244939	1.31965
TCONS_00000217	XLOC_000173	Zv9_NA401:10415-10988	0.720573	1.94129
TCONS_00000222	XLOC_000178	Zv9_NA403:39197-40871	1.17854	1.93265
TCONS_00000223	XLOC_000179	Zv9_NA403:41323-41995	2.51829	2.87307
TCONS_00000224	XLOC_000180	Zv9_NA403:42939-43185	4.3763	7.29748
TCONS_00000226	XLOC_000182	Zv9_NA407:4360-5061	0.366645	1.23615
TCONS_00000228	XLOC_000184	Zv9_NA415:6507-7343	3.86544	2.87152
TCONS_00000232	XLOC_000188	Zv9_NA422:19678-20147	0.32104	2.37475
TCONS_00000233	XLOC_000189	Zv9_NA422:21112-22046	0.640533	2.50793
TCONS_00000234	XLOC_000190	Zv9_NA422:30201-30659	1.99725	6.93766
TCONS_00000242	XLOC_000196	Zv9_NA428:16678-17235	0.249877	2.35572
TCONS_00000243	XLOC_000197	Zv9_NA428:18709-20628	6.53691	3.21352
TCONS_00000244	XLOC_000198	Zv9_NA428:20706-21536	3.5521	1.51629
TCONS_00000245	XLOC_000199	Zv9_NA428:22132-22711	4.3537	3.17268
TCONS_00000260	XLOC_000212	Zv9_NA433:5957-6803	0.5782	1.46322
TCONS_00000269	XLOC_000219	Zv9_NA463:29614-30713	4.96253	4.42124
TCONS_00000274	XLOC_000224	Zv9_NA466:30280-30647	0.478222	3.20712
TCONS_00000278	XLOC_000227	Zv9_NA47:7-1290	5.48853	3.57859
TCONS_00000282	XLOC_000230	Zv9_NA470:49681-50375	1.904	0.876611
TCONS_00000285	XLOC_000233	Zv9_NA472:92064-92539	0.31493	2.37713
TCONS_00000292	XLOC_000237	Zv9_NA479:31246-31593	3.17139	3.89628
TCONS_00000294	XLOC_000239	Zv9_NA479:35015-37124	2.09649	0.701564
TCONS_00000297	XLOC_000241	Zv9_NA490:1099-3563	0.746586	0.712627
TCONS_00000298	XLOC_000241	Zv9_NA490:1099-3563	1.13025	2.40068
TCONS_00000300	XLOC_000243	Zv9_NA490:3620-4444	1.19474	2.01544
TCONS_00000302	XLOC_000245	Zv9_NA493:742-2553	0.6004	1.86703
TCONS_00000303	XLOC_000246	Zv9_NA493:3218-5201	1.57733	7.20532
TCONS_00000308	XLOC_000251	Zv9_NA498:4741-5492	0.893655	3.28324
TCONS_00000309	XLOC_000252	Zv9_NA498:5622-7226	0.411896	1.40527
TCONS_00000312	XLOC_000254	Zv9_NA500:246-9688	0.411627	1.77452
TCONS_00000315	XLOC_000257	Zv9_NA500:246-9688	0.718054	1.8166
TCONS_00000317	XLOC_000259	Zv9_NA501:70269-70754	4.29381	6.72191
TCONS_00000318	XLOC_000260	Zv9_NA501:72395-72664	12.5989	13.9894
TCONS_00000323	XLOC_000265	Zv9_NA524:7649-7973	6.00894	8.44805
TCONS_00000329	XLOC_000271	Zv9_NA533:2315-2590	18.5331	24.7564
TCONS_00000337	XLOC_000277	Zv9_NA540:22078-22878	1.23957	1.35904
TCONS_00000357	XLOC_000292	Zv9_NA569:21323-21689	2.88309	5.84333
TCONS_00000358	XLOC_000293	Zv9_NA572:11-1072	5.94221	0.891749
TCONS_00000360	XLOC_000295	Zv9_NA573:47779-49041	0.899623	1.71396
TCONS_00000372	XLOC_000304	Zv9_NA600:6242-7026	0.476766	2.00201
TCONS_00000373	XLOC_000305	Zv9_NA600:8438-10480	0.350633	1.3491
TCONS_00000374	XLOC_000306	Zv9_NA600:10642-12137	1.03959	3.011
TCONS_00000376	XLOC_000308	Zv9_NA603:1062-3152	0.924457	3.12527
TCONS_00000377	XLOC_000309	Zv9_NA603:3228-3465	3.60757	10.4238
TCONS_00000379	XLOC_000311	Zv9_NA62:6519-7663	1.51133	1.29304
TCONS_00000380	XLOC_000312	Zv9_NA62:9701-11106	1.83139	1.48523
TCONS_00000384	XLOC_000316	Zv9_NA627:30922-31818	0.404174	1.00029
TCONS_00000386	XLOC_000318	Zv9_NA629:2615-4002	0.279198	0.760656
TCONS_00000389	XLOC_000321	Zv9_NA631:16731-21220	8.89929	6.43331
TCONS_00000400	XLOC_000328	Zv9_NA660:11284-11928	0.204931	1.51936
TCONS_00000411	XLOC_000333	Zv9_NA662:7936-10775	1.83529	1.60531
TCONS_00000413	XLOC_000335	Zv9_NA662:11951-13090	1.0127	1.43643
TCONS_00000423	XLOC_000345	Zv9_NA681:82237-83148	7.74558	10.6917
TCONS_00000435	XLOC_000354	Zv9_NA683:86447-87429	1.29594	2.25352
TCONS_00000440	XLOC_000358	Zv9_NA686:4119-25995	0	1.52034
TCONS_00000450	XLOC_000364	Zv9_NA698:49945-50938	0.602581	1.76807
TCONS_00000452	XLOC_000366	Zv9_NA698:54859-88556	1.67683	3.34338
TCONS_00000467	XLOC_000379	Zv9_NA732:83912-85565	6.1084	3.76977
TCONS_00000476	XLOC_000384	Zv9_NA735:98025-99135	2.08725	0.916318
TCONS_00000477	XLOC_000385	Zv9_NA735:99232-100495	0.449404	0.971569
TCONS_00000478	XLOC_000386	Zv9_NA735:109469-170860	0	1.55019
TCONS_00000484	XLOC_000392	Zv9_NA759:302-1397	0.0265094	1.24627
TCONS_00000485	XLOC_000393	Zv9_NA759:4095-5251	0.298622	1.14301
TCONS_00000493	XLOC_000400	Zv9_NA791:24936-25667	0.173684	1.29145
TCONS_00000505	XLOC_000411	Zv9_NA813:5707-6304	17.7052	51.2295
TCONS_00000509	XLOC_000414	Zv9_NA816:20890-21471	0.471247	1.90455
TCONS_00000510	XLOC_000415	Zv9_NA816:22016-22568	0.7592	1.70402
TCONS_00000514	XLOC_000418	Zv9_NA820:12711-13037	4.15697	3.97609
TCONS_00000515	XLOC_000419	Zv9_NA820:13477-14103	2.55424	5.16386
TCONS_00000516	XLOC_000420	Zv9_NA820:17078-17788	9.19635	8.63345
TCONS_00000519	XLOC_000423	Zv9_NA824:42830-43736	0.664588	1.97382
TCONS_00000520	XLOC_000424	Zv9_NA824:43917-45125	0.472998	1.08638
TCONS_00000523	XLOC_000427	Zv9_NA831:106-1327	3.55072	1.26246
TCONS_00000529	XLOC_000433	Zv9_NA848:10-687	14.1961	7.50144
TCONS_00000530	XLOC_000434	Zv9_NA848:8155-8621	0.324184	2.61585
TCONS_00000535	XLOC_000437	Zv9_NA851:1653-1897	3.34977	7.44709
TCONS_00000539	XLOC_000441	Zv9_NA856:39998-41850	0.703526	3.00133
TCONS_00000554	XLOC_000455	Zv9_NA883:26694-27515	0.150021	1.4172
TCONS_00000556	XLOC_000457	Zv9_NA883:31095-31513	1.15301	3.35598
TCONS_00000557	XLOC_000458	Zv9_NA883:64686-65566	2.34124	0.278855
TCONS_00000559	XLOC_000460	Zv9_NA885:20107-20892	0.158668	1.28453
TCONS_00000569	XLOC_000468	Zv9_NA89:34278-35182	2.39895	5.21767
TCONS_00000575	XLOC_000473	Zv9_NA893:1273-2928	1.79028	2.33055
TCONS_00000585	XLOC_000480	Zv9_NA899:4239-4456	27.5203	37.713
TCONS_00000600	XLOC_000494	Zv9_NA905:46964-47388	2.62945	5.04693
TCONS_00000601	XLOC_000495	Zv9_NA905:48492-49037	1.03068	3.46973
TCONS_00000610	XLOC_000503	Zv9_NA906:82316-82818	1.1603	2.73253
TCONS_00000622	XLOC_000512	Zv9_NA908:76035-77105	0.326856	1.32442
TCONS_00000623	XLOC_000513	Zv9_NA908:129863-130502	0.828288	2.2545
TCONS_00000645	XLOC_000530	Zv9_NA918:0-1866	5.53305	5.79682
TCONS_00000648	XLOC_000532	Zv9_NA918:2016-6309	1.03116	2.02788
TCONS_00000649	XLOC_000533	Zv9_NA918:6371-8332	1.54107	2.9024
TCONS_00000660	XLOC_000540	Zv9_NA921:11178-12064	0.682906	3.68741
TCONS_00000661	XLOC_000541	Zv9_NA921:12325-13164	1.16833	4.13915
TCONS_00000667	XLOC_000545	Zv9_NA923:16127-16629	0.290076	2.14699
TCONS_00000671	XLOC_000549	Zv9_NA926:30106-30977	1.88852	0.65888
TCONS_00000676	XLOC_000554	Zv9_NA928:31936-37262	0.869738	2.30007
TCONS_00000683	XLOC_000559	Zv9_NA930:17747-18445	1.29042	2.48604
TCONS_00000702	XLOC_000575	Zv9_NA947:168872-169484	3.60657	2.42349
TCONS_00000708	XLOC_000579	Zv9_NA947:60954-65876	7.30551	4.77535
TCONS_00000711	XLOC_000582	Zv9_NA947:162379-164585	6.39491	4.062
TCONS_00000737	XLOC_000606	Zv9_NA964:10497-10926	11.429	0
TCONS_00000743	XLOC_000611	Zv9_NA967:5172-5374	13.2646	37.9293
TCONS_00000749	XLOC_000617	Zv9_NA971:110-876	2.44743	2.00918
TCONS_00000769	XLOC_000632	Zv9_NA984:862-1745	5.48905	6.45895
TCONS_00000770	XLOC_000632	Zv9_NA984:862-1745	14.6103	5.73952
TCONS_00000771	XLOC_000633	Zv9_NA984:39-460	4.17931	2.04173
TCONS_00000783	XLOC_000642	Zv9_NA991:19-632	0	1.62296
TCONS_00000825	XLOC_000676	Zv9_scaffold3460:8122-8531	1.19449	2.67375
TCONS_00000827	XLOC_000678	Zv9_scaffold3463:654555-655113	0.996997	2.68552
TCONS_00000840	XLOC_000689	Zv9_scaffold3465:90807-91523	1.07024	1.44347
TCONS_00000842	XLOC_000691	Zv9_scaffold3465:139992-140951	1.48314	0.832773
TCONS_00000843	XLOC_000692	Zv9_scaffold3465:141079-141980	0.936704	1.35485
TCONS_00000847	XLOC_000696	Zv9_scaffold3465:484009-484558	3.06023	1.26286
TCONS_00000848	XLOC_000697	Zv9_scaffold3465:484620-485535	1.31697	1.50708
TCONS_00000887	XLOC_000727	Zv9_scaffold3480:240575-241421	9.3394	5.15475
TCONS_00000893	XLOC_000733	Zv9_scaffold3484:8804-9402	5.36092	2.96372
TCONS_00000894	XLOC_000734	Zv9_scaffold3484:107579-108658	0.755193	0.961383
TCONS_00000909	XLOC_000743	Zv9_scaffold3485:257460-258236	0.503086	1.73766
TCONS_00000910	XLOC_000744	Zv9_scaffold3485:258301-259726	1.72406	1.27096
TCONS_00000915	XLOC_000748	Zv9_scaffold3487:171945-172517	5.05626	3.7298
TCONS_00000916	XLOC_000749	Zv9_scaffold3487:173441-174484	1.90885	2.65386
TCONS_00000933	XLOC_000762	Zv9_scaffold3490:114800-115297	2.31327	5.48046
TCONS_00000936	XLOC_000765	Zv9_scaffold3493:156271-156649	5.33227	3.3606
TCONS_00000937	XLOC_000766	Zv9_scaffold3493:157152-158441	9.234	6.3079
TCONS_00000942	XLOC_000770	Zv9_scaffold3497:54715-55419	0.182311	2.95044
TCONS_00000943	XLOC_000771	Zv9_scaffold3497:55955-56485	0	1.80485
TCONS_00000944	XLOC_000772	Zv9_scaffold3497:56705-57807	0.33957	1.13247
TCONS_00000958	XLOC_000784	Zv9_scaffold3504:28685-29318	2.09701	0.565301
TCONS_00000961	XLOC_000787	Zv9_scaffold3505:109486-109865	0.452293	4.55172
TCONS_00001002	XLOC_000816	Zv9_scaffold3525:74312-75520	0.567598	1.2781
TCONS_00001003	XLOC_000817	Zv9_scaffold3525:76798-77521	0.176154	1.30678
TCONS_00001009	XLOC_000823	Zv9_scaffold3530:931588-932139	1.28443	2.62491
TCONS_00001031	XLOC_000838	Zv9_scaffold3539:98516-99093	0.602147	2.5958
TCONS_00001048	XLOC_000849	Zv9_scaffold3540:207473-208607	0.50895	1.16879
TCONS_00001058	XLOC_000857	Zv9_scaffold3545:110611-112232	1.62841	2.06371
TCONS_00001063	XLOC_000861	Zv9_scaffold3546:146353-147394	2.58843	3.19185
TCONS_00001064	XLOC_000862	Zv9_scaffold3546:148096-150438	1.56271	2.03763
TCONS_00001071	XLOC_000868	Zv9_scaffold3549:73498-74386	1.36206	4.59663
TCONS_00001083	XLOC_000880	Zv9_scaffold3556:2509-3380	0.278929	5.08279
TCONS_00001092	XLOC_000885	Zv9_scaffold3559:12313-12852	1.83226	2.46708
TCONS_00001094	XLOC_000887	Zv9_scaffold3561:93304-93935	4.04348	5.44347
TCONS_00001112	XLOC_000894	Zv9_scaffold3563:240789-283850	2.91466	0.122997
TCONS_00001240	XLOC_000967	chr1:6993884-6998058	6.39938	6.65548
TCONS_00001241	XLOC_000967	chr1:6993884-6998058	2.92048	3.61899
TCONS_00001251	XLOC_000974	chr1:7663708-7666214	4.2942	5.17123
TCONS_00001744	XLOC_001254	chr1:49218487-49220320	9.13402	1.81229
TCONS_00001988	XLOC_001395	chr1:4178547-4181039	0.253726	1.2764
TCONS_00001989	XLOC_001395	chr1:4178547-4181039	0.733745	0.548214
TCONS_00002197	XLOC_001508	chr1:18409888-18415794	15.4756	19.7693
TCONS_00002354	XLOC_001593	chr1:30474386-30478879	2.554	1.62073
TCONS_00002355	XLOC_001593	chr1:30474386-30478879	3.46723	2.99039
TCONS_00002362	XLOC_001598	chr1:30535114-30597385	3.57658	3.83842
TCONS_00002799	XLOC_001854	chr1:60335762-60339867	1.34436	5.08599
TCONS_00002800	XLOC_001854	chr1:60335762-60339867	3.60517	0.683043
TCONS_00002805	XLOC_001857	chr1:683646-712047	0.470833	2.05839
TCONS_00002810	XLOC_001862	chr1:2005145-2006297	0.199884	0.8224
TCONS_00002813	XLOC_001865	chr1:2058371-2202923	0.248586	2.31584
TCONS_00002815	XLOC_001867	chr1:2058371-2202923	0.459729	4.00288
TCONS_00002816	XLOC_001868	chr1:4181180-4182176	1.18601	1.84182
TCONS_00002817	XLOC_001869	chr1:4208841-4209732	0.135647	1.00712
TCONS_00002820	XLOC_001872	chr1:5230222-5230744	2.10539	1.91906
TCONS_00002821	XLOC_001873	chr1:5230905-5232188	3.26634	4.02642
TCONS_00002823	XLOC_001875	chr1:7010869-7012153	0.378454	0.715083
TCONS_00002827	XLOC_001879	chr1:7151676-7152811	0.610113	1.64836
TCONS_00002829	XLOC_001881	chr1:7608876-7609863	1.91828	2.10467
TCONS_00002830	XLOC_001882	chr1:7610024-7610765	2.38969	1.72692
TCONS_00002834	XLOC_001886	chr1:8242433-8243414	0.603845	0.815393
TCONS_00002837	XLOC_001889	chr1:9109548-9110187	0.414144	1.67473
TCONS_00002838	XLOC_001890	chr1:9503379-9504017	1.66004	1.81807
TCONS_00002839	XLOC_001891	chr1:9819389-9856869	3.12815	2.83491
TCONS_00002840	XLOC_001892	chr1:10304626-10305426	0.464839	2.92716
TCONS_00002841	XLOC_001893	chr1:10305804-10306270	0	2.17988
TCONS_00002842	XLOC_001894	chr1:10306399-10307007	0	2.23774
TCONS_00002843	XLOC_001895	chr1:11245889-11246564	0.192585	1.68787
TCONS_00002844	XLOC_001896	chr1:11290492-11291670	0.973886	1.44727
TCONS_00002845	XLOC_001897	chr1:11291917-11293050	1.52842	2.61526
TCONS_00002846	XLOC_001898	chr1:11554161-11554948	0	1.70725
TCONS_00002849	XLOC_001901	chr1:12481990-12482998	1.52242	1.34212
TCONS_00002852	XLOC_001904	chr1:13368881-13369738	0.56907	1.36542
TCONS_00002853	XLOC_001905	chr1:13370994-13371507	0.562073	2.08045
TCONS_00002859	XLOC_001911	chr1:13927992-13928681	0.187485	1.51692
TCONS_00002860	XLOC_001912	chr1:13928795-13929843	0	2.03576
TCONS_00002861	XLOC_001913	chr1:13952806-14011958	6.60589	5.63897
TCONS_00002865	XLOC_001917	chr1:16486384-16488346	2.05366	2.11981
TCONS_00002869	XLOC_001921	chr1:17314575-17315186	2.41933	0.889165
TCONS_00002873	XLOC_001925	chr1:17696969-17698787	0.243148	0.971221
TCONS_00002874	XLOC_001926	chr1:17855027-17857192	7.86051	8.42369
TCONS_00002875	XLOC_001927	chr1:17860544-17862276	0.31529	1.87551
TCONS_00002877	XLOC_001929	chr1:18570802-18573611	2.35724	1.26529
TCONS_00002878	XLOC_001930	chr1:18738864-18740765	5.23806	5.92775
TCONS_00002879	XLOC_001931	chr1:18812809-18878805	0	1.05056
TCONS_00002880	XLOC_001932	chr1:18878908-18880594	0.519675	2.59062
TCONS_00002881	XLOC_001933	chr1:19917655-19920905	1.7722	1.15424
TCONS_00002883	XLOC_001935	chr1:23369636-23370490	0.142883	1.06069
TCONS_00002884	XLOC_001936	chr1:23371395-23372098	0.730588	1.97057
TCONS_00002885	XLOC_001937	chr1:24009597-24011043	0.925037	1.97953
TCONS_00002886	XLOC_001938	chr1:24174854-24176564	3.26162	0.907822
TCONS_00002887	XLOC_001939	chr1:24177180-24177752	3.85239	0.64866
TCONS_00002892	XLOC_001944	chr1:25268265-25269789	4.65132	8.49734
TCONS_00002894	XLOC_001946	chr1:25439498-25440559	2.64098	3.79031
TCONS_00002895	XLOC_001947	chr1:26262381-26263886	9.95439	12.0791
TCONS_00002899	XLOC_001951	chr1:27549716-27551156	0.154896	3.24488
TCONS_00002900	XLOC_001952	chr1:27824192-27825086	0.405275	1.64129
TCONS_00002901	XLOC_001953	chr1:27825664-27826694	1.13964	0.923465
TCONS_00002902	XLOC_001954	chr1:28171363-28172330	0.245731	1.16131
TCONS_00002904	XLOC_001956	chr1:28692753-28693260	1.14359	1.92384
TCONS_00002905	XLOC_001957	chr1:29022221-29298139	0.672359	1.80577
TCONS_00002906	XLOC_001958	chr1:29426882-29624482	2.9477	1.23624
TCONS_00002907	XLOC_001959	chr1:29426882-29624482	2.06766	1.08981
TCONS_00002909	XLOC_001961	chr1:30302563-30302996	3.78497	3.97311
TCONS_00002913	XLOC_001965	chr1:30469674-30470871	1.62526	0.581236
TCONS_00002914	XLOC_001966	chr1:31055277-31056159	0.137338	3.89318
TCONS_00002915	XLOC_001967	chr1:31155939-31157158	2.71488	1.83402
TCONS_00002918	XLOC_001970	chr1:32015332-32015741	6.2273	8.18506
TCONS_00002923	XLOC_001975	chr1:33175912-33176705	0.783305	1.26833
TCONS_00002924	XLOC_001976	chr1:33176789-33177586	0.155677	2.10065
TCONS_00002927	XLOC_001979	chr1:33893820-33894478	0.39833	1.34254
TCONS_00002928	XLOC_001980	chr1:34226597-34228637	1.37085	2.35277
TCONS_00002932	XLOC_001984	chr1:35166252-35166881	2.3264	3.13558
TCONS_00002933	XLOC_001985	chr1:35371136-35371728	6.88858	0.618747
TCONS_00002936	XLOC_001988	chr1:35719698-35720395	0.369379	1.36986
TCONS_00002938	XLOC_001990	chr1:35722362-35723669	0.259295	1.28473
TCONS_00002939	XLOC_001991	chr1:35725987-35859514	0.982168	1.90018
TCONS_00002940	XLOC_001992	chr1:35725987-35859514	1.40648	1.47128
TCONS_00002942	XLOC_001994	chr1:36411988-36412929	4.06265	0.599948
TCONS_00002944	XLOC_001996	chr1:37219518-37220429	1.98048	0.356493
TCONS_00002948	XLOC_002000	chr1:40447081-40479615	2.5376	4.67387
TCONS_00002950	XLOC_002002	chr1:40447081-40479615	2.42707	4.49357
TCONS_00002953	XLOC_002005	chr1:40505811-40506063	4.12516	6.88039
TCONS_00002954	XLOC_002006	chr1:40726433-40727698	8.34377	12.9106
TCONS_00002956	XLOC_002008	chr1:40940493-40941037	2.84176	0.173936
TCONS_00002957	XLOC_002009	chr1:40952252-40953401	2.50614	0.203133
TCONS_00002958	XLOC_002010	chr1:40953585-40954154	3.39558	0
TCONS_00002961	XLOC_002013	chr1:41124543-41125742	1.52671	0.386746
TCONS_00002962	XLOC_002014	chr1:41200457-41201689	6.47366	3.81106
TCONS_00002963	XLOC_002015	chr1:42340523-42341086	2.7077	0.165771
TCONS_00002964	XLOC_002016	chr1:42341193-42342344	1.60069	0.608172
TCONS_00002965	XLOC_002017	chr1:44077321-44078334	0.232472	0.941835
TCONS_00002966	XLOC_002018	chr1:44357555-44358506	0.376056	1.01551
TCONS_00002968	XLOC_002020	chr1:44412716-44413437	2.65173	1.1922
TCONS_00002969	XLOC_002021	chr1:44451845-44452276	4.02561	0.737677
TCONS_00002971	XLOC_002023	chr1:44790522-44791432	1.45429	2.49877
TCONS_00002973	XLOC_002025	chr1:45194008-45194963	1.37193	0.336802
TCONS_00002978	XLOC_002030	chr1:46036936-46038321	0.566484	0.984304
TCONS_00002979	XLOC_002031	chr1:46333443-46334723	2.744	4.54501
TCONS_00002980	XLOC_002032	chr1:46427808-46428599	3.45747	1.37837
TCONS_00002986	XLOC_002038	chr1:47378993-47380590	0.620854	1.63188
TCONS_00002987	XLOC_002039	chr1:47908735-47909416	0	1.54014
TCONS_00002988	XLOC_002040	chr1:47992425-47993054	2.96087	2.99305
TCONS_00002990	XLOC_002042	chr1:48184264-48188478	6.65521	3.83706
TCONS_00002991	XLOC_002043	chr1:49216370-49217302	1.87698	0.337859
TCONS_00002992	XLOC_002044	chr1:49222773-49222997	25.8725	3.72848
TCONS_00002994	XLOC_002046	chr1:49705882-49707112	0.185308	1.29515
TCONS_00002995	XLOC_002047	chr1:49708732-49709671	0.254568	1.37482
TCONS_00002996	XLOC_002048	chr1:49711608-49712411	0.154223	1.56082
TCONS_00002997	XLOC_002049	chr1:49719698-49720493	0.156167	1.58044
TCONS_00003000	XLOC_002052	chr1:49871755-49872346	0.920611	1.86053
TCONS_00003002	XLOC_002054	chr1:51066439-51068000	4.1039	4.39962
TCONS_00003003	XLOC_002055	chr1:51072282-51073000	2.1328	1.31846
TCONS_00003006	XLOC_002058	chr1:51884740-51885739	0.118177	0.95752
TCONS_00003007	XLOC_002059	chr1:51886695-51887697	0	1.35166
TCONS_00003008	XLOC_002060	chr1:51889638-51890342	0.0130222	1.59816
TCONS_00003009	XLOC_002061	chr1:51914476-51915437	9.03638	5.93355
TCONS_00003011	XLOC_002063	chr1:51950258-51950821	0.49231	1.65771
TCONS_00003012	XLOC_002064	chr1:51952456-51952912	0.670243	2.25296
TCONS_00003013	XLOC_002065	chr1:51953307-51983862	0	3.56262
TCONS_00003014	XLOC_002066	chr1:52041936-52042668	0.20108	1.30433
TCONS_00003016	XLOC_002068	chr1:52145745-52147717	1.85994	0.924615
TCONS_00003020	XLOC_002072	chr1:52590078-52592293	1.73677	1.20674
TCONS_00003022	XLOC_002074	chr1:52600250-52602116	17.1117	11.1557
TCONS_00003023	XLOC_002075	chr1:52754943-52755734	2.35737	0.954258
TCONS_00003024	XLOC_002076	chr1:52756282-52757554	1.02577	0.180697
TCONS_00003028	XLOC_002080	chr1:53198703-53199555	0.71648	0.96704
TCONS_00003031	XLOC_002083	chr1:53721790-53722155	1.93132	4.20912
TCONS_00003034	XLOC_002086	chr1:53835873-53884602	2.28337	1.65988
TCONS_00003035	XLOC_002087	chr1:54183770-54218656	0.619626	2.07509
TCONS_00003040	XLOC_002092	chr1:54546154-54546926	0	1.20243
TCONS_00003041	XLOC_002093	chr1:54598013-54630247	0.220938	1.92931
TCONS_00003042	XLOC_002094	chr1:54636090-54651484	1.17464	2.10902
TCONS_00003043	XLOC_002095	chr1:54653120-54653793	0.386674	1.82477
TCONS_00003046	XLOC_002098	chr1:54770844-54822492	0.644728	1.29317
TCONS_00003047	XLOC_002099	chr1:55276775-55304821	0.465915	1.10143
TCONS_00003048	XLOC_002100	chr1:55401138-55401883	3.22332	1.83765
TCONS_00003049	XLOC_002101	chr1:55651617-55659131	1.83638	1.84983
TCONS_00003050	XLOC_002102	chr1:55651617-55659131	4.30311	0.664521
TCONS_00003055	XLOC_002107	chr1:58374548-58375981	4.62055	6.33265
TCONS_00003056	XLOC_002108	chr1:58614564-58615257	6.14198	3.09537
TCONS_00003057	XLOC_002109	chr1:58615593-58617911	12.8241	6.24086
TCONS_00003058	XLOC_002110	chr1:58649279-58649928	4.22747	2.0368
TCONS_00003069	XLOC_002121	chr1:59624815-59625449	0.209258	1.41028
TCONS_00003070	XLOC_002122	chr1:59625612-59626123	0.282638	2.47264
TCONS_00003072	XLOC_002124	chr1:59679445-59680027	3.90359	0.588529
TCONS_00003076	XLOC_002128	chr1:59910060-59910941	0.275058	1.11388
TCONS_00003079	XLOC_002131	chr1:60220481-60228655	0.304193	1.33348
TCONS_00003172	XLOC_002188	chr10:4721497-4858110	1.38175	4.3048
TCONS_00003693	XLOC_002490	chr10:40557436-40560623	19.7489	27.2097
TCONS_00003823	XLOC_002568	chr10:1734812-1745202	17.9847	36.8831
TCONS_00003824	XLOC_002568	chr10:1734812-1745202	0	4.87418
TCONS_00003888	XLOC_002600	chr10:6244771-6247219	2.06794	1.85795
TCONS_00004415	XLOC_002916	chr10:402602-402874	0	5.76485
TCONS_00004416	XLOC_002917	chr10:403287-403584	2.23292	4.93822
TCONS_00004418	XLOC_002919	chr10:427244-427947	0.798368	1.91456
TCONS_00004419	XLOC_002920	chr10:803669-804389	0.177098	1.19433
TCONS_00004420	XLOC_002921	chr10:805576-806317	2.18558	0.33599
TCONS_00004422	XLOC_002923	chr10:1193789-1194918	1.94399	2.07319
TCONS_00004426	XLOC_002927	chr10:1705400-1706335	0.511765	2.85018
TCONS_00004427	XLOC_002928	chr10:1727613-1728049	0	2.65627
TCONS_00004429	XLOC_002930	chr10:1748206-1748811	0.0247674	1.5791
TCONS_00004431	XLOC_002932	chr10:1766776-1767805	0.114095	1.30975
TCONS_00004432	XLOC_002933	chr10:1924885-1925357	0.635911	2.13825
TCONS_00004434	XLOC_002935	chr10:1930406-1931193	0.632645	1.62734
TCONS_00004435	XLOC_002936	chr10:2526165-2527650	0.822984	3.2865
TCONS_00004436	XLOC_002937	chr10:2527881-2528684	1.38801	4.26625
TCONS_00004437	XLOC_002938	chr10:2528782-2530327	0.501022	3.04754
TCONS_00004439	XLOC_002940	chr10:2701497-2703417	2.81603	6.85373
TCONS_00004440	XLOC_002941	chr10:2703691-2704397	1.99807	1.59232
TCONS_00004441	XLOC_002942	chr10:2925367-2925747	0.450256	3.32301
TCONS_00004442	XLOC_002943	chr10:3191215-3192175	7.68434	7.11241
TCONS_00004445	XLOC_002946	chr10:3521874-3522378	0.28839	2.52672
TCONS_00004449	XLOC_002950	chr10:4141564-4142187	1.07117	2.45424
TCONS_00004450	XLOC_002951	chr10:4721497-4858110	0.189246	1.26728
TCONS_00004451	XLOC_002952	chr10:4721497-4858110	0.8967	1.55855
TCONS_00004453	XLOC_002954	chr10:4721497-4858110	0.67926	2.34588
TCONS_00004455	XLOC_002956	chr10:5059350-5059959	1.1046	1.78622
TCONS_00004459	XLOC_002960	chr10:6418895-6420506	1.16141	3.00143
TCONS_00004460	XLOC_002961	chr10:6421221-6422173	1.62752	1.85942
TCONS_00004461	XLOC_002962	chr10:6423118-6423967	0.728596	1.74823
TCONS_00004465	XLOC_002966	chr10:6833900-6835368	1.66737	1.22923
TCONS_00004467	XLOC_002968	chr10:6923724-6924497	0.808879	1.85527
TCONS_00004468	XLOC_002969	chr10:6924578-6926038	1.44886	2.26774
TCONS_00004471	XLOC_002972	chr10:7220902-7318478	1.93966	0.951254
TCONS_00004473	XLOC_002974	chr10:7492028-7493069	7.31512	10.8675
TCONS_00004476	XLOC_002977	chr10:7599466-7600368	0.374251	1.16669
TCONS_00004478	XLOC_002979	chr10:7679301-7811381	0.876961	2.94295
TCONS_00004480	XLOC_002981	chr10:8390309-8390715	2.41797	3.78835
TCONS_00004481	XLOC_002982	chr10:8390844-8391369	1.35898	1.82945
TCONS_00004482	XLOC_002983	chr10:8391425-8392089	2.16471	2.38789
TCONS_00004485	XLOC_002986	chr10:8395698-8396276	1.18658	1.91816
TCONS_00004486	XLOC_002987	chr10:8514515-8515795	1.23922	1.49507
TCONS_00004488	XLOC_002989	chr10:8933293-8934206	3.95044	2.93327
TCONS_00004489	XLOC_002990	chr10:9033383-9034282	0.134177	1.53964
TCONS_00004490	XLOC_002991	chr10:9034742-9036343	0.894299	2.04582
TCONS_00004492	XLOC_002993	chr10:9278248-9279226	0.848485	1.06389
TCONS_00004495	XLOC_002996	chr10:9747600-9751849	1.40583	1.91851
TCONS_00004496	XLOC_002997	chr10:9789272-9794494	2.01664	2.07972
TCONS_00004497	XLOC_002998	chr10:9794567-9795426	1.4186	1.34033
TCONS_00004498	XLOC_002999	chr10:9795595-9797190	1.24344	1.02718
TCONS_00004499	XLOC_003000	chr10:9798046-9798930	1.36959	1.29415
TCONS_00004501	XLOC_003002	chr10:10669922-10671282	0.165226	1.28389
TCONS_00004502	XLOC_003003	chr10:10753640-10754455	3.78489	3.49181
TCONS_00004503	XLOC_003004	chr10:10807963-10809128	0.197298	1.86577
TCONS_00004505	XLOC_003006	chr10:10821319-10822094	0.806247	1.84926
TCONS_00004506	XLOC_003007	chr10:11064137-11065154	0.578467	1.01557
TCONS_00004507	XLOC_003008	chr10:11065432-11066205	1.29421	1.89468
TCONS_00004508	XLOC_003009	chr10:11066355-11068772	2.00154	2.3014
TCONS_00004511	XLOC_003012	chr10:11087271-11087863	0.918478	2.78436
TCONS_00004512	XLOC_003013	chr10:11098496-11099796	0.714421	1.17217
TCONS_00004513	XLOC_003014	chr10:11554763-11559526	1.09811	1.79176
TCONS_00004517	XLOC_003018	chr10:12067641-12068034	0	3.14038
TCONS_00004518	XLOC_003019	chr10:12187403-12188013	0.747018	2.17287
TCONS_00004519	XLOC_003020	chr10:12654720-12656275	0.284245	1.63293
TCONS_00004520	XLOC_003021	chr10:12658098-12658779	0.190366	1.92518
TCONS_00004521	XLOC_003022	chr10:12659216-12660063	0.288679	2.24034
TCONS_00004522	XLOC_003023	chr10:12950080-12950726	2.801	4.15126
TCONS_00004524	XLOC_003025	chr10:13263533-13264236	1.09588	1.72425
TCONS_00004526	XLOC_003027	chr10:13265416-13266282	1.12362	1.89582
TCONS_00004528	XLOC_003029	chr10:15068965-15069945	0.725498	1.95933
TCONS_00004531	XLOC_003032	chr10:15108414-15108851	3.93866	0.240615
TCONS_00004532	XLOC_003033	chr10:15120119-15121158	3.60949	0.228507
TCONS_00004533	XLOC_003034	chr10:15121810-15122872	2.35369	0.389837
TCONS_00004535	XLOC_003036	chr10:15271902-15272916	1.5093	0
TCONS_00004536	XLOC_003037	chr10:15630369-15631380	0.582548	1.25873
TCONS_00004537	XLOC_003038	chr10:16027105-16028943	2.54017	4.29995
TCONS_00004538	XLOC_003039	chr10:16029019-16033014	3.56647	5.31486
TCONS_00004539	XLOC_003040	chr10:16337421-16339220	1.26906	1.46404
TCONS_00004540	XLOC_003041	chr10:16342381-16343332	3.3311	3.99051
TCONS_00004542	XLOC_003043	chr10:16896050-16927364	1.60808	2.31476
TCONS_00004543	XLOC_003044	chr10:16928920-16979499	2.64463	0.990665
TCONS_00004546	XLOC_003047	chr10:17128410-17128933	1.36646	2.57528
TCONS_00004547	XLOC_003048	chr10:17129077-17130055	1.21212	1.71859
TCONS_00004550	XLOC_003051	chr10:17479808-17480595	3.32138	0.32011
TCONS_00004551	XLOC_003052	chr10:17705321-17706638	0.171369	1.56311
TCONS_00004553	XLOC_003054	chr10:17762709-17764894	1.46846	1.12531
TCONS_00004555	XLOC_003056	chr10:18969145-18970540	1.44487	0.162724
TCONS_00004557	XLOC_003058	chr10:19120495-19121068	2.88229	9.86822
TCONS_00004558	XLOC_003059	chr10:19121959-19122793	0.441376	7.94244
TCONS_00004560	XLOC_003061	chr10:20538532-20603564	7.84724	5.75718
TCONS_00004561	XLOC_003062	chr10:20687785-20713984	1.8513	1.51735
TCONS_00004562	XLOC_003063	chr10:21566618-21567150	0.266679	1.97472
TCONS_00004563	XLOC_003064	chr10:21567255-21570123	0.915031	2.30219
TCONS_00004564	XLOC_003065	chr10:21573066-21573641	0.239033	1.93197
TCONS_00004566	XLOC_003067	chr10:21575539-21578003	0.817386	3.17107
TCONS_00004567	XLOC_003068	chr10:22809156-22810094	0.149574	1.72073
TCONS_00004568	XLOC_003069	chr10:22810774-22812333	0.425149	0.957804
TCONS_00004569	XLOC_003070	chr10:22812430-22813175	0.678098	2.17251
TCONS_00004570	XLOC_003071	chr10:23398378-23399414	1.35819	2.06359
TCONS_00004571	XLOC_003072	chr10:23468455-23469567	0.104143	2.3915
TCONS_00004572	XLOC_003073	chr10:23469617-23470026	0.398165	3.2085
TCONS_00004573	XLOC_003074	chr10:23471275-23472433	0.198682	1.87884
TCONS_00004575	XLOC_003076	chr10:24927914-24931005	1.6908	1.46383
TCONS_00004577	XLOC_003078	chr10:25053721-25054601	0	1.48723
TCONS_00004578	XLOC_003079	chr10:25054715-25055459	0	1.71807
TCONS_00004579	XLOC_003080	chr10:25056470-25057153	0.189637	1.66213
TCONS_00004581	XLOC_003082	chr10:26207235-26291802	0.729409	2.78504
TCONS_00004583	XLOC_003084	chr10:27133825-27135243	3.07331	1.27802
TCONS_00004584	XLOC_003085	chr10:27135582-27136346	4.26889	1.32907
TCONS_00004586	XLOC_003087	chr10:27595006-27596143	8.62557	7.471
TCONS_00004587	XLOC_003088	chr10:28802385-28803290	0.798576	1.52727
TCONS_00004589	XLOC_003090	chr10:28806189-28806928	0.171282	1.96392
TCONS_00004593	XLOC_003094	chr10:28825509-28826524	1.73946	2.584
TCONS_00004599	XLOC_003100	chr10:28838054-28839371	2.14211	3.24201
TCONS_00004600	XLOC_003101	chr10:28839434-28841092	1.65435	3.35465
TCONS_00004601	XLOC_003102	chr10:28842077-28876103	1.84913	2.84957
TCONS_00004603	XLOC_003104	chr10:28884994-28886174	0.291593	2.03535
TCONS_00004604	XLOC_003105	chr10:29142139-29146014	1.78748	2.14766
TCONS_00004605	XLOC_003106	chr10:29146094-29147353	1.35312	1.58454
TCONS_00004606	XLOC_003107	chr10:29147467-29148315	0.720648	1.6535
TCONS_00004610	XLOC_003111	chr10:29269292-29517551	0.696979	1.71916
TCONS_00004611	XLOC_003112	chr10:29269292-29517551	0.456679	1.17956
TCONS_00004612	XLOC_003113	chr10:29994818-30005142	0.348274	1.50726
TCONS_00004613	XLOC_003114	chr10:30599055-30600094	0.338389	1.39015
TCONS_00004614	XLOC_003115	chr10:30600239-30600928	0.187485	1.51692
TCONS_00004615	XLOC_003116	chr10:30719546-30720295	0.336745	1.70353
TCONS_00004617	XLOC_003118	chr10:30837153-30837894	0.68277	1.72692
TCONS_00004618	XLOC_003119	chr10:30839735-30841200	0.683673	2.00208
TCONS_00004621	XLOC_003122	chr10:32750356-32751258	5.87992	4.60029
TCONS_00004624	XLOC_003125	chr10:33214651-33215153	2.32061	2.14699
TCONS_00004625	XLOC_003126	chr10:33748206-33749115	0.397155	1.62841
TCONS_00004626	XLOC_003127	chr10:33749192-33750675	0.299719	2.37998
TCONS_00004627	XLOC_003128	chr10:33764424-33765540	2.90381	2.45155
TCONS_00004631	XLOC_003132	chr10:34970413-35026399	0.145185	1.19236
TCONS_00004632	XLOC_003133	chr10:35844471-35890887	0.427042	2.63764
TCONS_00004633	XLOC_003134	chr10:36077798-36078955	1.69049	2.48524
TCONS_00004634	XLOC_003135	chr10:36132627-36133227	0.225441	2.88792
TCONS_00004636	XLOC_003137	chr10:36346480-36347353	2.22517	0.563174
TCONS_00004638	XLOC_003139	chr10:36488834-36489533	1.84003	0.496288
TCONS_00004639	XLOC_003140	chr10:36490047-36490739	1.86426	0
TCONS_00004640	XLOC_003141	chr10:36554845-36556009	5.33235	7.67062
TCONS_00004641	XLOC_003142	chr10:36556065-36556963	1.20923	1.90448
TCONS_00004646	XLOC_003147	chr10:38467228-38468057	0.592902	2.20045
TCONS_00004648	XLOC_003149	chr10:38590493-38590896	0.815885	4.93011
TCONS_00004649	XLOC_003150	chr10:38591222-38592864	0.334443	1.80844
TCONS_00004650	XLOC_003151	chr10:39405079-39406031	0	1.01423
TCONS_00004651	XLOC_003152	chr10:39798226-39864055	0.74323	0.891186
TCONS_00004652	XLOC_003153	chr10:39911736-39912577	2.32979	1.96525
TCONS_00004655	XLOC_003156	chr10:39916916-39918660	3.44191	3.97645
TCONS_00004661	XLOC_003162	chr10:41641539-41643907	1.79565	2.66022
TCONS_00004662	XLOC_003163	chr10:41643962-41645473	1.76183	2.33071
TCONS_00004663	XLOC_003164	chr10:41645532-41646780	1.36681	4.06289
TCONS_00004664	XLOC_003165	chr10:42218147-42219079	0.385316	1.47397
TCONS_00004665	XLOC_003166	chr10:42220877-42221617	1.19691	1.61456
TCONS_00004666	XLOC_003167	chr10:42436616-42437907	2.01606	2.48732
TCONS_00004669	XLOC_003170	chr10:42443105-42443880	2.41874	1.95804
TCONS_00004671	XLOC_003172	chr10:42446433-42531831	0.977333	2.4065
TCONS_00004672	XLOC_003173	chr10:42446433-42531831	0.351155	1.46024
TCONS_00004673	XLOC_003174	chr10:42446433-42531831	0	2.28586
TCONS_00004674	XLOC_003175	chr10:42719726-42720666	0.794835	1.0298
TCONS_00004675	XLOC_003176	chr10:43184467-43185718	0.454349	2.21004
TCONS_00004676	XLOC_003177	chr10:43185841-43187570	0.968856	2.61732
TCONS_00004677	XLOC_003178	chr10:43187845-43188371	0.542104	2.55427
TCONS_00004678	XLOC_003179	chr10:43189076-43190678	0.412467	1.67269
TCONS_00004681	XLOC_003182	chr10:43347960-43349738	1.77668	3.06468
TCONS_00004682	XLOC_003183	chr10:43349822-43351318	1.11301	1.90554
TCONS_00004683	XLOC_003184	chr10:43557820-43558544	0.351682	1.54165
TCONS_00004684	XLOC_003185	chr10:44054977-44055723	0.169235	1.14148
TCONS_00004685	XLOC_003186	chr10:44083574-44084121	0.256338	2.07113
TCONS_00004686	XLOC_003187	chr10:44094711-44096358	1.06662	1.4873
TCONS_00004687	XLOC_003188	chr10:44096486-44097131	1.23727	1.51969
TCONS_00004689	XLOC_003190	chr10:44747288-44747838	3.56111	0.171272
TCONS_00004695	XLOC_003196	chr10:45434762-45435284	0.274048	3.13571
TCONS_00004696	XLOC_003197	chr10:45435412-45436200	0.473727	1.17187
TCONS_00004697	XLOC_003198	chr10:45559843-45561400	6.81212	6.90605
TCONS_00004698	XLOC_003199	chr10:45572552-45574417	1.10462	1.57869
TCONS_00004701	XLOC_003202	chr10:46349120-46349519	4.14728	1.11368
TCONS_00004702	XLOC_003203	chr10:46353482-46354689	4.46623	0.457656
TCONS_00004735	XLOC_003224	chr11:884855-1683127	0	0
TCONS_00004755	XLOC_003238	chr11:1958509-1991932	2.08091	2.5642
TCONS_00004816	XLOC_003276	chr11:5634407-5635575	1.10105	0.934294
TCONS_00004859	XLOC_003299	chr11:6933615-6938679	1.12729	3.15336
TCONS_00005417	XLOC_003598	chr11:803694-866227	0.391492	2.85032
TCONS_00005448	XLOC_003615	chr11:2425069-2426608	1.45222	1.34346
TCONS_00005525	XLOC_003665	chr11:7383953-7385622	18.7159	16.9508
TCONS_00005526	XLOC_003665	chr11:7383953-7385622	13.8994	13.0178
TCONS_00005808	XLOC_003816	chr11:30611504-30613984	0.826729	2.23482
TCONS_00005917	XLOC_003883	chr11:38581288-38583161	0.26197	1.06102
TCONS_00005925	XLOC_003887	chr11:38757615-38769713	3.56541	1.06559
TCONS_00005926	XLOC_003887	chr11:38757615-38769713	14.1916	3.88922
TCONS_00006017	XLOC_003939	chr11:44577843-44579627	2.90792	2.31504
TCONS_00006061	XLOC_003964	chr11:123444-138536	0	0.761502
TCONS_00006069	XLOC_003972	chr11:437918-438889	5.25714	5.77799
TCONS_00006071	XLOC_003974	chr11:803694-866227	2.67836	2.58391
TCONS_00006074	XLOC_003977	chr11:1881560-1886151	3.43048	4.60083
TCONS_00006076	XLOC_003979	chr11:2589216-2589952	1.03305	1.16124
TCONS_00006077	XLOC_003980	chr11:2591396-2593680	2.42668	1.92491
TCONS_00006078	XLOC_003981	chr11:2954221-2954791	5.32289	3.74792
TCONS_00006081	XLOC_003984	chr11:3256556-3257240	1.32492	1.53135
TCONS_00006082	XLOC_003985	chr11:3272915-3273625	1.08192	1.21598
TCONS_00006085	XLOC_003988	chr11:3941613-3942310	0.93499	1.49439
TCONS_00006088	XLOC_003991	chr11:4192907-4194766	7.05954	3.07648
TCONS_00006089	XLOC_003992	chr11:5550070-5551063	1.30931	2.16991
TCONS_00006090	XLOC_003993	chr11:5767808-5768352	4.39181	4.00053
TCONS_00006092	XLOC_003995	chr11:5872034-5875272	1.26031	1.895
TCONS_00006094	XLOC_003997	chr11:5989530-5995421	0.46692	2.17249
TCONS_00006095	XLOC_003998	chr11:5995595-5997869	0.421989	1.29991
TCONS_00006097	XLOC_004000	chr11:6106970-6107516	0.771007	2.76862
TCONS_00006099	XLOC_004002	chr11:6111261-6133504	7.01311	0.554469
TCONS_00006100	XLOC_004003	chr11:6353716-6355723	2.71926	1.30624
TCONS_00006101	XLOC_004004	chr11:6356533-6357226	3.53545	1.00372
TCONS_00006102	XLOC_004005	chr11:6357480-6358983	5.68365	2.34458
TCONS_00006103	XLOC_004006	chr11:6363077-6364821	1.48137	0.443239
TCONS_00006105	XLOC_004008	chr11:6369606-6370354	1.85525	0.568805
TCONS_00006107	XLOC_004010	chr11:6525708-6526794	0.963619	1.30157
TCONS_00006108	XLOC_004011	chr11:6878060-6880367	1.2465	1.31116
TCONS_00006109	XLOC_004012	chr11:6880476-6882304	2.31769	1.8882
TCONS_00006111	XLOC_004014	chr11:6938871-6939483	1.97507	5.76683
TCONS_00006112	XLOC_004015	chr11:6978078-6978557	3.7318	0.836656
TCONS_00006113	XLOC_004016	chr11:6981151-6982046	1.61889	1.18377
TCONS_00006116	XLOC_004019	chr11:7882399-7882925	5.96315	11.8591
TCONS_00006118	XLOC_004021	chr11:7894219-7894984	0.163916	1.10573
TCONS_00006119	XLOC_004022	chr11:8127303-8127960	0.399132	3.22855
TCONS_00006120	XLOC_004023	chr11:8128066-8129553	0.224112	2.1207
TCONS_00006123	XLOC_004026	chr11:10523976-10524560	1.87164	2.20631
TCONS_00006124	XLOC_004027	chr11:10524715-10526124	0.952449	1.76993
TCONS_00006126	XLOC_004029	chr11:10529784-10530385	1.12465	1.67075
TCONS_00006127	XLOC_004030	chr11:10531403-10532326	0.779727	1.40359
TCONS_00006135	XLOC_004038	chr11:11176949-11181325	2.06879	2.13464
TCONS_00006138	XLOC_004041	chr11:12487801-12488802	0.589478	1.53705
TCONS_00006139	XLOC_004042	chr11:13454765-13455788	0.344666	1.00852
TCONS_00006140	XLOC_004043	chr11:13461051-13526928	4.35214	2.97777
TCONS_00006141	XLOC_004044	chr11:14313831-14314159	7.04363	2.35821
TCONS_00006143	XLOC_004046	chr11:14672427-14881358	0	1.42345
TCONS_00006144	XLOC_004047	chr11:14881438-14883240	0.241477	3.06074
TCONS_00006145	XLOC_004048	chr11:14886153-14887120	0	1.24427
TCONS_00006146	XLOC_004049	chr11:14992337-14993633	1.22176	0.884425
TCONS_00006147	XLOC_004050	chr11:14993903-14994594	0.560333	1.25936
TCONS_00006152	XLOC_004055	chr11:16130580-16131480	0	1.62801
TCONS_00006153	XLOC_004056	chr11:16131932-16132487	0.502287	2.02937
TCONS_00006155	XLOC_004058	chr11:16711653-16712365	0.898334	1.33274
TCONS_00006156	XLOC_004059	chr11:16712501-16713671	0.588962	1.92286
TCONS_00006157	XLOC_004060	chr11:16797609-16798144	2.2559	2.15593
TCONS_00006158	XLOC_004061	chr11:18223417-18254954	2.33357	1.89026
TCONS_00006160	XLOC_004063	chr11:18816453-18817121	3.12386	0.131619
TCONS_00006162	XLOC_004065	chr11:20462213-20463251	0.112925	1.14383
TCONS_00006167	XLOC_004070	chr11:22111788-22112566	12.8373	1.6238
TCONS_00006168	XLOC_004071	chr11:22999156-23001252	1.27999	2.76942
TCONS_00006170	XLOC_004073	chr11:23417981-23419127	0	1.29042
TCONS_00006172	XLOC_004075	chr11:24134887-24135548	0.791886	1.60143
TCONS_00006173	XLOC_004076	chr11:24268139-24268932	0.156661	1.05694
TCONS_00006174	XLOC_004077	chr11:24501142-24502501	26.3755	13.52
TCONS_00006175	XLOC_004078	chr11:24513155-24619640	3.3434	0.519406
TCONS_00006176	XLOC_004079	chr11:24804563-24807655	0.709896	6.33349
TCONS_00006182	XLOC_004085	chr11:26352686-26355089	5.47962	1.67345
TCONS_00006183	XLOC_004086	chr11:26356564-26357047	8.59977	0.20659
TCONS_00006184	XLOC_004087	chr11:26456079-26460089	6.92494	3.0128
TCONS_00006186	XLOC_004089	chr11:28083091-28084009	0.83025	1.36008
TCONS_00006194	XLOC_004097	chr11:30964551-30965440	0.408057	1.46891
TCONS_00006195	XLOC_004098	chr11:31169621-31170646	0.343869	0.851394
TCONS_00006196	XLOC_004099	chr11:31207111-31207823	2.87467	2.0597
TCONS_00006197	XLOC_004100	chr11:31241137-31241643	2.86723	3.27993
TCONS_00006199	XLOC_004102	chr11:31570476-31597401	0.158414	1.18013
TCONS_00006205	XLOC_004108	chr11:31902060-31902575	0.279453	1.88072
TCONS_00006206	XLOC_004109	chr11:31903454-31904437	0.240951	1.70817
TCONS_00006207	XLOC_004110	chr11:31904575-31906917	0.0454261	1.22871
TCONS_00006211	XLOC_004114	chr11:32476785-32575320	4.23859	2.83891
TCONS_00006212	XLOC_004115	chr11:32575486-32577667	1.12805	1.45936
TCONS_00006213	XLOC_004116	chr11:32577852-32579151	1.65374	2.70543
TCONS_00006215	XLOC_004118	chr11:32587093-32995200	5.87795	6.51099
TCONS_00006216	XLOC_004119	chr11:34681039-34681356	6.26863	0.419542
TCONS_00006219	XLOC_004122	chr11:34757618-34758474	6.41124	18.7492
TCONS_00006220	XLOC_004123	chr11:34758577-34758937	0	3.31704
TCONS_00006221	XLOC_004124	chr11:34832867-34833997	3.47514	11.805
TCONS_00006222	XLOC_004125	chr11:34914573-34915324	1.67802	0.22637
TCONS_00006223	XLOC_004126	chr11:34920792-34984436	6.79837	3.86354
TCONS_00006224	XLOC_004127	chr11:34920792-34984436	3.318	2.36773
TCONS_00006225	XLOC_004128	chr11:34920792-34984436	0.389085	1.14406
TCONS_00006226	XLOC_004129	chr11:35322006-35326569	7.33817	6.16757
TCONS_00006229	XLOC_004132	chr11:35630818-35631579	2.14511	1.33568
TCONS_00006231	XLOC_004134	chr11:35762629-35763128	0.292643	2.75657
TCONS_00006232	XLOC_004135	chr11:35763766-35764594	0.742238	1.10187
TCONS_00006234	XLOC_004137	chr11:35766071-35767079	0.467688	1.14113
TCONS_00006235	XLOC_004138	chr11:35767166-35768262	0.211849	1.21615
TCONS_00006237	XLOC_004140	chr11:36988427-36989181	0.333908	1.57661
TCONS_00006238	XLOC_004141	chr11:37515213-37516588	0.0815926	0.716729
TCONS_00006239	XLOC_004142	chr11:37629586-37630600	0.2322	1.01913
TCONS_00006240	XLOC_004143	chr11:37822288-37822974	3.05621	2.6621
TCONS_00006241	XLOC_004144	chr11:37850243-37851167	1.39438	1.95673
TCONS_00006243	XLOC_004146	chr11:37875164-37875806	0.205782	1.52565
TCONS_00006244	XLOC_004147	chr11:38053647-38054283	0.416756	5.33663
TCONS_00006245	XLOC_004148	chr11:38061952-38063071	0.103383	1.39651
TCONS_00006248	XLOC_004151	chr11:38220024-38221924	0	1.30946
TCONS_00006249	XLOC_004152	chr11:38224494-38225667	0.195739	1.05775
TCONS_00006255	XLOC_004158	chr11:39052427-39053165	0.584904	1.36551
TCONS_00006256	XLOC_004159	chr11:39089734-39090322	0.463534	2.38529
TCONS_00006258	XLOC_004161	chr11:39316682-39317285	0	1.5086
TCONS_00006259	XLOC_004162	chr11:39497896-39499035	0	1.39093
TCONS_00006260	XLOC_004163	chr11:39499189-39499690	0.290927	2.54475
TCONS_00006261	XLOC_004164	chr11:39696475-39697378	0.934182	1.17105
TCONS_00006262	XLOC_004165	chr11:39699028-39700906	0.576979	0.741119
TCONS_00006263	XLOC_004166	chr11:39702650-39703623	0.243916	0.823401
TCONS_00006264	XLOC_004167	chr11:39739710-39741761	1.52013	2.65806
TCONS_00006265	XLOC_004168	chr11:40238228-40240564	1.09323	2.74142
TCONS_00006266	XLOC_004169	chr11:41291003-41293011	0.29568	1.10615
TCONS_00006268	XLOC_004171	chr11:41400950-41402067	0.310797	1.4694
TCONS_00006271	XLOC_004174	chr11:41551239-41551772	1.06385	1.96945
TCONS_00006272	XLOC_004175	chr11:41551859-41553460	0.825507	1.20889
TCONS_00006273	XLOC_004176	chr11:41606207-41607333	0.410533	0.831846
TCONS_00006274	XLOC_004177	chr11:41607526-41608465	3.81852	5.49963
TCONS_00006276	XLOC_004179	chr11:41904301-41905288	3.1172	0.647591
TCONS_00006277	XLOC_004180	chr11:41905422-41906276	2.57189	0.692628
TCONS_00006278	XLOC_004181	chr11:42092649-42093499	0.143712	0.969837
TCONS_00006279	XLOC_004182	chr11:42093589-42094725	0.203163	1.30362
TCONS_00006280	XLOC_004183	chr11:42323407-42323894	1.82028	3.26527
TCONS_00006283	XLOC_004186	chr11:42326810-42328611	1.42698	1.85337
TCONS_00006284	XLOC_004187	chr11:42328897-42329334	1.7903	2.88738
TCONS_00006285	XLOC_004188	chr11:42330846-42331521	3.08137	3.37573
TCONS_00006290	XLOC_004193	chr11:43038572-43040203	1.12338	2.37643
TCONS_00006291	XLOC_004194	chr11:43040584-43041636	2.33419	3.00244
TCONS_00006292	XLOC_004195	chr11:43073537-43077582	2.01423	1.71978
TCONS_00006293	XLOC_004196	chr11:43106353-43107216	0.141052	1.547
TCONS_00006295	XLOC_004198	chr11:43127102-43128321	0.220103	0.88422
TCONS_00006296	XLOC_004199	chr11:43128585-43130463	0.0823174	0.915792
TCONS_00006297	XLOC_004200	chr11:43131121-43131716	0	2.51375
TCONS_00006299	XLOC_004202	chr11:43140356-43141525	0	0.755155
TCONS_00006302	XLOC_004205	chr11:43147511-43148798	0.175932	1.3075
TCONS_00006306	XLOC_004209	chr11:43171097-43171894	0.0908114	1.36542
TCONS_00006307	XLOC_004210	chr11:43172210-43173043	0.442032	3.97774
TCONS_00006309	XLOC_004212	chr11:43178008-43179263	0.837021	1.21463
TCONS_00006312	XLOC_004215	chr11:43993589-43995159	0.843662	1.675
TCONS_00006314	XLOC_004217	chr11:44112869-44114538	43.7505	55.3705
TCONS_00006320	XLOC_004223	chr11:44579684-44580703	2.65475	2.02641
TCONS_00006321	XLOC_004224	chr11:44580827-44582738	2.03797	1.53087
TCONS_00006325	XLOC_004228	chr11:44707198-44707943	0.508573	1.25777
TCONS_00006328	XLOC_004231	chr11:44713062-44714771	0.288976	2.07636
TCONS_00006329	XLOC_004232	chr11:44714963-44716691	0.252876	2.39329
TCONS_00006331	XLOC_004234	chr11:45577486-45578818	1.11244	1.71508
TCONS_00006332	XLOC_004235	chr11:45580305-45581127	0.449382	1.11183
TCONS_00006333	XLOC_004236	chr11:45581239-45581818	0.473498	1.59467
TCONS_00006339	XLOC_004242	chr11:46487955-46489692	7.3978	1.64182
TCONS_00006780	XLOC_004512	chr12:30416286-30417535	1.69902	1.14761
TCONS_00006840	XLOC_004550	chr12:34835089-34836691	2.30607	1.45897
TCONS_00007060	XLOC_004688	chr12:3348272-3350630	1.28054	2.44235
TCONS_00007061	XLOC_004688	chr12:3348272-3350630	7.77232	3.37867
TCONS_00007394	XLOC_004892	chr12:28060286-28062450	4.08884	3.2778
TCONS_00007622	XLOC_005029	chr12:49957365-49958229	0.785608	1.05919
TCONS_00007637	XLOC_005040	chr12:67308-74437	0.996939	3.48024
TCONS_00007639	XLOC_005042	chr12:80231-81135	1.73258	0.359839
TCONS_00007640	XLOC_005043	chr12:87833-88266	5.26935	1.95286
TCONS_00007651	XLOC_005054	chr12:558216-559590	0.506427	1.20705
TCONS_00007653	XLOC_005056	chr12:616114-774617	0.887285	1.05185
TCONS_00007656	XLOC_005059	chr12:1114945-1143075	1.76736	3.27154
TCONS_00007657	XLOC_005060	chr12:1114945-1143075	2.89704	1.95038
TCONS_00007658	XLOC_005061	chr12:1154949-1155669	12.2198	8.12143
TCONS_00007661	XLOC_005064	chr12:1447721-1448551	0	1.34545
TCONS_00007662	XLOC_005065	chr12:1448655-1449353	0.368691	1.49162
TCONS_00007666	XLOC_005069	chr12:1931396-1931737	8.32322	9.87209
TCONS_00007668	XLOC_005071	chr12:2141968-2142363	0.421741	4.07735
TCONS_00007676	XLOC_005079	chr12:3319121-3322902	7.1166	5.81399
TCONS_00007679	XLOC_005082	chr12:3680758-3685408	1.01044	2.40846
TCONS_00007682	XLOC_005085	chr12:4172229-4173357	25.7077	6.84858
TCONS_00007683	XLOC_005086	chr12:4174036-4175047	12.4083	3.14681
TCONS_00007685	XLOC_005088	chr12:4325765-4326688	0.389863	2.45628
TCONS_00007688	XLOC_005091	chr12:4389971-4390807	1.61359	1.48658
TCONS_00007689	XLOC_005092	chr12:4390871-4391460	2.77997	0.942374
TCONS_00007690	XLOC_005093	chr12:4393269-4393754	1.52623	2.61377
TCONS_00007692	XLOC_005095	chr12:4483116-4484357	3.02717	2.54024
TCONS_00007693	XLOC_005096	chr12:4484439-4485250	1.82792	2.05559
TCONS_00007695	XLOC_005098	chr12:4729715-4730299	0.233955	4.72782
TCONS_00007696	XLOC_005099	chr12:4895319-4896355	0.79228	5.7322
TCONS_00007701	XLOC_005104	chr12:5251384-5252309	1.03692	1.39993
TCONS_00007702	XLOC_005105	chr12:5378265-5379588	2.98347	5.06833
TCONS_00007704	XLOC_005107	chr12:5758727-5760039	0.172113	2.26761
TCONS_00007705	XLOC_005108	chr12:5760089-5760707	0.433149	1.60531
TCONS_00007706	XLOC_005109	chr12:5760881-5761546	0	1.58878
TCONS_00007707	XLOC_005110	chr12:5780306-5781039	1.73077	0
TCONS_00007709	XLOC_005112	chr12:6330319-6364877	0.21104	1.4259
TCONS_00007710	XLOC_005113	chr12:6831658-6832838	0.291593	0.91919
TCONS_00007714	XLOC_005117	chr12:8704439-8708041	0.143976	1.22714
TCONS_00007715	XLOC_005118	chr12:9301798-9302141	1.0798	3.9792
TCONS_00007716	XLOC_005119	chr12:9303142-9305513	1.21042	1.03072
TCONS_00007717	XLOC_005120	chr12:9713653-9714423	1.78829	0.548346
TCONS_00007721	XLOC_005124	chr12:10076339-10077649	0.086206	0.698938
TCONS_00007723	XLOC_005126	chr12:10197949-10199139	1.82882	1.56119
TCONS_00007725	XLOC_005128	chr12:10338441-10339203	5.10675	13.0013
TCONS_00007726	XLOC_005129	chr12:10750376-10750971	0.228035	1.7479
TCONS_00007727	XLOC_005130	chr12:10751222-10751812	0.230688	2.33105
TCONS_00007728	XLOC_005131	chr12:12598922-12599759	2.49004	1.08726
TCONS_00007729	XLOC_005132	chr12:12878954-12879804	0.287423	1.26079
TCONS_00007730	XLOC_005133	chr12:14050062-14050808	0.67694	2.05467
TCONS_00007731	XLOC_005134	chr12:14054198-14055218	0.230579	1.47912
TCONS_00007732	XLOC_005135	chr12:14060453-14061563	0.313088	0.725143
TCONS_00007734	XLOC_005137	chr12:14914969-14916029	0.110163	0.743949
TCONS_00007736	XLOC_005139	chr12:15075101-15075944	0.435556	1.07773
TCONS_00007737	XLOC_005140	chr12:15482569-15483364	1.90537	1.05362
TCONS_00007738	XLOC_005141	chr12:15732920-15734794	1.72556	4.06067
TCONS_00007739	XLOC_005142	chr12:15736075-15736777	4.77187	4.88801
TCONS_00007742	XLOC_005145	chr12:16527032-16528145	1.87261	0.140529
TCONS_00007747	XLOC_005150	chr12:17399794-17401232	0.406786	2.20184
TCONS_00007748	XLOC_005151	chr12:17401305-17402776	0.453696	2.09513
TCONS_00007751	XLOC_005154	chr12:17643920-17644728	2.14245	0.124937
TCONS_00007752	XLOC_005155	chr12:17646959-17647761	1.54463	0.208433
TCONS_00007758	XLOC_005161	chr12:18632894-18634034	1.43664	0.409991
TCONS_00007759	XLOC_005162	chr12:19370730-19372931	0.67991	2.00313
TCONS_00007761	XLOC_005164	chr12:20329521-20330291	1.62572	0.877353
TCONS_00007762	XLOC_005165	chr12:20330349-20333188	2.51583	0.425384
TCONS_00007763	XLOC_005166	chr12:20398486-20399996	1.76234	1.29028
TCONS_00007766	XLOC_005169	chr12:21149527-21150357	1.77941	1.59961
TCONS_00007767	XLOC_005170	chr12:21150484-21152008	1.79489	1.22794
TCONS_00007768	XLOC_005171	chr12:21566560-21567754	1.72586	0.0647689
TCONS_00007770	XLOC_005173	chr12:21673549-21674435	1.91214	0.0921853
TCONS_00007771	XLOC_005174	chr12:21694967-21696041	3.25425	0.439544
TCONS_00007772	XLOC_005175	chr12:21696220-21697733	2.56438	0.0495164
TCONS_00007775	XLOC_005178	chr12:21835862-21838005	3.29906	4.46132
TCONS_00007782	XLOC_005185	chr12:23144155-23145310	0.797126	0.874944
TCONS_00007783	XLOC_005186	chr12:23148013-23148704	4.10911	1.7631
TCONS_00007784	XLOC_005187	chr12:23149251-23150042	2.04305	1.59043
TCONS_00007786	XLOC_005189	chr12:23578724-23579797	0.54297	1.24674
TCONS_00007787	XLOC_005190	chr12:23665871-23666773	5.34538	4.69049
TCONS_00007791	XLOC_005194	chr12:23910036-23915031	1.86535	1.94157
TCONS_00007792	XLOC_005195	chr12:24166430-24168231	0.120812	1.0617
TCONS_00007795	XLOC_005198	chr12:24855243-24856415	1.76339	0.529397
TCONS_00007799	XLOC_005202	chr12:24868617-24869984	1.14987	0.776971
TCONS_00007800	XLOC_005203	chr12:24872792-24873483	1.86778	1.7631
TCONS_00007801	XLOC_005204	chr12:25068437-25069316	2.62032	0.279242
TCONS_00007808	XLOC_005211	chr12:27355127-27357083	1.43498	2.35077
TCONS_00007809	XLOC_005212	chr12:28035966-28036936	1.10169	2.56198
TCONS_00007812	XLOC_005215	chr12:28157928-28158636	0.542938	1.46448
TCONS_00007814	XLOC_005217	chr12:28448375-28576378	0.507476	1.09506
TCONS_00007815	XLOC_005218	chr12:30484161-30494661	0.83693	1.46565
TCONS_00007819	XLOC_005222	chr12:31173220-31173869	0	1.50388
TCONS_00007821	XLOC_005224	chr12:31609614-31610280	0.588041	1.32138
TCONS_00007823	XLOC_005226	chr12:31794674-31796778	3.00834	6.5848
TCONS_00007824	XLOC_005227	chr12:31797088-31797406	1.86906	4.58689
TCONS_00007825	XLOC_005228	chr12:31884287-31885101	1.21302	5.42238
TCONS_00007826	XLOC_005229	chr12:31885223-31885969	0.846175	3.42445
TCONS_00007827	XLOC_005230	chr12:31886064-31887268	1.61436	4.61876
TCONS_00007829	XLOC_005232	chr12:32153634-32154256	2.79107	2.02828
TCONS_00007830	XLOC_005233	chr12:32378593-32379528	0.127941	1.20917
TCONS_00007832	XLOC_005235	chr12:33220640-33221577	3.57313	1.37835
TCONS_00007833	XLOC_005236	chr12:33223196-33224059	1.97473	1.90389
TCONS_00007837	XLOC_005240	chr12:34063284-34064677	0.160802	0.814938
TCONS_00007838	XLOC_005241	chr12:34066869-34067456	1.62617	2.66035
TCONS_00007839	XLOC_005242	chr12:34343442-34344262	0.450744	1.31796
TCONS_00007840	XLOC_005243	chr12:34836935-34838124	1.6379	1.04133
TCONS_00007842	XLOC_005245	chr12:35451765-35452898	0.203789	0.825872
TCONS_00007843	XLOC_005246	chr12:35979412-35982542	0.634068	1.87349
TCONS_00007845	XLOC_005248	chr12:36266513-36267236	0.352308	3.56497
TCONS_00007846	XLOC_005249	chr12:36267319-36267726	0.401372	2.69514
TCONS_00007847	XLOC_005250	chr12:36590075-36591253	2.33733	4.14447
TCONS_00007852	XLOC_005255	chr12:37820087-37821824	1.19518	7.63411
TCONS_00007853	XLOC_005256	chr12:37821976-37823495	2.65124	11.2893
TCONS_00007854	XLOC_005257	chr12:37846820-37847327	6.00382	2.88576
TCONS_00007855	XLOC_005258	chr12:37859086-37859511	2.87499	3.68925
TCONS_00007857	XLOC_005260	chr12:37927244-37928217	2.3172	13.6686
TCONS_00007858	XLOC_005261	chr12:37928351-37928829	1.88736	9.30407
TCONS_00007859	XLOC_005262	chr12:37928882-37931226	2.07267	7.33484
TCONS_00007861	XLOC_005264	chr12:37972504-37973140	0.625134	2.66831
TCONS_00007864	XLOC_005267	chr12:38081051-38081707	0	1.75231
TCONS_00007865	XLOC_005268	chr12:38082318-38082993	0	1.55803
TCONS_00007866	XLOC_005269	chr12:38910754-38914335	1.18785	2.13617
TCONS_00007867	XLOC_005270	chr12:38914939-38915731	0.313818	1.64129
TCONS_00007868	XLOC_005271	chr12:38915871-38916899	1.25649	2.39111
TCONS_00007871	XLOC_005274	chr12:38929683-38930748	1.24649	1.70136
TCONS_00007874	XLOC_005277	chr12:39638312-39639123	1.21861	2.67226
TCONS_00007875	XLOC_005278	chr12:40106359-40243740	1.55204	2.80255
TCONS_00007876	XLOC_005279	chr12:40106359-40243740	2.66077	5.51187
TCONS_00007877	XLOC_005280	chr12:40347858-40349066	1.2298	2.23667
TCONS_00007879	XLOC_005282	chr12:41005540-41006044	4.03746	5.82157
TCONS_00007881	XLOC_005284	chr12:43168648-43169164	2.22934	4.12602
TCONS_00007882	XLOC_005285	chr12:43169222-43170859	3.35575	6.30558
TCONS_00007883	XLOC_005286	chr12:43175904-43176596	0.603005	1.69766
TCONS_00007885	XLOC_005288	chr12:44311378-44312330	2.87945	2.62009
TCONS_00007886	XLOC_005289	chr12:44312746-44313569	2.69442	3.22956
TCONS_00007893	XLOC_005296	chr12:45236846-45237866	2.42108	1.08988
TCONS_00007895	XLOC_005298	chr12:45770430-45770966	1.3192	1.95381
TCONS_00007896	XLOC_005299	chr12:45858402-45858913	1.97847	3.61387
TCONS_00007897	XLOC_005300	chr12:45932166-45933009	0.871112	1.52255
TCONS_00007898	XLOC_005301	chr12:45995331-45996310	2.66341	2.20693
TCONS_00007903	XLOC_005306	chr12:46746978-46748024	0.783334	4.5341
TCONS_00007904	XLOC_005307	chr12:46748114-46749532	0.472816	3.67431
TCONS_00007905	XLOC_005308	chr12:47755452-47756343	0.135647	0.915561
TCONS_00007906	XLOC_005309	chr12:47850126-47888840	0.831888	1.43838
TCONS_00007907	XLOC_005310	chr12:47891431-47891998	0.487468	1.64149
TCONS_00007909	XLOC_005312	chr12:48061824-48151720	23.6838	10.1096
TCONS_00007910	XLOC_005313	chr12:48151799-48152384	1.86723	1.57225
TCONS_00007911	XLOC_005314	chr12:48184387-48185162	1.28999	2.1756
TCONS_00007912	XLOC_005315	chr12:48613970-48614515	1.03068	1.96662
TCONS_00007913	XLOC_005316	chr12:48765420-48765962	0.779084	3.22017
TCONS_00007914	XLOC_005317	chr12:48897091-48897605	3.0124	0.487737
TCONS_00007915	XLOC_005318	chr12:48909499-48910554	3.76649	0.224429
TCONS_00007916	XLOC_005319	chr12:48988785-48990438	1.28912	2.11039
TCONS_00007918	XLOC_005321	chr12:48994421-48995999	1.8882	1.79547
TCONS_00007919	XLOC_005322	chr12:49220912-49222367	1.14826	3.00042
TCONS_00007920	XLOC_005323	chr12:49624471-49627667	1.76291	0.831813
TCONS_00007921	XLOC_005324	chr12:49833584-49834472	0.272412	3.6773
TCONS_00007923	XLOC_005326	chr12:49917202-49918883	2.13287	3.06049
TCONS_00007924	XLOC_005327	chr12:49919210-49922234	3.45526	6.10315
TCONS_00007925	XLOC_005328	chr12:49955411-49955875	5.54734	3.9494
TCONS_00007927	XLOC_005330	chr12:50223511-50234594	0.149239	1.18404
TCONS_00007928	XLOC_005331	chr12:50687108-50687790	0.558312	1.59466
TCONS_00008064	XLOC_005405	chr13:7215910-7241519	3.24939	12.2821
TCONS_00008204	XLOC_005472	chr13:16569664-16571418	0	1.9507
TCONS_00008593	XLOC_005702	chr13:47647340-47729262	3.62599	2.34834
TCONS_00008638	XLOC_005727	chr13:52298032-52301347	0.411162	2.33806
TCONS_00008687	XLOC_005759	chr13:697629-697951	11.5539	40.3005
TCONS_00009123	XLOC_005999	chr13:33484732-33491186	8.11611	14.4059
TCONS_00009163	XLOC_006024	chr13:36421617-36436226	1.30947	4.39383
TCONS_00009344	XLOC_006119	chr13:50414722-50419548	2.40088	3.06446
TCONS_00009381	XLOC_006142	chr13:52263446-52267185	10.6874	43.9372
TCONS_00009392	XLOC_006152	chr13:169872-170303	1.82982	2.45892
TCONS_00009394	XLOC_006154	chr13:364097-364637	5.74337	4.04244
TCONS_00009395	XLOC_006155	chr13:365025-366105	22.8467	15.2111
TCONS_00009396	XLOC_006156	chr13:729264-730074	2.28842	1.02937
TCONS_00009398	XLOC_006158	chr13:1053191-1086073	6.74444	6.92777
TCONS_00009401	XLOC_006161	chr13:1094121-1096223	1.86481	0.980705
TCONS_00009402	XLOC_006162	chr13:1096450-1098368	2.65039	1.65826
TCONS_00009404	XLOC_006164	chr13:1254309-1281132	1.29623	1.67971
TCONS_00009405	XLOC_006165	chr13:1254309-1281132	1.65394	3.05355
TCONS_00009406	XLOC_006166	chr13:1254309-1281132	2.47176	3.11238
TCONS_00009410	XLOC_006170	chr13:1583341-1583743	0	3.02514
TCONS_00009413	XLOC_006173	chr13:1849923-1850437	0	1.886
TCONS_00009418	XLOC_006178	chr13:2408385-2554173	3.96056	4.88968
TCONS_00009419	XLOC_006179	chr13:3283210-3283686	6.75051	1.19738
TCONS_00009420	XLOC_006180	chr13:3318450-3499431	0.765424	3.29826
TCONS_00009421	XLOC_006181	chr13:3318450-3499431	0.87897	3.92391
TCONS_00009423	XLOC_006183	chr13:3318450-3499431	1.18107	3.44501
TCONS_00009424	XLOC_006184	chr13:3318450-3499431	2.14623	6.64386
TCONS_00009425	XLOC_006185	chr13:3501029-3501503	0.315932	2.12472
TCONS_00009426	XLOC_006186	chr13:3502819-3503541	0.176467	2.26117
TCONS_00009428	XLOC_006188	chr13:3504909-3505502	0.458178	2.16063
TCONS_00009430	XLOC_006190	chr13:3526703-3527374	2.52322	1.83189
TCONS_00009431	XLOC_006191	chr13:3548869-3562643	1.27318	1.30877
TCONS_00009434	XLOC_006194	chr13:3960270-3961847	1.8189	1.27663
TCONS_00009437	XLOC_006197	chr13:4367113-4371499	9.26377	4.95024
TCONS_00009438	XLOC_006198	chr13:4371588-4372897	3.79637	2.09864
TCONS_00009439	XLOC_006199	chr13:4373019-4374135	4.45942	2.03129
TCONS_00009441	XLOC_006201	chr13:4922260-4922825	0.734816	2.14443
TCONS_00009443	XLOC_006203	chr13:5123094-5123748	0.602337	1.75938
TCONS_00009445	XLOC_006205	chr13:5143930-5144773	0.145185	1.1757
TCONS_00009446	XLOC_006206	chr13:5529994-5530618	0.641315	1.44057
TCONS_00009453	XLOC_006213	chr13:5921506-5922588	1.52344	0.597233
TCONS_00009454	XLOC_006214	chr13:6213456-6250971	1.91843	0.260806
TCONS_00009456	XLOC_006216	chr13:7464895-7465662	0.163376	1.76336
TCONS_00009459	XLOC_006219	chr13:7739247-7740277	0.683783	1.84693
TCONS_00009460	XLOC_006220	chr13:7741038-7742141	0.315413	1.13613
TCONS_00009461	XLOC_006221	chr13:7816062-7816776	1.15533	2.01914
TCONS_00009462	XLOC_006222	chr13:7989869-7994201	6.723	3.00536
TCONS_00009464	XLOC_006224	chr13:8213130-8213696	0.48867	2.46827
TCONS_00009466	XLOC_006226	chr13:8923344-8923751	0.802744	4.85125
TCONS_00009468	XLOC_006228	chr13:9925775-9926696	0.781777	2.02295
TCONS_00009471	XLOC_006231	chr13:10734573-10735340	0.490128	1.1021
TCONS_00009472	XLOC_006232	chr13:11161595-11163038	0.154533	1.20094
TCONS_00009476	XLOC_006236	chr13:11168985-11170900	0.225925	1.64194
TCONS_00009478	XLOC_006238	chr13:11297527-11298140	0.437934	1.47542
TCONS_00009479	XLOC_006239	chr13:11298785-11300073	0.263664	1.1282
TCONS_00009485	XLOC_006245	chr13:11742943-11760058	4.4566	4.23137
TCONS_00009488	XLOC_006248	chr13:13054648-13055313	0.196402	1.32399
TCONS_00009489	XLOC_006249	chr13:13806221-13865557	0.774664	2.25355
TCONS_00009492	XLOC_006252	chr13:15188349-15358546	0.349353	1.52765
TCONS_00009496	XLOC_006256	chr13:15363630-15365321	0.776966	1.88192
TCONS_00009497	XLOC_006257	chr13:15375177-15376029	0.328996	1.30949
TCONS_00009499	XLOC_006259	chr13:15383652-15383947	1.04343	6.7823
TCONS_00009500	XLOC_006260	chr13:15711655-15712480	0.596471	1.10683
TCONS_00009502	XLOC_006262	chr13:15858597-15859906	1.20794	1.69057
TCONS_00009504	XLOC_006264	chr13:15868430-15869647	2.72002	2.78791
TCONS_00009505	XLOC_006265	chr13:16265564-16266309	0.339049	1.94383
TCONS_00009506	XLOC_006266	chr13:16266427-16266709	0.79728	5.85957
TCONS_00009507	XLOC_006267	chr13:16266812-16267726	0.815559	3.32269
TCONS_00009511	XLOC_006271	chr13:16968358-16968781	2.63941	2.78626
TCONS_00009516	XLOC_006276	chr13:18358036-18358623	0.23231	1.56491
TCONS_00009517	XLOC_006277	chr13:18376481-18377361	0.13772	0.929518
TCONS_00009521	XLOC_006281	chr13:19375032-19376483	0.69109	0.882155
TCONS_00009522	XLOC_006282	chr13:19742244-19743271	0.343075	1.15832
TCONS_00009524	XLOC_006284	chr13:21830277-21831158	0	1.10733
TCONS_00009526	XLOC_006286	chr13:21959621-21960559	1.78427	1.89281
TCONS_00009528	XLOC_006288	chr13:21961339-21962099	1.65283	2.22984
TCONS_00009529	XLOC_006289	chr13:22690693-22692937	0.332939	6.11067
TCONS_00009531	XLOC_006291	chr13:22885438-22885907	3.85248	0.647659
TCONS_00009533	XLOC_006293	chr13:22888543-22889695	2.09879	1.14761
TCONS_00009534	XLOC_006294	chr13:22892397-22893083	3.58254	1.65268
TCONS_00009537	XLOC_006297	chr13:23481075-23481878	0.713291	2.69233
TCONS_00009539	XLOC_006299	chr13:24136484-24137012	4.76795	3.6217
TCONS_00009540	XLOC_006300	chr13:24285508-24287141	0.0672974	1.00071
TCONS_00009542	XLOC_006302	chr13:24287909-24288597	0.37568	1.26649
TCONS_00009543	XLOC_006303	chr13:24780357-24781468	0.834023	2.39401
TCONS_00009544	XLOC_006304	chr13:24781535-24784052	0.210264	1.53569
TCONS_00009545	XLOC_006305	chr13:24784229-24786046	1.0768	2.50733
TCONS_00009546	XLOC_006306	chr13:24788620-24789696	0.216476	0.730977
TCONS_00009547	XLOC_006307	chr13:26003397-26004004	1.55336	1.87215
TCONS_00009548	XLOC_006308	chr13:26011956-26014077	2.29829	0.632389
TCONS_00009551	XLOC_006311	chr13:27597531-27599280	0.935748	1.05424
TCONS_00009552	XLOC_006312	chr13:27600182-27601339	0.596645	0.738855
TCONS_00009554	XLOC_006314	chr13:28009279-28010463	0.387271	0.850205
TCONS_00009555	XLOC_006315	chr13:28116273-28117918	1.73559	1.17311
TCONS_00009557	XLOC_006317	chr13:28121757-28140088	0.50993	1.0326
TCONS_00009558	XLOC_006318	chr13:28121757-28140088	0.732149	1.35679
TCONS_00009559	XLOC_006319	chr13:28790128-28790896	1.79418	0.550145
TCONS_00009560	XLOC_006320	chr13:28997982-28998598	0.652575	1.90548
TCONS_00009561	XLOC_006321	chr13:28998652-28999439	0.316322	1.60055
TCONS_00009562	XLOC_006322	chr13:28999555-29000159	0.670227	2.70939
TCONS_00009564	XLOC_006324	chr13:30163895-30164902	0.858905	1.39982
TCONS_00009565	XLOC_006325	chr13:30355968-30357232	0.359197	2.79074
TCONS_00009571	XLOC_006331	chr13:31827381-31870739	0.116722	1.17172
TCONS_00009572	XLOC_006332	chr13:31827381-31870739	0.978661	0.91729
TCONS_00009575	XLOC_006334	chr13:31827381-31870739	0.542052	1.44917
TCONS_00009576	XLOC_006335	chr13:32030561-32032093	1.80632	1.46495
TCONS_00009577	XLOC_006336	chr13:33022414-33023343	0.6447	1.4797
TCONS_00009580	XLOC_006339	chr13:33122976-33123234	4.87427	9.75846
TCONS_00009582	XLOC_006341	chr13:33260638-33261198	1.24001	2.50514
TCONS_00009583	XLOC_006342	chr13:33261383-33261894	1.41319	2.28244
TCONS_00009584	XLOC_006343	chr13:33777153-33778231	0.648013	1.16702
TCONS_00009585	XLOC_006344	chr13:33778312-33779088	1.2879	1.41185
TCONS_00009586	XLOC_006345	chr13:33779147-33779991	1.01481	2.44581
TCONS_00009587	XLOC_006346	chr13:33813574-33814737	1.58153	2.06979
TCONS_00009588	XLOC_006347	chr13:34970769-34972137	1.31305	1.21995
TCONS_00009589	XLOC_006348	chr13:34972239-34972963	0.703365	1.54165
TCONS_00009592	XLOC_006351	chr13:36302069-36302846	0.482179	1.21693
TCONS_00009594	XLOC_006353	chr13:36379914-36380807	0.405829	1.3696
TCONS_00009595	XLOC_006354	chr13:36383307-36384338	0	1.07614
TCONS_00009596	XLOC_006355	chr13:36589371-36591200	0.415746	2.32872
TCONS_00009597	XLOC_006356	chr13:36591326-36593105	0.183681	1.69695
TCONS_00009598	XLOC_006357	chr13:36594117-36594612	0	2.19159
TCONS_00009599	XLOC_006358	chr13:36842986-36843474	0	2.44153
TCONS_00009600	XLOC_006359	chr13:36983990-36984289	19.7323	14.1376
TCONS_00009604	XLOC_006363	chr13:37878322-37879355	1.53773	0.903187
TCONS_00009605	XLOC_006364	chr13:37882973-37884289	3.17306	1.91212
TCONS_00009608	XLOC_006367	chr13:37936856-37937932	0.216476	0.81129
TCONS_00009610	XLOC_006369	chr13:38030610-38031886	0.355333	0.892234
TCONS_00009614	XLOC_006373	chr13:40530198-40530890	1.11856	1.50839
TCONS_00009615	XLOC_006374	chr13:40530941-40531869	1.42019	0.697236
TCONS_00009619	XLOC_006378	chr13:41283263-41284488	0.465445	0.943296
TCONS_00009620	XLOC_006379	chr13:41284612-41285354	0.340798	1.72396
TCONS_00009622	XLOC_006381	chr13:41287256-41288057	0	1.25254
TCONS_00009624	XLOC_006383	chr13:42684727-42685722	1.6624	2.64577
TCONS_00009626	XLOC_006385	chr13:43128741-43129561	1.05174	2.75576
TCONS_00009628	XLOC_006387	chr13:43192697-43193251	2.51781	2.79809
TCONS_00009629	XLOC_006388	chr13:44235184-44239038	3.62212	4.64644
TCONS_00009630	XLOC_006389	chr13:45404035-45404671	2.08378	0.445044
TCONS_00009631	XLOC_006390	chr13:45407673-45432788	1.20159	1.561
TCONS_00009633	XLOC_006392	chr13:45433736-45434835	0.844686	1.33404
TCONS_00009634	XLOC_006393	chr13:45434886-45435484	1.35883	1.72958
TCONS_00009637	XLOC_006396	chr13:45512619-45513991	0.408973	1.32646
TCONS_00009638	XLOC_006397	chr13:45515439-45516339	0.803975	1.17579
TCONS_00009639	XLOC_006398	chr13:45516395-45617109	0.120947	0.859401
TCONS_00009640	XLOC_006399	chr13:45617992-45618268	0	6.45037
TCONS_00009642	XLOC_006401	chr13:45624303-45625544	1.28395	0.867399
TCONS_00009644	XLOC_006403	chr13:45629548-45683289	9.10022	25.2766
TCONS_00009645	XLOC_006404	chr13:46078410-46079356	1.13535	1.44777
TCONS_00009646	XLOC_006405	chr13:46080606-46082330	1.26761	1.45666
TCONS_00009647	XLOC_006406	chr13:46082674-46085146	0.557329	1.18866
TCONS_00009649	XLOC_006408	chr13:46886098-46886747	0.202834	1.71465
TCONS_00009651	XLOC_006410	chr13:46887623-46888298	1.15551	2.59672
TCONS_00009652	XLOC_006411	chr13:46895004-46895569	0.734816	1.97947
TCONS_00009653	XLOC_006412	chr13:46906702-46907532	0.329812	1.3982
TCONS_00009656	XLOC_006415	chr13:47234700-47235441	2.219	1.84205
TCONS_00009658	XLOC_006417	chr13:47419286-47419922	2.70892	0.280875
TCONS_00009659	XLOC_006418	chr13:47729611-47730343	3.06824	1.35232
TCONS_00009661	XLOC_006420	chr13:47731603-47732597	3.80434	1.36969
TCONS_00009662	XLOC_006421	chr13:47881043-47882041	0	0.891106
TCONS_00009663	XLOC_006422	chr13:48149322-48150771	1.92267	2.82424
TCONS_00009664	XLOC_006423	chr13:48153807-48196289	2.85696	4.14291
TCONS_00009665	XLOC_006424	chr13:48208932-48209864	0	1.12715
TCONS_00009666	XLOC_006425	chr13:48818768-48820146	2.11618	1.76036
TCONS_00009667	XLOC_006426	chr13:48820266-48820824	2.24324	2.35305
TCONS_00009670	XLOC_006429	chr13:49526561-49527500	2.41839	3.00742
TCONS_00009671	XLOC_006430	chr13:49534622-49535753	1.12315	1.86203
TCONS_00009672	XLOC_006431	chr13:49699431-49702711	4.29565	14.3182
TCONS_00009677	XLOC_006436	chr13:50186213-50186884	1.03172	1.44205
TCONS_00009678	XLOC_006437	chr13:50409145-50411319	1.87022	2.76208
TCONS_00009679	XLOC_006438	chr13:50412093-50413790	1.67685	2.44131
TCONS_00009682	XLOC_006441	chr13:50587716-50588544	8.16462	10.8184
TCONS_00009684	XLOC_006443	chr13:50592350-50592672	2.4324	5.29198
TCONS_00009685	XLOC_006444	chr13:50593298-50593888	2.53757	2.48646
TCONS_00009686	XLOC_006445	chr13:50808528-50809625	0.211622	1.35778
TCONS_00009687	XLOC_006446	chr13:50810133-50812343	0.447338	1.34066
TCONS_00009689	XLOC_006448	chr13:50839220-50840144	6.09986	8.06011
TCONS_00009690	XLOC_006449	chr13:51177833-51178452	0.432205	1.74745
TCONS_00009691	XLOC_006450	chr13:51224730-51225580	0.431135	2.47333
TCONS_00009692	XLOC_006451	chr13:51227149-51227536	0	3.80799
TCONS_00009694	XLOC_006453	chr13:51232595-51233138	0.259016	1.92263
TCONS_00009697	XLOC_006456	chr13:51299703-51300575	2.36756	2.34985
TCONS_00009698	XLOC_006457	chr13:51359598-51422713	2.98034	3.04143
TCONS_00009699	XLOC_006458	chr13:51425695-51426673	0.848485	1.14573
TCONS_00009700	XLOC_006459	chr13:51428616-51429362	0.169235	1.14148
TCONS_00009704	XLOC_006463	chr13:52206386-52208171	7.07623	8.45346
TCONS_00009705	XLOC_006464	chr13:52260177-52260668	1.49857	6.04884
TCONS_00009706	XLOC_006465	chr13:52260776-52263367	8.48073	37.1554
TCONS_00009710	XLOC_006469	chr13:52320742-52321196	1.68699	2.26817
TCONS_00009711	XLOC_006470	chr13:52997647-53001285	3.0032	2.84952
TCONS_00009712	XLOC_006471	chr13:53081382-53082144	1.35102	2.11287
TCONS_00009824	XLOC_006520	chr14:4520514-4572672	1.75243	8.00899
TCONS_00009972	XLOC_006603	chr14:18736134-18739792	1.33918	1.43758
TCONS_00009973	XLOC_006603	chr14:18736134-18739792	1.89553	4.71841
TCONS_00009974	XLOC_006603	chr14:18736134-18739792	1.21548	0.792653
TCONS_00009977	XLOC_006605	chr14:18747338-18747752	0.734953	8.35242
TCONS_00010035	XLOC_006634	chr14:23025718-23031574	0.855225	2.11018
TCONS_00010314	XLOC_006811	chr14:48932841-48935179	0.924564	0
TCONS_00010315	XLOC_006811	chr14:48932841-48935179	2.05087	0.182707
TCONS_00010560	XLOC_006972	chr14:14919664-14929446	0.159362	2.40632
TCONS_00010574	XLOC_006982	chr14:17228838-17270802	9.62173	7.13627
TCONS_00010575	XLOC_006982	chr14:17228838-17270802	0	1.61509
TCONS_00010720	XLOC_007066	chr14:31325752-31329204	0.847061	2.84286
TCONS_00010786	XLOC_007099	chr14:33546687-33562206	0.223914	2.41376
TCONS_00011005	XLOC_007218	chr14:119729-120848	0.516914	1.25686
TCONS_00011008	XLOC_007221	chr14:195462-200166	9.9152	8.5939
TCONS_00011013	XLOC_007226	chr14:1772087-1773038	1.37887	1.52326
TCONS_00011015	XLOC_007228	chr14:1781729-1783013	0.617406	1.13304
TCONS_00011016	XLOC_007229	chr14:2060754-2062378	0	1.83065
TCONS_00011017	XLOC_007230	chr14:2062467-2063036	0.485083	1.9602
TCONS_00011018	XLOC_007231	chr14:2063176-2064577	0.0926449	2.55055
TCONS_00011022	XLOC_007235	chr14:2333384-2334217	0.589376	1.19313
TCONS_00011023	XLOC_007236	chr14:2381944-2383015	0.108832	2.42601
TCONS_00011024	XLOC_007237	chr14:2383194-2384693	0.296137	1.55104
TCONS_00011025	XLOC_007238	chr14:2808085-2809680	2.7632	10.5053
TCONS_00011027	XLOC_007240	chr14:3186029-3186857	0	1.10187
TCONS_00011028	XLOC_007241	chr14:3589679-3590671	0.119172	1.36788
TCONS_00011029	XLOC_007242	chr14:3591040-3591658	0	2.04312
TCONS_00011031	XLOC_007244	chr14:4361632-4362685	1.66541	1.69986
TCONS_00011032	XLOC_007245	chr14:4600712-4602646	1.08035	3.34231
TCONS_00011033	XLOC_007246	chr14:4609122-4610113	1.07384	1.2627
TCONS_00011034	XLOC_007247	chr14:4822033-4823529	2.8382	3.10924
TCONS_00011035	XLOC_007248	chr14:4823609-4824073	1.95788	2.19411
TCONS_00011036	XLOC_007249	chr14:4824135-4824939	1.69382	2.49345
TCONS_00011037	XLOC_007250	chr14:4825265-4827141	2.6572	2.265
TCONS_00011039	XLOC_007252	chr14:6334832-6335785	0.625178	1.60384
TCONS_00011040	XLOC_007253	chr14:6337732-6339742	1.64332	3.04306
TCONS_00011041	XLOC_007254	chr14:6340987-6341871	0.410876	1.10927
TCONS_00011042	XLOC_007255	chr14:6342561-6344369	1.26313	2.03307
TCONS_00011044	XLOC_007257	chr14:6345492-6346760	0.7158	1.46028
TCONS_00011045	XLOC_007258	chr14:6348592-6349725	0.509473	1.23881
TCONS_00011046	XLOC_007259	chr14:6594800-6597047	1.85259	1.31691
TCONS_00011047	XLOC_007260	chr14:6598469-6600555	2.1104	1.39212
TCONS_00011049	XLOC_007262	chr14:7097704-7130486	0.697137	5.58175
TCONS_00011050	XLOC_007263	chr14:7133652-7134502	0.718558	1.36925
TCONS_00011051	XLOC_007264	chr14:7135189-7135727	0.524888	3.18291
TCONS_00011052	XLOC_007265	chr14:7135998-7136884	0.409744	1.47496
TCONS_00011053	XLOC_007266	chr14:7136969-7137589	0.646896	1.74366
TCONS_00011057	XLOC_007270	chr14:7491028-7491898	0	0.94258
TCONS_00011060	XLOC_007273	chr14:7937210-7937664	7.76014	15.1967
TCONS_00011061	XLOC_007274	chr14:8231694-8233504	1.44183	1.46204
TCONS_00011062	XLOC_007275	chr14:8235310-8235606	0.719536	4.81085
TCONS_00011063	XLOC_007276	chr14:8235785-8237928	0.649815	0.946341
TCONS_00011067	XLOC_007280	chr14:9512678-9514641	0.76968	1.67261
TCONS_00011069	XLOC_007282	chr14:9651378-9652223	5.35617	0.683829
TCONS_00011070	XLOC_007283	chr14:9652300-9653155	2.56819	0.333817
TCONS_00011071	XLOC_007284	chr14:9744828-9746777	1.88386	1.83552
TCONS_00011072	XLOC_007285	chr14:9781196-9784223	4.32146	2.12789
TCONS_00011074	XLOC_007287	chr14:10944867-10945998	0.408418	1.44825
TCONS_00011077	XLOC_007290	chr14:11465887-11467081	0.575286	2.13737
TCONS_00011078	XLOC_007291	chr14:11488512-11489064	1.01227	1.70402
TCONS_00011081	XLOC_007294	chr14:14061865-14062641	0.160987	1.41185
TCONS_00011082	XLOC_007295	chr14:15181430-15182706	1.01073	1.50042
TCONS_00011083	XLOC_007296	chr14:18587727-18605701	2.45844	2.62299
TCONS_00011084	XLOC_007297	chr14:18740775-18741139	0	3.57867
TCONS_00011085	XLOC_007298	chr14:18970695-19054692	1.71045	4.22854
TCONS_00011087	XLOC_007300	chr14:19543417-19544143	2.10263	0.354511
TCONS_00011088	XLOC_007301	chr14:19545283-19546245	1.85447	0.58427
TCONS_00011090	XLOC_007303	chr14:19557415-19558472	2.32117	0.671789
TCONS_00011093	XLOC_007306	chr14:19985240-19985701	2.30694	2.65898
TCONS_00011095	XLOC_007308	chr14:19988222-19988970	1.18764	2.35169
TCONS_00011096	XLOC_007309	chr14:21070614-21070956	8.69398	3.27311
TCONS_00011097	XLOC_007310	chr14:21071254-21071993	1.07722	2.63153
TCONS_00011099	XLOC_007312	chr14:21730984-21731661	3.26128	0.517341
TCONS_00011102	XLOC_007315	chr14:21743119-21743531	4.32792	0
TCONS_00011105	XLOC_007318	chr14:22005458-22047222	2.14534	0.182637
TCONS_00011110	XLOC_007323	chr14:22752146-22752855	0.361299	1.34001
TCONS_00011112	XLOC_007325	chr14:22852825-22853511	0.565664	1.27129
TCONS_00011113	XLOC_007326	chr14:22979307-22980733	1.56609	2.91032
TCONS_00011114	XLOC_007327	chr14:23400281-23451493	0.503453	3.37461
TCONS_00011117	XLOC_007330	chr14:23455065-23455857	0.900661	1.3762
TCONS_00011118	XLOC_007331	chr14:23455960-23456617	0.399132	1.61427
TCONS_00011119	XLOC_007332	chr14:23456735-23457484	1.01023	2.04423
TCONS_00011121	XLOC_007334	chr14:24583888-24589070	0.155953	1.04492
TCONS_00011122	XLOC_007335	chr14:24649188-24650552	1.81144	0.945813
TCONS_00011125	XLOC_007338	chr14:25873726-25876045	0.642742	2.45254
TCONS_00011126	XLOC_007339	chr14:25876214-25878033	0.836505	2.10801
TCONS_00011128	XLOC_007341	chr14:26919842-26920499	0.598698	1.34523
TCONS_00011130	XLOC_007343	chr14:27076371-27077429	1.48491	1.655
TCONS_00011133	XLOC_007346	chr14:27570435-27571265	0	2.19718
TCONS_00011136	XLOC_007349	chr14:30671483-30673981	0.296762	0.946097
TCONS_00011138	XLOC_007351	chr14:31324445-31325285	0.145826	1.27928
TCONS_00011142	XLOC_007355	chr14:31676573-31678889	0.781559	1.24352
TCONS_00011143	XLOC_007356	chr14:31680307-31682364	0.470271	1.09519
TCONS_00011145	XLOC_007358	chr14:31856711-31858640	0.784477	1.62896
TCONS_00011148	XLOC_007361	chr14:32908208-32909528	0.170925	1.21261
TCONS_00011150	XLOC_007363	chr14:32943937-32945120	0.193825	0.851034
TCONS_00011152	XLOC_007365	chr14:32947085-32947827	0.511197	1.26424
TCONS_00011153	XLOC_007366	chr14:33375343-33501393	0.788256	1.46055
TCONS_00011154	XLOC_007367	chr14:33701234-33702133	0.134177	1.44907
TCONS_00011155	XLOC_007368	chr14:33733748-33734306	1.74474	2.51767
TCONS_00011156	XLOC_007369	chr14:33734650-33736158	2.72097	2.23649
TCONS_00011158	XLOC_007371	chr14:34410912-34411583	0.582282	1.96273
TCONS_00011159	XLOC_007372	chr14:34883194-34884291	0.634867	1.42925
TCONS_00011161	XLOC_007374	chr14:36182325-36409371	0.793587	1.94981
TCONS_00011162	XLOC_007375	chr14:36775205-36792060	0.24619	1.32938
TCONS_00011163	XLOC_007376	chr14:36775205-36792060	0.584543	1.29913
TCONS_00011164	XLOC_007377	chr14:37092432-37093780	3.3379	0.451075
TCONS_00011166	XLOC_007379	chr14:37096067-37096775	1.93246	0.381376
TCONS_00011168	XLOC_007381	chr14:38027154-38027676	0	2.02899
TCONS_00011169	XLOC_007382	chr14:38027774-38029213	0.310034	1.62371
TCONS_00011172	XLOC_007385	chr14:38198088-38198804	0.713493	1.44347
TCONS_00011173	XLOC_007386	chr14:38198860-38199393	1.59578	1.96945
TCONS_00011175	XLOC_007388	chr14:39294919-39295486	0.487468	1.64149
TCONS_00011178	XLOC_007391	chr14:40146633-40147505	0.835611	1.03628
TCONS_00011179	XLOC_007392	chr14:40149026-40150419	0.566157	0.962174
TCONS_00011181	XLOC_007394	chr14:40156900-40158559	0.925817	1.60948
TCONS_00011186	XLOC_007399	chr14:42718311-42718756	3.82835	0.23392
TCONS_00011187	XLOC_007400	chr14:42718825-42719172	11.6284	8.14677
TCONS_00011190	XLOC_007403	chr14:43980231-43981074	2.17778	0.293926
TCONS_00011192	XLOC_007405	chr14:44159123-44159635	4.7912	0.94833
TCONS_00011202	XLOC_007415	chr14:48116596-48117515	0.914478	1.8519
TCONS_00011204	XLOC_007417	chr14:48126677-48128247	1.19519	3.08861
TCONS_00011207	XLOC_007420	chr14:48236649-48238678	1.27285	2.58175
TCONS_00011208	XLOC_007421	chr14:48360597-48362437	0.70804	0.678091
TCONS_00011209	XLOC_007422	chr14:48543630-48551371	8.70691	9.49579
TCONS_00011210	XLOC_007423	chr14:48551432-48551846	8.19764	10.7491
TCONS_00011211	XLOC_007424	chr14:48552257-48552753	8.26715	11.3228
TCONS_00011214	XLOC_007427	chr14:48557216-48557996	0.479844	1.51067
TCONS_00011217	XLOC_007430	chr14:48935260-48935845	4.43468	0.157225
TCONS_00011219	XLOC_007432	chr14:48975980-48977165	4.06238	6.79501
TCONS_00011220	XLOC_007433	chr14:49121405-49122016	0.879755	1.48194
TCONS_00011221	XLOC_007434	chr14:49122270-49123194	0.90849	1.31415
TCONS_00011223	XLOC_007436	chr14:49391590-49393524	1.56453	1.92658
TCONS_00011224	XLOC_007437	chr14:49565632-49566552	9.26321	4.84385
TCONS_00011225	XLOC_007438	chr14:50716410-50967523	1.98999	4.39163
TCONS_00011226	XLOC_007439	chr14:50716410-50967523	1.15825	2.58338
TCONS_00011229	XLOC_007442	chr14:51257448-51258150	4.57461	1.85081
TCONS_00011231	XLOC_007444	chr14:51328402-51329077	1.73327	5.58294
TCONS_00011232	XLOC_007445	chr14:51331418-51332036	1.51602	4.23218
TCONS_00011233	XLOC_007446	chr14:51334170-51335485	0.724226	1.69546
TCONS_00011235	XLOC_007448	chr14:51520850-51521239	0.432709	2.90402
TCONS_00011236	XLOC_007449	chr14:51521333-51521882	1.02008	1.71711
TCONS_00011238	XLOC_007451	chr14:52551938-52552708	0.162572	1.31603
TCONS_00011240	XLOC_007453	chr14:52669677-52670373	2.31389	0.998115
TCONS_00011241	XLOC_007454	chr14:53031952-53033011	0.110286	2.01089
TCONS_00011248	XLOC_007461	chr14:53353714-53354174	4.62923	8.00334
TCONS_00011249	XLOC_007462	chr14:53414194-53415385	0.480801	1.3641
TCONS_00011313	XLOC_007496	chr15:2805689-2808020	2.15739	1.89061
TCONS_00011314	XLOC_007496	chr15:2805689-2808020	0.0423908	0.923394
TCONS_00011826	XLOC_007819	chr15:44471030-44474450	1.06088	1.31805
TCONS_00011827	XLOC_007819	chr15:44471030-44474450	2.76303	5.49686
TCONS_00011828	XLOC_007819	chr15:44471030-44474450	2.90766	1.57002
TCONS_00012277	XLOC_008084	chr15:26705764-26713016	2.39922	4.74781
TCONS_00012297	XLOC_008096	chr15:27944575-27945525	0.506839	2.96281
TCONS_00012428	XLOC_008172	chr15:35319360-35323043	0.531927	2.32753
TCONS_00012560	XLOC_008256	chr15:47033154-47035920	5.76844	5.75322
TCONS_00012563	XLOC_008259	chr15:4-1570	1.48061	2.0308
TCONS_00012572	XLOC_008268	chr15:319809-320671	1.74539	0.515543
TCONS_00012574	XLOC_008270	chr15:325014-345500	0.83018	1.93746
TCONS_00012575	XLOC_008271	chr15:345602-346215	3.65959	4.32805
TCONS_00012577	XLOC_008273	chr15:495645-496188	3.50006	0.548373
TCONS_00012579	XLOC_008275	chr15:581268-582648	1.78768	2.03157
TCONS_00012591	XLOC_008287	chr15:698635-768738	0.601167	1.33457
TCONS_00012594	XLOC_008290	chr15:698635-768738	0.578663	2.50067
TCONS_00012596	XLOC_008292	chr15:804164-805760	1.31161	0.746522
TCONS_00012601	XLOC_008297	chr15:875926-876698	1.30715	1.83462
TCONS_00012602	XLOC_008298	chr15:876770-877576	2.94511	1.55544
TCONS_00012613	XLOC_008309	chr15:1011874-1012441	0.814704	1.64149
TCONS_00012616	XLOC_008312	chr15:1031565-1036358	1.93277	1.02745
TCONS_00012617	XLOC_008313	chr15:1040079-1042540	0.316065	1.61408
TCONS_00012619	XLOC_008315	chr15:2688865-2691420	1.35021	2.61233
TCONS_00012621	XLOC_008317	chr15:3269568-3270816	3.73594	3.20107
TCONS_00012622	XLOC_008318	chr15:3272070-3273186	8.504	6.72426
TCONS_00012623	XLOC_008319	chr15:3277122-3278136	1.6254	0.864299
TCONS_00012624	XLOC_008320	chr15:3338858-3339758	0.535983	1.92202
TCONS_00012625	XLOC_008321	chr15:3340414-3341077	0.985918	3.05724
TCONS_00012627	XLOC_008323	chr15:3486960-3487704	3.3963	4.50096
TCONS_00012628	XLOC_008324	chr15:3615975-3632397	0.692512	4.93353
TCONS_00012629	XLOC_008325	chr15:3632761-3633846	0.857476	1.59253
TCONS_00012630	XLOC_008326	chr15:3643009-3643452	0.350486	2.35559
TCONS_00012631	XLOC_008327	chr15:3643521-3644476	0.249442	1.51561
TCONS_00012632	XLOC_008328	chr15:3783782-3784332	2.79802	2.26956
TCONS_00012633	XLOC_008329	chr15:3784435-3785390	2.24497	2.69442
TCONS_00012634	XLOC_008330	chr15:3786369-3787711	3.35485	1.19007
TCONS_00012635	XLOC_008331	chr15:3897049-3897747	2.76519	0.248604
TCONS_00012637	XLOC_008333	chr15:4026001-4026724	4.93231	6.77149
TCONS_00012638	XLOC_008334	chr15:4027002-4028268	1.34455	2.72514
TCONS_00012639	XLOC_008335	chr15:4282462-4282912	0.342043	2.2992
TCONS_00012641	XLOC_008337	chr15:4402907-4405554	2.40753	1.37898
TCONS_00012645	XLOC_008341	chr15:5788712-5789649	2.1694	1.29221
TCONS_00012650	XLOC_008346	chr15:7276781-7277419	1.10785	3.4963
TCONS_00012651	XLOC_008347	chr15:7295729-7324976	5.97692	4.82569
TCONS_00012653	XLOC_008349	chr15:8462432-8463592	8.62538	2.07599
TCONS_00012654	XLOC_008350	chr15:8476548-8477601	3.10876	2.69917
TCONS_00012655	XLOC_008351	chr15:8494676-8495473	0	2.10065
TCONS_00012656	XLOC_008352	chr15:8496848-8497515	0	1.71441
TCONS_00012660	XLOC_008356	chr15:8937592-8937922	5.80239	2.71993
TCONS_00012662	XLOC_008358	chr15:9116882-9118858	0.293298	1.29634
TCONS_00012664	XLOC_008360	chr15:9323132-9324045	0.263362	1.15553
TCONS_00012666	XLOC_008362	chr15:9508307-9509270	0.864343	1.18102
TCONS_00012667	XLOC_008363	chr15:9509665-9511541	0.519886	0.859137
TCONS_00012670	XLOC_008366	chr15:9517049-9517628	0.710247	2.55147
TCONS_00012672	XLOC_008368	chr15:10297616-10298947	0.169319	1.20124
TCONS_00012674	XLOC_008370	chr15:10425593-10426104	2.2611	3.04326
TCONS_00012675	XLOC_008371	chr15:11829361-12135047	3.46548	1.84386
TCONS_00012676	XLOC_008372	chr15:13395400-13396688	0.087888	1.722
TCONS_00012677	XLOC_008373	chr15:13396743-13397478	0	1.51224
TCONS_00012678	XLOC_008374	chr15:13643730-13644427	3.13972	3.73598
TCONS_00012679	XLOC_008375	chr15:13777079-13778103	3.55742	1.93722
TCONS_00012681	XLOC_008377	chr15:14051395-14052523	0.307264	0.760953
TCONS_00012682	XLOC_008378	chr15:14059802-14060745	0.506533	1.36781
TCONS_00012684	XLOC_008380	chr15:14061899-14064636	1.03885	2.7228
TCONS_00012685	XLOC_008381	chr15:15746720-15747257	0.526281	1.7715
TCONS_00012686	XLOC_008382	chr15:15919508-15920185	2.11024	0
TCONS_00012687	XLOC_008383	chr15:16119272-16120755	18.8823	15.9509
TCONS_00012689	XLOC_008385	chr15:16397059-16397823	0.985128	1.32907
TCONS_00012690	XLOC_008386	chr15:16402567-16403457	2.19809	1.00849
TCONS_00012692	XLOC_008388	chr15:16881720-16884890	0.85614	1.5368
TCONS_00012694	XLOC_008390	chr15:17158769-17159456	0.188197	1.52266
TCONS_00012696	XLOC_008392	chr15:17706817-17707496	1.03672	1.56761
TCONS_00012697	XLOC_008393	chr15:17937698-17938400	0.731937	2.34436
TCONS_00012698	XLOC_008394	chr15:18034591-18035786	0	0.841183
TCONS_00012700	XLOC_008396	chr15:18219499-18220306	0.459807	1.34437
TCONS_00012701	XLOC_008397	chr15:18251518-18252169	0	1.49777
TCONS_00012702	XLOC_008398	chr15:18843685-18844404	0.709661	1.19646
TCONS_00012703	XLOC_008399	chr15:18890861-18891879	0.346676	1.3265
TCONS_00012704	XLOC_008400	chr15:18893469-18894003	0	2.85703
TCONS_00012706	XLOC_008402	chr15:19573228-19599735	2.74226	0.163334
TCONS_00012708	XLOC_008404	chr15:19601619-19606761	0.155432	1.04868
TCONS_00012709	XLOC_008405	chr15:19606843-19608197	0.415141	1.90745
TCONS_00012710	XLOC_008406	chr15:19608394-19609127	0.346155	2.21788
TCONS_00012711	XLOC_008407	chr15:19609258-19611344	0.514654	1.91385
TCONS_00012713	XLOC_008409	chr15:19862322-19918033	1.55992	2.65408
TCONS_00012714	XLOC_008410	chr15:20482068-20483662	1.45256	3.97142
TCONS_00012715	XLOC_008411	chr15:20738548-20739374	0.446681	1.10517
TCONS_00012718	XLOC_008414	chr15:20804973-20806560	1.52828	0.187806
TCONS_00012722	XLOC_008418	chr15:21393969-21395147	5.35637	9.20993
TCONS_00012726	XLOC_008422	chr15:22712722-22714810	1.64518	1.56426
TCONS_00012727	XLOC_008423	chr15:22774211-22774802	6.21412	3.87611
TCONS_00012728	XLOC_008424	chr15:22819990-22820876	1.50239	0.0921853
TCONS_00012729	XLOC_008425	chr15:22904598-22995099	4.92117	2.89464
TCONS_00012730	XLOC_008426	chr15:22904598-22995099	5.06812	0.283325
TCONS_00012731	XLOC_008427	chr15:23003835-23004755	1.56561	0.61649
TCONS_00012732	XLOC_008428	chr15:23059578-23060319	2.219	2.76307
TCONS_00012736	XLOC_008432	chr15:23158324-23159221	1.07633	0.998937
TCONS_00012737	XLOC_008433	chr15:23474971-23475933	1.85447	0.918139
TCONS_00012740	XLOC_008436	chr15:23898395-23899720	0	0.689952
TCONS_00012743	XLOC_008439	chr15:24146307-24148107	7.0718	9.1117
TCONS_00012744	XLOC_008440	chr15:24196300-24197006	0.544928	2.69469
TCONS_00012746	XLOC_008442	chr15:24255499-24256478	0.605321	2.04345
TCONS_00012747	XLOC_008443	chr15:24258365-24259074	0.903246	2.07092
TCONS_00012752	XLOC_008448	chr15:24526421-24527892	25.1045	33.948
TCONS_00012753	XLOC_008449	chr15:24701901-24702342	0.70595	2.37221
TCONS_00012754	XLOC_008450	chr15:24702484-24704656	0.0985303	1.76549
TCONS_00012755	XLOC_008451	chr15:24705698-24706439	0.512077	1.49666
TCONS_00012760	XLOC_008456	chr15:25888823-25889961	4.86593	1.64331
TCONS_00012761	XLOC_008457	chr15:26012712-26013815	1.26165	1.56218
TCONS_00012763	XLOC_008459	chr15:27573046-27574563	1.09578	0.691189
TCONS_00012764	XLOC_008460	chr15:27575494-27576433	1.01827	1.46075
TCONS_00012765	XLOC_008461	chr15:27713624-27714235	2.41933	0.444582
TCONS_00012767	XLOC_008463	chr15:27865174-27887880	0.163646	1.32469
TCONS_00012768	XLOC_008464	chr15:27888028-27889335	1.21004	1.51832
TCONS_00012769	XLOC_008465	chr15:27889759-27891039	2.12438	2.09354
TCONS_00012770	XLOC_008466	chr15:28117885-28119198	1.28972	5.92554
TCONS_00012771	XLOC_008467	chr15:28119497-28120003	4.01412	5.98104
TCONS_00012772	XLOC_008468	chr15:28120065-28120813	1.68659	3.41283
TCONS_00012774	XLOC_008470	chr15:28130906-28131961	0	1.34658
TCONS_00012777	XLOC_008473	chr15:28427327-28428619	0.525464	1.18339
TCONS_00012778	XLOC_008474	chr15:28430997-28431667	0.194475	1.70436
TCONS_00012779	XLOC_008475	chr15:28832170-28833558	1.93748	3.38211
TCONS_00012780	XLOC_008476	chr15:28833657-28835038	1.21787	1.09725
TCONS_00012781	XLOC_008477	chr15:28840282-28840482	23.4639	3.9146
TCONS_00012785	XLOC_008481	chr15:30365723-30369576	3.32794	1.27085
TCONS_00012786	XLOC_008482	chr15:30369659-30370329	4.08397	0.786628
TCONS_00012787	XLOC_008483	chr15:30449620-30450082	1.31389	2.42939
TCONS_00012788	XLOC_008484	chr15:30861741-30862136	0.843482	3.11402
TCONS_00012789	XLOC_008485	chr15:30862251-30883577	0	0.990374
TCONS_00012790	XLOC_008486	chr15:31156058-31156449	1.71596	2.87925
TCONS_00012792	XLOC_008488	chr15:32131404-32132087	2.27565	0.894992
TCONS_00012797	XLOC_008493	chr15:33055674-33056417	3.06192	3.09782
TCONS_00012799	XLOC_008495	chr15:33510617-33511719	2.21024	6.80086
TCONS_00012801	XLOC_008497	chr15:34189553-34190692	1.58731	0.697764
TCONS_00012803	XLOC_008499	chr15:34424813-34426616	4.92723	1.2855
TCONS_00012808	XLOC_008504	chr15:34442762-34448516	2.75923	0.180972
TCONS_00012809	XLOC_008505	chr15:34630695-34631866	1.17676	1.2145
TCONS_00012813	XLOC_008509	chr15:35220582-35222593	0.481961	2.71545
TCONS_00012816	XLOC_008512	chr15:35712865-35713776	0.396096	1.87159
TCONS_00012818	XLOC_008514	chr15:35715656-35716967	0.430655	1.22208
TCONS_00012820	XLOC_008516	chr15:35719119-35720243	0.925617	1.66714
TCONS_00012821	XLOC_008517	chr15:35720352-35721074	0.352935	2.14216
TCONS_00012822	XLOC_008518	chr15:36130410-36131464	0.443612	0.898719
TCONS_00012824	XLOC_008520	chr15:38612218-38612759	2.60377	2.89312
TCONS_00012825	XLOC_008521	chr15:38642280-38643360	1.93981	7.4236
TCONS_00012827	XLOC_008523	chr15:38768113-38769077	1.35656	1.33216
TCONS_00012828	XLOC_008524	chr15:38852090-38852891	0.618818	1.87882
TCONS_00012830	XLOC_008526	chr15:39514970-39517091	0.353827	3.24679
TCONS_00012835	XLOC_008531	chr15:40474043-40474871	1.18758	2.90493
TCONS_00012837	XLOC_008533	chr15:40687003-40687962	0	1.2567
TCONS_00012838	XLOC_008534	chr15:40688051-40689512	0.304789	1.87595
TCONS_00012841	XLOC_008537	chr15:41704035-41704816	0.15969	1.50824
TCONS_00012843	XLOC_008539	chr15:42020406-42021618	7.25647	8.72186
TCONS_00012845	XLOC_008541	chr15:42312881-42313484	0.447827	1.60393
TCONS_00012846	XLOC_008542	chr15:42593583-42594628	2.01656	13.1637
TCONS_00012854	XLOC_008550	chr15:43162778-43163529	1.67802	1.64169
TCONS_00012856	XLOC_008552	chr15:43216631-43217828	1.66373	0.413754
TCONS_00012857	XLOC_008553	chr15:43291167-43291453	0.77349	5.16898
TCONS_00012858	XLOC_008554	chr15:43291561-43292256	0.370761	1.65005
TCONS_00012861	XLOC_008557	chr15:43365550-43367150	0.55072	0.837507
TCONS_00012862	XLOC_008558	chr15:43881203-43882184	1.9323	1.64384
TCONS_00012864	XLOC_008560	chr15:44479318-44480901	2.61344	1.69577
TCONS_00012865	XLOC_008561	chr15:44481063-44482437	1.46988	0.606962
TCONS_00012867	XLOC_008563	chr15:44724489-44725588	1.37261	1.06965
TCONS_00012869	XLOC_008565	chr15:45730190-45730754	0.736636	3.80334
TCONS_00012870	XLOC_008566	chr15:45945035-45945570	0	1.959
TCONS_00012873	XLOC_008569	chr15:46019113-46021328	2.84581	2.47872
TCONS_00012874	XLOC_008570	chr15:46212389-46213298	0.367908	1.08864
TCONS_00012878	XLOC_008574	chr15:47031789-47032432	4.31247	2.90832
TCONS_00012882	XLOC_008578	chr15:47081089-47081461	4.67072	1.25316
TCONS_00012883	XLOC_008579	chr15:47081633-47083708	1.91552	1.36583
TCONS_00012886	XLOC_008582	chr15:47400337-47401045	2.71469	2.07469
TCONS_00012890	XLOC_008586	chr15:47441188-47442119	0.331744	1.66299
TCONS_00013150	XLOC_008734	chr16:20205230-20205896	1.74422	3.15372
TCONS_00013378	XLOC_008873	chr16:31444557-31453850	5.40106e-06	1.17158
TCONS_00013379	XLOC_008873	chr16:31444557-31453850	0.204925	2.22999
TCONS_00013474	XLOC_008932	chr16:37961182-37978877	6.42466	2.47561
TCONS_00013827	XLOC_009134	chr16:8954301-8957954	1.64622	2.71882
TCONS_00013828	XLOC_009134	chr16:8954301-8957954	3.18981e-05	1.28945
TCONS_00014000	XLOC_009240	chr16:20474320-20475066	1.90151	2.79738
TCONS_00014579	XLOC_009589	chr16:127473-128259	2.37123	3.73454
TCONS_00014584	XLOC_009594	chr16:1217963-1218949	0.840263	0.972561
TCONS_00014585	XLOC_009595	chr16:1223865-1224960	0.742264	0.859378
TCONS_00014587	XLOC_009597	chr16:1619286-1619800	1.05967	2.32651
TCONS_00014588	XLOC_009598	chr16:3076843-3077223	2.25128	3.32301
TCONS_00014589	XLOC_009599	chr16:3077601-3078992	6.28147	6.31242
TCONS_00014590	XLOC_009600	chr16:3079273-3081287	5.7207	6.50655
TCONS_00014591	XLOC_009601	chr16:3082450-3083620	7.62393	10.2773
TCONS_00014593	XLOC_009603	chr16:3437961-3438827	0.302929	1.18917
TCONS_00014594	XLOC_009604	chr16:3440768-3441458	0.748522	1.26172
TCONS_00014595	XLOC_009605	chr16:3715267-3716097	4.44013	3.59538
TCONS_00014596	XLOC_009606	chr16:3831896-3832558	0.197577	1.46506
TCONS_00014597	XLOC_009607	chr16:3832615-3832991	0	3.0759
TCONS_00014598	XLOC_009608	chr16:3926438-3927641	2.115	1.22001
TCONS_00014601	XLOC_009611	chr16:5156694-5158023	1.78089	1.43249
TCONS_00014602	XLOC_009612	chr16:5158076-5162199	2.551	2.16559
TCONS_00014603	XLOC_009613	chr16:5496919-5497957	1.3551	0.533789
TCONS_00014610	XLOC_009620	chr16:5863512-5870045	3.62624	8.33371
TCONS_00014611	XLOC_009621	chr16:5883658-5884330	0	1.69772
TCONS_00014612	XLOC_009622	chr16:6390509-6427555	1.06039	2.28535
TCONS_00014614	XLOC_009624	chr16:6427687-6428243	0.78284	2.87034
TCONS_00014615	XLOC_009625	chr16:6428355-6430934	1.14729	1.75518
TCONS_00014616	XLOC_009626	chr16:6452064-6487352	0.0349075	1.94359
TCONS_00014620	XLOC_009630	chr16:6901058-6901727	1.16914	1.83906
TCONS_00014622	XLOC_009632	chr16:7396806-7397629	0.149568	1.11016
TCONS_00014625	XLOC_009635	chr16:7425950-7426297	0.528565	3.54207
TCONS_00014628	XLOC_009638	chr16:7595306-7596217	0.132032	1.51509
TCONS_00014629	XLOC_009639	chr16:7847929-7848888	0.620481	1.42426
TCONS_00014632	XLOC_009642	chr16:7867588-7868186	0	2.59379
TCONS_00014635	XLOC_009645	chr16:8078172-8149971	2.73925	5.82263
TCONS_00014636	XLOC_009646	chr16:8481686-8482709	1.49355	2.8704
TCONS_00014637	XLOC_009647	chr16:8638588-8638953	4.82829	0.647557
TCONS_00014638	XLOC_009648	chr16:8646538-8647524	0.542045	0.987352
TCONS_00014639	XLOC_009649	chr16:8858685-8860027	0.335485	1.98346
TCONS_00014642	XLOC_009652	chr16:8958084-8959574	0.670818	2.13656
TCONS_00014643	XLOC_009653	chr16:8959995-8960792	0.46703	1.68052
TCONS_00014644	XLOC_009654	chr16:9464209-9466574	0.899044	1.87814
TCONS_00014646	XLOC_009656	chr16:11267486-11268298	0.456278	1.43868
TCONS_00014647	XLOC_009657	chr16:11268722-11269790	0.436769	0.858783
TCONS_00014650	XLOC_009660	chr16:11988414-11989167	0.668943	1.35365
TCONS_00014653	XLOC_009663	chr16:12569144-12570085	2.15828	0.514241
TCONS_00014654	XLOC_009664	chr16:12570465-12571412	2.18731	0.199642
TCONS_00014655	XLOC_009665	chr16:12572491-12573066	2.39033	0.321995
TCONS_00014658	XLOC_009668	chr16:12696693-12698434	1.56747	1.65293
TCONS_00014661	XLOC_009671	chr16:12931110-12945175	2.12605	3.14164
TCONS_00014662	XLOC_009672	chr16:13852395-13854066	0.459231	2.52762
TCONS_00014663	XLOC_009673	chr16:14081951-14082831	0.27544	2.32379
TCONS_00014664	XLOC_009674	chr16:14225329-14227848	11.3306	2.40122
TCONS_00014665	XLOC_009675	chr16:14391311-14394040	2.04484	3.03727
TCONS_00014667	XLOC_009677	chr16:15306020-15307252	1.01729	1.43696
TCONS_00014668	XLOC_009678	chr16:15307418-15308026	1.54989	1.49183
TCONS_00014670	XLOC_009680	chr16:15407746-15408357	2.63926	0.889165
TCONS_00014671	XLOC_009681	chr16:15410074-15411783	1.34389	1.16795
TCONS_00014672	XLOC_009682	chr16:15413060-15414417	0.99384	1.23114
TCONS_00014675	XLOC_009685	chr16:15465109-15465506	0.836411	3.08811
TCONS_00014679	XLOC_009689	chr16:15821027-15822693	0.526578	2.31355
TCONS_00014683	XLOC_009693	chr16:18250336-18253519	3.44262	1.81849
TCONS_00014684	XLOC_009694	chr16:18366133-18366390	10.8224	7.8785
TCONS_00014687	XLOC_009697	chr16:18706760-18707515	0.166673	2.24853
TCONS_00014688	XLOC_009698	chr16:18708384-18708728	0.537023	3.59831
TCONS_00014689	XLOC_009699	chr16:18717144-18718046	0	0.902018
TCONS_00014695	XLOC_009705	chr16:19179246-19180256	0.233293	1.18144
TCONS_00014696	XLOC_009706	chr16:19181442-19182224	0.159433	1.72094
TCONS_00014697	XLOC_009707	chr16:19182732-19183684	0.250387	1.52134
TCONS_00014699	XLOC_009709	chr16:19293995-19294757	1.97681	0.555613
TCONS_00014700	XLOC_009710	chr16:19295264-19296035	1.78536	1.75184
TCONS_00014703	XLOC_009713	chr16:20217478-20217897	1.14858	2.82883
TCONS_00014707	XLOC_009717	chr16:20986902-21088973	2.63926	0.296388
TCONS_00014711	XLOC_009721	chr16:22326637-22327575	0.50979	1.46262
TCONS_00014712	XLOC_009722	chr16:22395765-22397114	1.33404	4.28161
TCONS_00014713	XLOC_009723	chr16:22611409-22612735	0.595159	2.29787
TCONS_00014714	XLOC_009724	chr16:22612983-22615464	1.28116	1.50173
TCONS_00014715	XLOC_009725	chr16:22615544-22616381	1.17178	1.77915
TCONS_00014716	XLOC_009726	chr16:22616847-22618084	1.01257	1.67904
TCONS_00014718	XLOC_009728	chr16:22630141-22792128	0.900666	1.26018
TCONS_00014722	XLOC_009732	chr16:22630141-22792128	0.251719	1.01887
TCONS_00014724	XLOC_009734	chr16:22630141-22792128	0.648607	1.87651
TCONS_00014725	XLOC_009735	chr16:22630141-22792128	0.604877	1.22429
TCONS_00014726	XLOC_009736	chr16:22630141-22792128	0.605252	0.975238
TCONS_00014728	XLOC_009738	chr16:22630141-22792128	0.566317	1.52768
TCONS_00014730	XLOC_009740	chr16:22630141-22792128	0.741576	1.50014
TCONS_00014733	XLOC_009743	chr16:23678468-23680859	1.4217	3.00436
TCONS_00014734	XLOC_009744	chr16:23683116-23685137	0.153754	1.95017
TCONS_00014736	XLOC_009746	chr16:23744256-23744981	0.526589	1.30217
TCONS_00014737	XLOC_009747	chr16:23851798-23852121	1.81343	11.3307
TCONS_00014738	XLOC_009748	chr16:23932723-23933612	0.408057	1.10168
TCONS_00014739	XLOC_009749	chr16:24205647-24206677	1.48153	2.04728
TCONS_00014740	XLOC_009750	chr16:24332964-24334037	1.19453	0.146675
TCONS_00014744	XLOC_009754	chr16:24855025-24856282	1.26522	1.46531
TCONS_00014745	XLOC_009755	chr16:24856767-24857991	0.838589	1.32185
TCONS_00014746	XLOC_009756	chr16:24875518-24876860	0.251614	3.2302
TCONS_00014747	XLOC_009757	chr16:24962337-25043752	2.59429	4.23149
TCONS_00014748	XLOC_009758	chr16:24962337-25043752	0.544906	1.65447
TCONS_00014749	XLOC_009759	chr16:24962337-25043752	1.13617	3.80355
TCONS_00014750	XLOC_009760	chr16:25075473-25076430	1.6173	1.00788
TCONS_00014757	XLOC_009767	chr16:26791129-26791875	1.01541	1.14148
TCONS_00014758	XLOC_009768	chr16:26805012-26825335	0.645581	2.17359
TCONS_00014759	XLOC_009769	chr16:26805012-26825335	1.23156	2.75999
TCONS_00014766	XLOC_009776	chr16:27300348-27300918	1.69365	2.44429
TCONS_00014767	XLOC_009777	chr16:27301694-27303723	2.06838	1.1927
TCONS_00014768	XLOC_009778	chr16:27794854-27795398	1.29171	3.65266
TCONS_00014769	XLOC_009779	chr16:27795591-27796674	1.18159	1.88615
TCONS_00014771	XLOC_009781	chr16:28264516-28265743	2.04412	2.32244
TCONS_00014773	XLOC_009783	chr16:28316446-28320600	1.34983	1.83355
TCONS_00014774	XLOC_009784	chr16:28387599-28483641	3.46577	3.74807
TCONS_00014775	XLOC_009785	chr16:28622469-28624556	2.05755	1.46073
TCONS_00014779	XLOC_009789	chr16:28970095-28971639	0.239418	2.09743
TCONS_00014783	XLOC_009793	chr16:29600353-29604637	2.35521	2.24366
TCONS_00014790	XLOC_009800	chr16:30888663-30890151	2.98591	1.61432
TCONS_00014791	XLOC_009801	chr16:30890597-30891505	2.7838	0.536879
TCONS_00014792	XLOC_009802	chr16:30892915-30894379	1.82535	1.10976
TCONS_00014793	XLOC_009803	chr16:31282529-31283338	0.763982	1.56366
TCONS_00014796	XLOC_009806	chr16:31667985-31669406	0.314461	2.1781
TCONS_00014797	XLOC_009807	chr16:31789227-31790577	0.0833073	1.12579
TCONS_00014798	XLOC_009808	chr16:31792318-31794143	0.23814	3.78319
TCONS_00014799	XLOC_009809	chr16:31869975-31871674	1.15939	1.00138
TCONS_00014801	XLOC_009811	chr16:32882653-32883392	0	1.38629
TCONS_00014802	XLOC_009812	chr16:32921001-32923658	0.953102	1.71809
TCONS_00014811	XLOC_009821	chr16:34847215-34847987	0.324081	1.09312
TCONS_00014813	XLOC_009823	chr16:34940494-34941195	0.183323	1.35976
TCONS_00014817	XLOC_009827	chr16:35340735-35374285	0.504844	1.69971
TCONS_00014818	XLOC_009828	chr16:35374369-35375063	0.185728	1.2523
TCONS_00014819	XLOC_009829	chr16:35499178-35499758	0.47237	1.59089
TCONS_00014820	XLOC_009830	chr16:36233834-36234751	1.05256	1.23786
TCONS_00014822	XLOC_009832	chr16:36724429-36725385	1.99302	1.59781
TCONS_00014823	XLOC_009833	chr16:36725509-36726460	0.654925	1.03095
TCONS_00014824	XLOC_009834	chr16:36729121-36730039	0.261624	0.883019
TCONS_00014825	XLOC_009835	chr16:36732204-36733952	1.68541	1.68785
TCONS_00014827	XLOC_009837	chr16:36871084-36872311	2.04522	1.25537
TCONS_00014828	XLOC_009838	chr16:36873079-36874364	0.528735	0.933192
TCONS_00014830	XLOC_009840	chr16:36876441-37023597	0.785835	1.49355
TCONS_00014831	XLOC_009841	chr16:36876441-37023597	1.9882	1.48396
TCONS_00014832	XLOC_009842	chr16:37076785-37077747	0.123632	0.834672
TCONS_00014833	XLOC_009843	chr16:37078233-37079690	0.0764324	1.34294
TCONS_00014834	XLOC_009844	chr16:37117242-37119272	0.583077	1.79192
TCONS_00014836	XLOC_009846	chr16:38346336-38346986	1.21452	2.31945
TCONS_00014837	XLOC_009847	chr16:39513712-39514879	0.590717	0.931037
TCONS_00014838	XLOC_009848	chr16:39515244-39516048	1.69382	0.623362
TCONS_00014840	XLOC_009850	chr16:39517882-39519608	0.841081	1.7482
TCONS_00014842	XLOC_009852	chr16:40183816-40184458	2.2636	0.27739
TCONS_00014843	XLOC_009853	chr16:40188402-40189435	1.36286	0.306766
TCONS_00014846	XLOC_009856	chr16:40206159-40208294	2.96132	1.96901
TCONS_00014847	XLOC_009857	chr16:40210413-40235721	7.60852	5.10028
TCONS_00014850	XLOC_009860	chr16:41014862-41015740	5.93847	4.19446
TCONS_00014852	XLOC_009862	chr16:41495096-41496092	0.593005	1.68166
TCONS_00014854	XLOC_009864	chr16:41497657-41499305	0.199856	1.7111
TCONS_00014855	XLOC_009865	chr16:42304517-42306588	5.49816	6.48804
TCONS_00014858	XLOC_009868	chr16:43072563-43073358	0.624669	1.15899
TCONS_00014859	XLOC_009869	chr16:43085495-43086569	0.542376	1.24538
TCONS_00014861	XLOC_009871	chr16:43213139-43213812	2.1267	0
TCONS_00014862	XLOC_009872	chr16:43238487-43239654	1.6737	0.99754
TCONS_00014863	XLOC_009873	chr16:43773125-43774179	7.87411	6.06635
TCONS_00014864	XLOC_009874	chr16:44502610-44504407	6.96366	6.59954
TCONS_00014867	XLOC_009877	chr16:45014481-45015304	1.49568	0.302771
TCONS_00014869	XLOC_009879	chr16:45048216-45049449	2.95663	0.811438
TCONS_00014871	XLOC_009881	chr16:45460831-45461416	4.75135	5.18964
TCONS_00014872	XLOC_009882	chr16:45463611-45529013	2.76319	3.69563
TCONS_00014877	XLOC_009887	chr16:47528676-47529424	0.896521	1.13761
TCONS_00014878	XLOC_009888	chr16:47547150-47548134	1.65146	2.41326
TCONS_00014879	XLOC_009889	chr16:48510376-48511803	2.11255	0.317239
TCONS_00014881	XLOC_009891	chr16:48847576-48848764	1.06085	2.60585
TCONS_00014882	XLOC_009892	chr16:48994838-49058405	3.58771	3.67456
TCONS_00014885	XLOC_009895	chr16:49262964-49265395	0.436456	3.89596
TCONS_00014887	XLOC_009897	chr16:49878671-49911432	1.07142	2.15136
TCONS_00014889	XLOC_009899	chr16:51909451-51912675	1.87619	3.17265
TCONS_00014890	XLOC_009900	chr16:52041829-52042568	1.71282	0.231049
TCONS_00014891	XLOC_009901	chr16:52081894-52082968	2.38645	2.27098
TCONS_00014892	XLOC_009902	chr16:52120375-52121588	1.92811	0.445214
TCONS_00014895	XLOC_009905	chr16:52152188-52153000	1.52093	0.205244
TCONS_00014896	XLOC_009906	chr16:52504103-52506528	2.71551	1.72506
TCONS_00014897	XLOC_009907	chr16:52537486-52545378	4.03973	12.1553
TCONS_00014899	XLOC_009909	chr16:52537486-52545378	10.1763	19.3746
TCONS_00014901	XLOC_009911	chr16:52797320-52798768	0.307867	1.50835
TCONS_00014902	XLOC_009912	chr16:52799062-52799763	0.183323	1.23615
TCONS_00014906	XLOC_009916	chr16:54387012-54387665	3.02139	0.542443
TCONS_00014907	XLOC_009917	chr16:54410029-54412459	17.5096	0.767723
TCONS_00014908	XLOC_009918	chr16:54412618-54413010	19.222	0.573404
TCONS_00014911	XLOC_009921	chr16:54525961-54538332	0.968753	3.24578
TCONS_00014914	XLOC_009924	chr16:54549149-54550044	5.53122	6.19235
TCONS_00014915	XLOC_009925	chr16:54550111-54552358	3.03964	3.66111
TCONS_00014917	XLOC_009927	chr16:54634905-54636188	6.97407	22.9626
TCONS_00014920	XLOC_009930	chr16:54976135-54977251	0.622244	1.54098
TCONS_00014922	XLOC_009932	chr16:55162242-55164397	1.54024	1.00784
TCONS_00014923	XLOC_009933	chr16:55164593-55165639	3.24524	1.36023
TCONS_00014924	XLOC_009934	chr16:55165724-55167519	2.72824	1.43446
TCONS_00014927	XLOC_009937	chr16:55171025-55171357	14.3414	3.84187
TCONS_00014928	XLOC_009938	chr16:55548091-55593365	0.756659	3.16628
TCONS_00014930	XLOC_009940	chr16:55828877-55830517	7.43467	1.35816
TCONS_00014931	XLOC_009941	chr16:56025747-56028091	0.331158	2.36836
TCONS_00014932	XLOC_009942	chr16:56124694-56146086	2.21611	3.65291
TCONS_00014933	XLOC_009943	chr16:56124694-56146086	0.459801	4.32394
TCONS_00014935	XLOC_009945	chr16:56307126-56308084	0.869762	1.10979
TCONS_00014936	XLOC_009946	chr16:56308306-56308833	2.97345	2.18344
TCONS_00014940	XLOC_009950	chr16:56837265-56838140	1.52552	2.05921
TCONS_00014941	XLOC_009951	chr16:56838387-56840040	1.12873	2.90973
TCONS_00014944	XLOC_009954	chr16:56843606-56844855	3.82354	6.88829
TCONS_00014945	XLOC_009955	chr16:57730706-57731651	2.02097	0
TCONS_00014953	XLOC_009963	chr16:58416805-58417949	0.100755	1.4972
TCONS_00014954	XLOC_009964	chr16:58418087-58418879	0.313818	2.85826
TCONS_00014955	XLOC_009965	chr16:58516050-58517181	0.918942	0.9431
TCONS_00016164	XLOC_010671	chr17:37449735-37454257	1.33423	2.39077
TCONS_00016190	XLOC_010687	chr17:42372110-42389979	0.464903	3.4303
TCONS_00016342	XLOC_010777	chr17:452993-453689	0.185034	2.94232
TCONS_00016343	XLOC_010778	chr17:713181-714083	0.133634	2.43545
TCONS_00016344	XLOC_010779	chr17:719127-719910	0.318355	1.82557
TCONS_00016351	XLOC_010786	chr17:1007634-1008151	0.277887	1.87024
TCONS_00016353	XLOC_010788	chr17:1012883-1014615	0.504464	1.61976
TCONS_00016354	XLOC_010789	chr17:1015066-1016555	1.04428	2.08778
TCONS_00016355	XLOC_010790	chr17:1017647-1018375	1.04761	2.47286
TCONS_00016358	XLOC_010793	chr17:1527658-1528363	6.00521	3.92672
TCONS_00016361	XLOC_010796	chr17:2377366-2378593	5.01738	7.59502
TCONS_00016362	XLOC_010797	chr17:2378940-2381083	3.08303	5.64425
TCONS_00016364	XLOC_010799	chr17:2385730-2387448	1.018	1.93536
TCONS_00016366	XLOC_010801	chr17:2548417-2548903	0.397466	2.04701
TCONS_00016368	XLOC_010803	chr17:2549833-2550711	0.138104	2.42346
TCONS_00016369	XLOC_010804	chr17:2551057-2551447	0.430842	3.18074
TCONS_00016370	XLOC_010805	chr17:2552497-2553035	0	1.94352
TCONS_00016373	XLOC_010808	chr17:2555136-2555658	0	2.3979
TCONS_00016376	XLOC_010811	chr17:4179651-4181316	1.26368	0.53425
TCONS_00016377	XLOC_010812	chr17:5334331-5335001	2.13922	1.04884
TCONS_00016379	XLOC_010814	chr17:5717935-5719163	1.48524	1.56775
TCONS_00016380	XLOC_010815	chr17:5720707-5721773	2.84527	2.5127
TCONS_00016381	XLOC_010816	chr17:5876454-5877360	1.59501	0.0897192
TCONS_00016383	XLOC_010818	chr17:6476628-6478083	0.459303	2.27618
TCONS_00016384	XLOC_010819	chr17:6580978-6582188	0.755355	0.829185
TCONS_00016386	XLOC_010821	chr17:6762127-6824906	1.21288	1.49598
TCONS_00016387	XLOC_010822	chr17:6762127-6824906	1.64944	1.45922
TCONS_00016388	XLOC_010823	chr17:6826402-6827238	0.733449	1.28684
TCONS_00016391	XLOC_010826	chr17:7068941-7069739	1.24346	1.67789
TCONS_00016393	XLOC_010828	chr17:7429520-7431683	2.27638	2.57647
TCONS_00016394	XLOC_010829	chr17:7471638-7472558	1.17421	1.84947
TCONS_00016396	XLOC_010831	chr17:8019316-8020627	2.41167	0
TCONS_00016397	XLOC_010832	chr17:8020761-8021602	2.97078	0.218967
TCONS_00016398	XLOC_010833	chr17:8023397-8024421	1.49182	0
TCONS_00016400	XLOC_010835	chr17:8163316-8337763	0.414062	0.736428
TCONS_00016401	XLOC_010836	chr17:8337862-8341667	4.24184	5.8861
TCONS_00016402	XLOC_010837	chr17:8420708-8421244	1.84689	4.44048
TCONS_00016404	XLOC_010839	chr17:9714725-9716024	0.522233	1.58778
TCONS_00016405	XLOC_010840	chr17:9716161-9717744	0.557301	0.847501
TCONS_00016406	XLOC_010841	chr17:9893276-9894100	2.68816	1.20926
TCONS_00016409	XLOC_010844	chr17:10013036-10099764	1.17	1.50353
TCONS_00016410	XLOC_010845	chr17:10442965-10443923	1.49102	0.754962
TCONS_00016411	XLOC_010846	chr17:10567787-10568838	0.778936	1.75979
TCONS_00016412	XLOC_010847	chr17:10568897-10569831	0.768639	2.42145
TCONS_00016413	XLOC_010848	chr17:11305248-11306149	8.29652	10.2065
TCONS_00016414	XLOC_010849	chr17:11307278-11308544	2.06165	2.90681
TCONS_00016415	XLOC_010850	chr17:11308654-11309951	1.39507	1.7673
TCONS_00016417	XLOC_010852	chr17:11331809-11332580	2.59689	4.3796
TCONS_00016418	XLOC_010853	chr17:11999952-12001162	3.30468	3.69944
TCONS_00016419	XLOC_010854	chr17:12576994-12577743	0	1.58996
TCONS_00016422	XLOC_010857	chr17:14335177-14336060	0.411445	1.30413
TCONS_00016423	XLOC_010858	chr17:14962824-14963791	2.94877	4.64526
TCONS_00016424	XLOC_010859	chr17:14963923-14964812	1.36019	2.93782
TCONS_00016426	XLOC_010861	chr17:15286515-15287657	0.10096	1.29567
TCONS_00016427	XLOC_010862	chr17:15287809-15289800	0.0541363	1.20784
TCONS_00016428	XLOC_010863	chr17:15473060-15473933	0	0.938623
TCONS_00016431	XLOC_010866	chr17:16131779-16132607	0.742238	1.0017
TCONS_00016432	XLOC_010867	chr17:16135999-16136950	0.752111	1.01551
TCONS_00016434	XLOC_010869	chr17:17689200-17690621	2.04399	1.43436
TCONS_00016435	XLOC_010870	chr17:17945707-18026250	0	1.87906
TCONS_00016437	XLOC_010872	chr17:19245429-19246402	0.487832	0.823401
TCONS_00016444	XLOC_010879	chr17:21088276-21090271	3.24109	2.59302
TCONS_00016445	XLOC_010880	chr17:21090420-21093283	6.64939	3.84408
TCONS_00016448	XLOC_010883	chr17:21794523-21812769	0.0058434	0.966948
TCONS_00016451	XLOC_010886	chr17:22334614-22335187	1.20095	3.69512
TCONS_00016452	XLOC_010887	chr17:22372689-22373420	2.25789	0.234277
TCONS_00016453	XLOC_010888	chr17:22573846-22574497	0	1.36161
TCONS_00016454	XLOC_010889	chr17:23064340-23064954	1.74787	1.91384
TCONS_00016458	XLOC_010893	chr17:23292546-23292978	0.364623	3.67495
TCONS_00016459	XLOC_010894	chr17:23300869-23339336	15.7764	1.31528
TCONS_00016460	XLOC_010895	chr17:23643651-23644780	1.02315	0.898381
TCONS_00016461	XLOC_010896	chr17:23650347-23650800	3.38547	1.13792
TCONS_00016463	XLOC_010898	chr17:23792487-23815721	0	5.24859
TCONS_00016464	XLOC_010899	chr17:23832802-23833493	0.186778	1.7631
TCONS_00016465	XLOC_010900	chr17:23855420-23856153	1.03846	1.63648
TCONS_00016466	XLOC_010901	chr17:23866056-23866683	0	1.71762
TCONS_00016467	XLOC_010902	chr17:23870935-23871850	0.262664	1.59574
TCONS_00016468	XLOC_010903	chr17:24303505-24304401	0.269449	1.00029
TCONS_00016470	XLOC_010905	chr17:24492552-24495330	4.5053	3.99442
TCONS_00016471	XLOC_010906	chr17:25134657-25254491	0.527298	2.15633
TCONS_00016472	XLOC_010907	chr17:26319382-26321307	1.34787	2.80967
TCONS_00016474	XLOC_010909	chr17:26548327-26550283	2.15247	1.38061
TCONS_00016476	XLOC_010911	chr17:27081869-27082705	2.7871	0.890887
TCONS_00016477	XLOC_010912	chr17:27186296-27186822	2.98157	3.46651
TCONS_00016478	XLOC_010913	chr17:27195955-27197933	1.19952	1.95372
TCONS_00016479	XLOC_010914	chr17:27259774-27260245	0.318977	3.00311
TCONS_00016480	XLOC_010915	chr17:28027958-28028772	1.6679	0.102309
TCONS_00016482	XLOC_010917	chr17:29253387-29308468	9.23947	1.16106
TCONS_00016483	XLOC_010918	chr17:29253387-29308468	9.22516	1.47265
TCONS_00016485	XLOC_010920	chr17:29429157-29430302	1.30849	2.44748
TCONS_00016486	XLOC_010921	chr17:29430399-29432689	1.90824	3.18518
TCONS_00016490	XLOC_010925	chr17:31455111-31456108	0.829215	1.27974
TCONS_00016491	XLOC_010926	chr17:31720758-31721893	2.23708	0.755499
TCONS_00016493	XLOC_010928	chr17:32522812-32565874	3.90419	0.786283
TCONS_00016494	XLOC_010929	chr17:32594517-32596342	0.35721	1.56962
TCONS_00016495	XLOC_010930	chr17:33410452-33412001	5.85221	1.15763
TCONS_00016496	XLOC_010931	chr17:33511866-33512842	0.243019	1.42765
TCONS_00016500	XLOC_010935	chr17:34977783-34979342	0.566865	2.29873
TCONS_00016502	XLOC_010937	chr17:34985741-34998963	0.421184	1.70308
TCONS_00016503	XLOC_010938	chr17:35133156-35134923	1.18151	1.9598
TCONS_00016505	XLOC_010940	chr17:35406260-35406788	0.808736	2.22969
TCONS_00016506	XLOC_010941	chr17:35448794-35449691	1.47996	1.99787
TCONS_00016507	XLOC_010942	chr17:35450309-35451368	0.882287	1.41507
TCONS_00016508	XLOC_010943	chr17:35451479-35452574	1.06038	1.64714
TCONS_00016509	XLOC_010944	chr17:37030959-37031901	0.126795	1.62635
TCONS_00016510	XLOC_010945	chr17:37230859-37231628	0.162839	1.20834
TCONS_00016511	XLOC_010946	chr17:37233831-37234699	0.280111	1.13428
TCONS_00016512	XLOC_010947	chr17:37449735-37454257	0.814609	1.65193
TCONS_00016516	XLOC_010951	chr17:37540807-37541983	0.0975804	1.3842
TCONS_00016517	XLOC_010952	chr17:37542551-37543090	0.261751	2.05768
TCONS_00016518	XLOC_010953	chr17:37546264-37546598	1.13444	3.79907
TCONS_00016519	XLOC_010954	chr17:37547458-37547855	0.418206	3.64958
TCONS_00016520	XLOC_010955	chr17:37547996-37548807	1.98025	3.18616
TCONS_00016521	XLOC_010956	chr17:37569396-37570286	0.135832	1.4669
TCONS_00016525	XLOC_010960	chr17:38554970-38555449	4.04279	1.25498
TCONS_00016527	XLOC_010962	chr17:38557678-38559482	1.02503	1.34509
TCONS_00016528	XLOC_010963	chr17:38559785-38561508	0.824476	1.28611
TCONS_00016529	XLOC_010964	chr17:38640645-38640975	10.4443	1.94281
TCONS_00016530	XLOC_010965	chr17:38734147-38882438	5.8911	1.30387
TCONS_00016531	XLOC_010966	chr17:38946515-38947493	0.242424	1.88227
TCONS_00016532	XLOC_010967	chr17:38948771-38949731	0.247882	1.42248
TCONS_00016534	XLOC_010969	chr17:39092466-39094208	0.877231	2.71079
TCONS_00016536	XLOC_010971	chr17:41060728-41062508	3.05946	3.22636
TCONS_00016540	XLOC_010975	chr17:41068604-41069079	1.59433	3.60064
TCONS_00016541	XLOC_010976	chr17:41069346-41070002	0.399938	1.48272
TCONS_00016544	XLOC_010979	chr17:41486939-41488393	0.689487	2.95096
TCONS_00016545	XLOC_010980	chr17:42436903-42438200	0.806678	1.41384
TCONS_00016546	XLOC_010981	chr17:42698333-42699616	1.85387	4.29431
TCONS_00016547	XLOC_010982	chr17:43338469-43340752	3.50166	3.31494
TCONS_00016548	XLOC_010983	chr17:43557662-43577820	2.37371	6.06454
TCONS_00016549	XLOC_010984	chr17:43691740-43692671	0.385816	0.954977
TCONS_00016550	XLOC_010985	chr17:43695546-43696243	0	1.36986
TCONS_00016552	XLOC_010987	chr17:44064009-44065473	0.532154	0.821997
TCONS_00016555	XLOC_010990	chr17:44919243-44920343	0.527367	1.6384
TCONS_00016557	XLOC_010992	chr17:45376987-45378226	0	1.42835
TCONS_00016561	XLOC_010996	chr17:45724798-45725622	2.83751	0.201544
TCONS_00016562	XLOC_010997	chr17:45725779-45726181	4.5058	0
TCONS_00016564	XLOC_010999	chr17:45889572-45890320	3.57257	1.59266
TCONS_00016565	XLOC_011000	chr17:45892035-45892581	1.54201	2.24951
TCONS_00016566	XLOC_011001	chr17:45892798-45893312	0.840728	2.0746
TCONS_00016567	XLOC_011002	chr17:46082544-46150304	0.401798	3.20423
TCONS_00016569	XLOC_011004	chr17:46677213-46678081	0.140056	1.41785
TCONS_00016572	XLOC_011007	chr17:48543847-48544744	0	2.1795
TCONS_00016573	XLOC_011008	chr17:48544803-48545438	0.208817	2.53318
TCONS_00016574	XLOC_011009	chr17:48545760-48547690	0.348575	2.00665
TCONS_00016575	XLOC_011010	chr17:48547985-48549586	0.275169	3.3635
TCONS_00016578	XLOC_011013	chr17:50054170-50055210	5.33303	7.00392
TCONS_00016581	XLOC_011016	chr17:50704639-50705958	0.598755	2.13835
TCONS_00016585	XLOC_011020	chr17:50717268-50718093	0.745588	2.918
TCONS_00016588	XLOC_011023	chr17:50723379-50723908	3.49502	9.30211
TCONS_00016589	XLOC_011024	chr17:50727151-50728499	0.584133	1.74791
TCONS_00016590	XLOC_011025	chr17:50728901-50729650	0.505117	1.93066
TCONS_00016591	XLOC_011026	chr17:50730510-50750165	0.510064	2.20749
TCONS_00016594	XLOC_011029	chr17:50754851-50755839	8.50208	24.4172
TCONS_00016595	XLOC_011030	chr17:50755899-50757275	10.6726	31.4247
TCONS_00016596	XLOC_011031	chr17:50789969-50790558	1.38736	3.01529
TCONS_00016597	XLOC_011032	chr17:50817529-50818563	2.60917	0.689435
TCONS_00016599	XLOC_011034	chr17:50937207-50938249	1.3772	1.22543
TCONS_00016600	XLOC_011035	chr17:50939960-50940591	2.11177	2.12885
TCONS_00016602	XLOC_011037	chr17:50954230-51014354	1.61136	2.29345
TCONS_00016603	XLOC_011038	chr17:50954230-51014354	1.67032	1.47625
TCONS_00016606	XLOC_011041	chr17:50954230-51014354	1.73367	1.57225
TCONS_00016609	XLOC_011044	chr17:51220523-51220930	0	3.50368
TCONS_00016611	XLOC_011046	chr17:51323062-51324655	21.5139	26.8141
TCONS_00016612	XLOC_011047	chr17:51370899-51372424	1.81559	2.4351
TCONS_00016614	XLOC_011049	chr17:51482060-51482347	13.5686	15.7886
TCONS_00016616	XLOC_011051	chr17:51509549-51510435	0.136581	0.921853
TCONS_00016619	XLOC_011054	chr17:52041057-52041767	0	1.58077
TCONS_00016622	XLOC_011057	chr17:52286650-52287688	3.29997	2.13516
TCONS_00016625	XLOC_011060	chr17:52317359-52318855	0.445203	1.13689
TCONS_00016626	XLOC_011061	chr17:52319328-52319956	0.423886	1.4283
TCONS_00016627	XLOC_011062	chr17:52457284-52459605	0.366941	1.31335
TCONS_00016634	XLOC_011069	chr17:52917750-52918401	0.202007	1.49777
TCONS_00016635	XLOC_011070	chr17:52918965-52919919	0.374634	1.85474
TCONS_00016637	XLOC_011072	chr17:53469133-53469963	0.296008	1.19846
TCONS_00016639	XLOC_011074	chr17:53793681-53796795	0.842545	1.56591
TCONS_00016644	XLOC_011079	chr17:53860950-53869435	0.476288	1.25871
TCONS_00016669	XLOC_011093	chr18:423228-428503	8.34442	1.41502
TCONS_00016848	XLOC_011200	chr18:16387336-16388986	2.17024	1.46658
TCONS_00016888	XLOC_011222	chr18:18090916-18093427	0.658843	1.01224
TCONS_00016975	XLOC_011263	chr18:23660893-23668220	0.221806	1.79744
TCONS_00017242	XLOC_011415	chr18:49656212-49657815	3.70209	3.45231
TCONS_00017367	XLOC_011493	chr18:7950506-7952522	0.534538	1.35303
TCONS_00017808	XLOC_011752	chr18:111092-111739	0.81467	1.37276
TCONS_00017809	XLOC_011753	chr18:113632-114118	1.00194	2.0844
TCONS_00017810	XLOC_011754	chr18:255718-256256	1.00613	2.28628
TCONS_00017812	XLOC_011756	chr18:448177-449607	3.48678	6.06618
TCONS_00017813	XLOC_011757	chr18:605385-605604	56.5983	32.9652
TCONS_00017814	XLOC_011758	chr18:1569308-1569993	0	2.42004
TCONS_00017817	XLOC_011761	chr18:1676354-1678048	6.65591	7.68769
TCONS_00017818	XLOC_011762	chr18:2187813-2189015	1.7126	3.27789
TCONS_00017819	XLOC_011763	chr18:2189091-2189681	0.461377	2.02025
TCONS_00017820	XLOC_011764	chr18:2325320-2326115	0.937004	1.26435
TCONS_00017821	XLOC_011765	chr18:2372999-2373715	7.13493	8.29997
TCONS_00017822	XLOC_011766	chr18:2374225-2374671	1.38727	2.7973
TCONS_00017824	XLOC_011768	chr18:2378755-2379462	2.17572	2.64967
TCONS_00017825	XLOC_011769	chr18:2379533-2380590	1.65798	2.01537
TCONS_00017826	XLOC_011770	chr18:2380844-2445459	0.54683	1.2246
TCONS_00017827	XLOC_011771	chr18:2380844-2445459	0.504648	1.44257
TCONS_00017828	XLOC_011772	chr18:2713922-2714756	1.06283	1.29065
TCONS_00017829	XLOC_011773	chr18:2714833-2716683	1.09638	1.77513
TCONS_00017830	XLOC_011774	chr18:2716906-2718669	2.16434	2.4663
TCONS_00017831	XLOC_011775	chr18:4449571-4475427	1.00546	1.61568
TCONS_00017833	XLOC_011777	chr18:4449571-4475427	1.17718	1.74172
TCONS_00017836	XLOC_011780	chr18:4771797-4772202	0.809262	3.26024
TCONS_00017838	XLOC_011782	chr18:4939081-4940739	1.91904	1.96543
TCONS_00017840	XLOC_011784	chr18:5052375-5053473	0.63419	3.42692
TCONS_00017841	XLOC_011785	chr18:5053600-5056897	0.890419	2.82456
TCONS_00017845	XLOC_011789	chr18:5724868-5789424	0.0899904	1.27815
TCONS_00017846	XLOC_011790	chr18:5724868-5789424	1.15194	1.22244
TCONS_00017847	XLOC_011791	chr18:5894646-5895267	1.29098	1.5949
TCONS_00017849	XLOC_011793	chr18:5897033-5898126	0.63759	1.07652
TCONS_00017851	XLOC_011795	chr18:6449316-6450337	0.115156	1.16776
TCONS_00017853	XLOC_011797	chr18:6912654-6913460	1.22805	1.34645
TCONS_00017854	XLOC_011798	chr18:7118802-7119911	0.208945	1.0584
TCONS_00017856	XLOC_011800	chr18:7122950-7124076	0	0.970487
TCONS_00017857	XLOC_011801	chr18:7124775-7125724	0	0.933236
TCONS_00017858	XLOC_011802	chr18:7714304-7716129	0.297675	2.45505
TCONS_00017859	XLOC_011803	chr18:7716289-7717699	0.237922	2.35802
TCONS_00017861	XLOC_011805	chr18:7952577-7952948	0.469261	3.46221
TCONS_00017863	XLOC_011807	chr18:7955557-7956384	1.63537	2.70864
TCONS_00017866	XLOC_011810	chr18:8119241-8120139	1.74667	4.3531
TCONS_00017871	XLOC_011815	chr18:9442031-9442639	0	2.68529
TCONS_00017872	XLOC_011816	chr18:9444519-9445101	0	2.21673
TCONS_00017873	XLOC_011817	chr18:9445178-9446042	0.140852	1.23577
TCONS_00017874	XLOC_011818	chr18:9523958-9525168	2.4549	2.80647
TCONS_00017875	XLOC_011819	chr18:9525723-9526658	1.53529	2.41833
TCONS_00017877	XLOC_011821	chr18:10370304-10372583	8.65374	9.2677
TCONS_00017880	XLOC_011824	chr18:10460420-10460995	0.478065	2.73696
TCONS_00017882	XLOC_011826	chr18:11360046-11364514	1.70245	1.85215
TCONS_00017884	XLOC_011828	chr18:11680227-11681889	2.50791	4.01487
TCONS_00017885	XLOC_011829	chr18:11806862-11807925	2.08615	3.41082
TCONS_00017887	XLOC_011831	chr18:11905118-11910480	6.19192	6.79317
TCONS_00017891	XLOC_011835	chr18:12286646-12376538	0.189527	1.27159
TCONS_00017892	XLOC_011836	chr18:12508277-12509593	1.62941	2.49155
TCONS_00017894	XLOC_011838	chr18:12635753-12637047	1.31134	1.41821
TCONS_00017897	XLOC_011841	chr18:13621283-13621709	0	4.50843
TCONS_00017898	XLOC_011842	chr18:14013677-14014426	2.35721	0.681411
TCONS_00017899	XLOC_011843	chr18:14014731-14016897	2.07533	1.10255
TCONS_00017904	XLOC_011848	chr18:14537587-14538237	0.607259	2.31945
TCONS_00017905	XLOC_011849	chr18:14540976-14541671	0.926901	1.33469
TCONS_00017908	XLOC_011852	chr18:15233430-15289832	4.70349	5.53943
TCONS_00017909	XLOC_011853	chr18:15233430-15289832	2.69674	2.787
TCONS_00017910	XLOC_011854	chr18:15970684-15971597	4.08212	0.533322
TCONS_00017913	XLOC_011857	chr18:16925544-16925950	4.02995	0
TCONS_00017914	XLOC_011858	chr18:16926332-16927404	1.30456	0.220253
TCONS_00017915	XLOC_011859	chr18:17436996-17437909	0.263362	0.977756
TCONS_00017916	XLOC_011860	chr18:17442524-17443590	0.547167	0.739031
TCONS_00017917	XLOC_011861	chr18:18085442-18086157	0.714779	1.20506
TCONS_00017918	XLOC_011862	chr18:18088821-18089844	0.574443	0.853363
TCONS_00017921	XLOC_011865	chr18:18097710-18098064	1.52943	3.41731
TCONS_00017923	XLOC_011867	chr18:18920620-18921477	1.13814	1.24816
TCONS_00017924	XLOC_011868	chr18:19809108-19810051	2.2794	0.51293
TCONS_00017925	XLOC_011869	chr18:19810127-19811115	2.39495	0.727662
TCONS_00017928	XLOC_011872	chr18:20040459-20041483	0.229511	1.08484
TCONS_00017930	XLOC_011874	chr18:22471307-22472282	0.364976	0.945059
TCONS_00017931	XLOC_011875	chr18:22472834-22473486	0	1.35885
TCONS_00017933	XLOC_011877	chr18:22484658-22486664	1.82567	3.6667
TCONS_00017934	XLOC_011878	chr18:22486831-22487287	3.35121	5.85995
TCONS_00017935	XLOC_011879	chr18:22489088-22489806	1.0664	1.58224
TCONS_00017936	XLOC_011880	chr18:23623775-23624750	0.426459	1.06132
TCONS_00017937	XLOC_011881	chr18:23649226-23650149	0.259909	1.31587
TCONS_00017939	XLOC_011883	chr18:25340230-25429368	5.17655	7.84308
TCONS_00017940	XLOC_011884	chr18:25340230-25429368	2.16283	3.73585
TCONS_00017941	XLOC_011885	chr18:25340230-25429368	3.65786	16.238
TCONS_00017942	XLOC_011886	chr18:25340230-25429368	1.69771	5.23646
TCONS_00017944	XLOC_011888	chr18:25340230-25429368	5.13483	4.9571
TCONS_00017945	XLOC_011889	chr18:25561663-25563982	1.7905	6.5815
TCONS_00017946	XLOC_011890	chr18:26398870-26399530	0.198368	1.60462
TCONS_00017947	XLOC_011891	chr18:26399630-26401079	0.307628	1.97493
TCONS_00017949	XLOC_011893	chr18:26623178-26659552	0.156484	1.79336
TCONS_00017953	XLOC_011897	chr18:27032704-27034239	1.73029	2.53371
TCONS_00017954	XLOC_011898	chr18:27810569-27811058	12.6645	2.46808
TCONS_00017955	XLOC_011899	chr18:27818518-27818902	7.0766	2.08985
TCONS_00017956	XLOC_011900	chr18:27948760-27950331	4.14506	5.1282
TCONS_00017963	XLOC_011907	chr18:29914438-29915390	0.37558	1.43682
TCONS_00017965	XLOC_011909	chr18:30239031-30239586	1.758	2.53671
TCONS_00017968	XLOC_011912	chr18:32095224-32096941	3.13814	5.9553
TCONS_00017972	XLOC_011916	chr18:32997189-33000478	1.52045	1.30697
TCONS_00017975	XLOC_011919	chr18:34240746-34241683	0.782891	0.996082
TCONS_00017977	XLOC_011921	chr18:35072563-35073732	1.37561	2.5221
TCONS_00017979	XLOC_011923	chr18:35076742-35077296	0.251781	1.69541
TCONS_00017980	XLOC_011924	chr18:35077403-35078106	0.591776	1.68015
TCONS_00017983	XLOC_011927	chr18:35282053-35283374	0	2.25006
TCONS_00017985	XLOC_011929	chr18:35286674-35287779	0	1.20459
TCONS_00017986	XLOC_011930	chr18:35347132-35348917	0.244003	1.40204
TCONS_00017989	XLOC_011933	chr18:37495188-37496013	0	1.00621
TCONS_00017990	XLOC_011934	chr18:38687721-38690204	0.469352	1.81784
TCONS_00017991	XLOC_011935	chr18:38692018-38693140	0.412241	0.696083
TCONS_00017992	XLOC_011936	chr18:38695796-38696814	0	0.858327
TCONS_00017993	XLOC_011937	chr18:38699068-38700682	0.136354	1.20965
TCONS_00017994	XLOC_011938	chr18:38700963-38702587	0.203134	1.37299
TCONS_00017995	XLOC_011939	chr18:38702661-38706250	0.337127	1.66199
TCONS_00017996	XLOC_011940	chr18:38706329-38707287	0.74551	2.74052
TCONS_00017997	XLOC_011941	chr18:38707429-38708020	1.15076	3.25593
TCONS_00017998	XLOC_011942	chr18:38708196-38709665	0.454389	2.45658
TCONS_00018006	XLOC_011949	chr18:40243031-40243516	0.305245	2.05327
TCONS_00018008	XLOC_011951	chr18:42402960-42403856	0.134725	0.909355
TCONS_00018010	XLOC_011953	chr18:42450275-42450846	0.24136	2.27581
TCONS_00018011	XLOC_011954	chr18:43128084-43129237	0.798732	2.63011
TCONS_00018012	XLOC_011955	chr18:43212490-43241191	1.4843	0.528713
TCONS_00018013	XLOC_011956	chr18:43294363-43294826	3.92868	3.08182
TCONS_00018014	XLOC_011957	chr18:43295313-43297859	3.44795	2.83742
TCONS_00018015	XLOC_011958	chr18:43297997-43313510	0.99298	1.34382
TCONS_00018017	XLOC_011960	chr18:44364818-44365135	8.14922	5.45404
TCONS_00018019	XLOC_011962	chr18:44366233-44369834	5.67339	5.46422
TCONS_00018023	XLOC_011966	chr18:44600683-44601526	0.725927	1.55801
TCONS_00018027	XLOC_011970	chr18:44662390-44663251	1.41455	2.38663
TCONS_00018029	XLOC_011972	chr18:45103164-45103945	0.15969	1.18774
TCONS_00018030	XLOC_011973	chr18:45209395-45211264	2.50375	0.194121
TCONS_00018031	XLOC_011974	chr18:45215119-45216994	2.88994	0.156298
TCONS_00018032	XLOC_011975	chr18:45217084-45217806	4.23522	0.119009
TCONS_00018035	XLOC_011978	chr18:45473430-45475437	1.02042	1.08577
TCONS_00018036	XLOC_011979	chr18:45476791-45478359	0.774456	1.57029
TCONS_00018037	XLOC_011980	chr18:45478502-45479951	0.692162	1.29984
TCONS_00018038	XLOC_011981	chr18:45480212-45480970	0.663346	1.2305
TCONS_00018039	XLOC_011982	chr18:45790937-45792585	0.0666188	1.08069
TCONS_00018042	XLOC_011985	chr18:45966838-45967966	0.0085351	1.06188
TCONS_00018043	XLOC_011986	chr18:45968386-45969207	0.450062	2.32825
TCONS_00018045	XLOC_011988	chr18:46337391-46337737	0.531355	6.05307
TCONS_00018046	XLOC_011989	chr18:46767821-46768469	0.4065	1.36996
TCONS_00018048	XLOC_011991	chr18:46984900-47051480	9.94561	0
TCONS_00018051	XLOC_011994	chr18:47339663-47340566	0.533818	1.26113
TCONS_00018054	XLOC_011997	chr18:47415413-47415901	4.23437	0
TCONS_00018055	XLOC_011998	chr18:47825447-47826883	2.95225	1.78409
TCONS_00018057	XLOC_012000	chr18:47828124-47829168	0.830611	2.04495
TCONS_00018058	XLOC_012001	chr18:47851020-47851697	0.383679	1.29335
TCONS_00018060	XLOC_012003	chr18:48122321-48123104	2.70601	0.429546
TCONS_00018063	XLOC_012006	chr18:48152098-48152464	0.480515	3.54462
TCONS_00018064	XLOC_012007	chr18:48153536-48154401	0.281304	1.23402
TCONS_00018068	XLOC_012011	chr18:48158843-48162296	2.09689	4.77086
TCONS_00018070	XLOC_012013	chr18:48798133-48812506	24.1121	24.5477
TCONS_00018071	XLOC_012014	chr18:48798133-48812506	21.1116	26.9035
TCONS_00018073	XLOC_012016	chr18:48812755-48814567	48.7829	79.5037
TCONS_00018075	XLOC_012018	chr18:48818088-48818583	0.88841	1.99235
TCONS_00018076	XLOC_012019	chr18:48818703-48819264	2.47383	6.83037
TCONS_00018081	XLOC_012024	chr18:49625717-49626815	0.317095	1.71327
TCONS_00018083	XLOC_012026	chr18:49648231-49649107	0.577282	1.60991
TCONS_00018084	XLOC_012027	chr18:49650691-49653068	1.27123	1.20333
TCONS_00018086	XLOC_012029	chr18:49658241-49658917	2.69097	2.49928
TCONS_00018092	XLOC_012035	chr18:49850768-49851387	0.648307	1.4562
TCONS_00018603	XLOC_012332	chr19:33641839-33697435	9.11939	1.6613
TCONS_00018848	XLOC_012461	chr19:11221-11902	7.27139	5.59206
TCONS_00018849	XLOC_012461	chr19:11221-11902	9.19368	7.92614
TCONS_00018993	XLOC_012549	chr19:7859881-7863135	0.698408	1.29531
TCONS_00019112	XLOC_012617	chr19:15459318-15462776	0	0
TCONS_00019113	XLOC_012617	chr19:15459318-15462776	2.10059	3.94546
TCONS_00019114	XLOC_012617	chr19:15459318-15462776	121.979	131.802
TCONS_00019133	XLOC_012630	chr19:18414125-18426188	4.21737	3.3069
TCONS_00019134	XLOC_012630	chr19:18414125-18426188	11.2438	8.34692
TCONS_00019174	XLOC_012650	chr19:20272452-20273775	1.42171	3.26537
TCONS_00019273	XLOC_012704	chr19:27949747-27954798	0.708393	1.91092
TCONS_00019274	XLOC_012704	chr19:27949747-27954798	2.18985	3.53195
TCONS_00019598	XLOC_012877	chr19:5801-6141	7.81983	16.5423
TCONS_00019599	XLOC_012878	chr19:7519-8173	27.4298	19.4107
TCONS_00019601	XLOC_012880	chr19:131413-132840	3.36444	6.30973
TCONS_00019602	XLOC_012881	chr19:157734-158475	0.68277	1.84205
TCONS_00019603	XLOC_012882	chr19:199712-200579	5.4699	6.15271
TCONS_00019605	XLOC_012884	chr19:273946-274359	0.3919	3.68476
TCONS_00019610	XLOC_012889	chr19:1017826-1086494	0.549761	1.85112
TCONS_00019611	XLOC_012890	chr19:1017826-1086494	0.191987	1.61206
TCONS_00019612	XLOC_012891	chr19:1017826-1086494	2.97161	3.6909
TCONS_00019614	XLOC_012893	chr19:1661261-1666348	1.04373	1.41033
TCONS_00019617	XLOC_012896	chr19:2537700-2538662	0.247263	2.58748
TCONS_00019618	XLOC_012897	chr19:2794702-2795402	0.573945	1.60996
TCONS_00019619	XLOC_012898	chr19:2795455-2796678	0.559585	1.3231
TCONS_00019625	XLOC_012904	chr19:3263063-3263651	0.463534	2.65416
TCONS_00019626	XLOC_012905	chr19:3263992-3264844	0.859776	2.03078
TCONS_00019627	XLOC_012906	chr19:3945614-4059599	3.69522	7.98336
TCONS_00019628	XLOC_012907	chr19:3945614-4059599	2.08556	4.53668
TCONS_00019630	XLOC_012909	chr19:4279918-4281349	0.623972	1.5285
TCONS_00019635	XLOC_012914	chr19:4286765-4287424	0.795062	1.74181
TCONS_00019636	XLOC_012915	chr19:4499881-4500777	0	1.09123
TCONS_00019638	XLOC_012917	chr19:5278816-5279175	5.96626	0.666669
TCONS_00019639	XLOC_012918	chr19:5279300-5279995	2.40994	2.24994
TCONS_00019640	XLOC_012919	chr19:5443397-5444408	0.932076	2.28144
TCONS_00019641	XLOC_012920	chr19:5447171-5448282	0.417011	1.26742
TCONS_00019642	XLOC_012921	chr19:5448351-5449258	0.663697	1.43359
TCONS_00019644	XLOC_012923	chr19:5480547-5530091	2.5144	4.04212
TCONS_00019645	XLOC_012924	chr19:5480547-5530091	1.23061	2.75175
TCONS_00019646	XLOC_012925	chr19:5480547-5530091	4.18599	3.9408
TCONS_00019647	XLOC_012926	chr19:5534113-5534549	0	2.41479
TCONS_00019650	XLOC_012929	chr19:6061940-6063201	0.810397	1.39916
TCONS_00019651	XLOC_012930	chr19:6064779-6065877	0.63419	1.35634
TCONS_00019652	XLOC_012931	chr19:6219577-6222507	1.968	0.992241
TCONS_00019653	XLOC_012932	chr19:6222563-6223878	2.74665	1.50782
TCONS_00019655	XLOC_012934	chr19:6708068-6757313	1.56043	1.35548
TCONS_00019656	XLOC_012935	chr19:7062905-7064601	0.645364	3.31537
TCONS_00019658	XLOC_012937	chr19:7065644-7066921	0.355015	3.05812
TCONS_00019661	XLOC_012940	chr19:7069129-7397573	0.476184	2.3609
TCONS_00019662	XLOC_012941	chr19:7069129-7397573	0.159323	1.91155
TCONS_00019663	XLOC_012942	chr19:7069129-7397573	0.266455	2.40218
TCONS_00019665	XLOC_012944	chr19:7069129-7397573	0.258548	1.61085
TCONS_00019666	XLOC_012945	chr19:7069129-7397573	0.492499	1.84061
TCONS_00019667	XLOC_012946	chr19:7069129-7397573	0.244002	2.1389
TCONS_00019668	XLOC_012947	chr19:7449127-7449454	0.590392	5.13902
TCONS_00019674	XLOC_012953	chr19:7631193-7633934	1.61291	2.44138
TCONS_00019677	XLOC_012956	chr19:8583136-8584634	1.11704	1.98629
TCONS_00019680	XLOC_012959	chr19:9135510-9136442	0.128439	1.47397
TCONS_00019683	XLOC_012962	chr19:9273843-9275663	11.4054	5.65149
TCONS_00019684	XLOC_012963	chr19:9385867-9386322	3.69881	0.678161
TCONS_00019686	XLOC_012965	chr19:9390515-9391167	1.20958	1.63063
TCONS_00019687	XLOC_012966	chr19:9439192-9549300	2.11484	0.996714
TCONS_00019688	XLOC_012967	chr19:10130753-10131798	0.457461	1.3942
TCONS_00019689	XLOC_012968	chr19:10819595-10820524	0.12894	0.957456
TCONS_00019690	XLOC_012969	chr19:10865819-10866336	0.277887	2.05726
TCONS_00019695	XLOC_012974	chr19:11529766-11647984	0.250049	0.927542
TCONS_00019696	XLOC_012975	chr19:11651952-11655156	6.7726	6.34284
TCONS_00019697	XLOC_012976	chr19:11655315-11657189	3.75912	4.06611
TCONS_00019698	XLOC_012977	chr19:12116375-12117274	1.61013	1.99248
TCONS_00019699	XLOC_012978	chr19:12517535-12518258	1.76154	1.42558
TCONS_00019700	XLOC_012979	chr19:12649874-12650635	2.75128	1.11307
TCONS_00019701	XLOC_012980	chr19:12651158-12652069	1.84845	0.623862
TCONS_00019702	XLOC_012981	chr19:12824115-12824850	0.517425	1.16326
TCONS_00019703	XLOC_012982	chr19:13062064-13062920	1.06981	1.66675
TCONS_00019705	XLOC_012984	chr19:14917589-14949428	1.43915	1.59844
TCONS_00019707	XLOC_012986	chr19:15270513-15272424	1.24543	2.10495
TCONS_00019708	XLOC_012987	chr19:15272555-15273599	0.560791	1.51478
TCONS_00019709	XLOC_012988	chr19:15274163-15274446	1.58241	6.34386
TCONS_00019710	XLOC_012989	chr19:15274968-15276188	1.02881	2.21139
TCONS_00019713	XLOC_012992	chr19:15278819-15279682	0.141052	1.33272
TCONS_00019718	XLOC_012997	chr19:17166952-17167735	2.87847	2.7743
TCONS_00019722	XLOC_013001	chr19:17862059-17865538	2.95638	2.86838
TCONS_00019724	XLOC_013003	chr19:18185806-18215421	1.34132	2.19812
TCONS_00019725	XLOC_013004	chr19:18185806-18215421	0.728699	1.61342
TCONS_00019726	XLOC_013005	chr19:18553791-18554720	1.29331	2.28514
TCONS_00019728	XLOC_013007	chr19:19215420-19245900	0.429035	1.90929
TCONS_00019729	XLOC_013008	chr19:19215420-19245900	0.293248	3.12267
TCONS_00019730	XLOC_013009	chr19:19406380-19407352	4.30097	4.55701
TCONS_00019732	XLOC_013011	chr19:19412344-19413316	0.122108	1.0349
TCONS_00019733	XLOC_013012	chr19:19433506-19434030	5.47309	6.03386
TCONS_00019734	XLOC_013013	chr19:19503088-19504007	0.261279	1.32279
TCONS_00019738	XLOC_013017	chr19:20055617-20056078	5.17949	9.27045
TCONS_00019739	XLOC_013018	chr19:20125018-20125608	2.53757	1.39863
TCONS_00019740	XLOC_013019	chr19:20177453-20178531	0.432009	4.15751
TCONS_00019742	XLOC_013021	chr19:20188552-20189201	0.202834	1.6406
TCONS_00019743	XLOC_013022	chr19:20189415-20189894	0.621967	2.09164
TCONS_00019744	XLOC_013023	chr19:20193480-20194127	0.407335	1.37276
TCONS_00019746	XLOC_013025	chr19:20629287-20629893	0.185339	2.11116
TCONS_00019747	XLOC_013026	chr19:20676415-20677581	0.985508	1.59765
TCONS_00019748	XLOC_013027	chr19:20677716-20678440	0.527524	1.18588
TCONS_00019749	XLOC_013028	chr19:20680226-20681447	0.934401	1.6412
[truncated: 2,899 more rows]
