# Supplementary material for: LncRNA VEAL2 regulates PRKCB2 to modulate endothelial permeability in diabetic retinopathy
Source: EMBO J. 2021 Jun 28;40(15):e107134. doi: 10.15252/embj.2020107134 (PMC8327952; doi:10.15252/embj.2020107134)
Supplement: Supplementary file 5 — Dataset EV2 [file EMBJ-40-e107134-s014.xlsx]

## Sheet: All_Predicted_lncRNAs
Dataset EV2: List of protein coding genes adjacent to 4,897 putative lncRNA from 1dpf Tg(fli1a:EGFP, gata1a: DsRed) zebrafish embryo
Name	Locus (Zv9)	Closest gene	Distance (Negative is upstream)	LncRNA Type	Novel
TCONS_00000005	Zv9_NA11:78998-79541	-	-	Intergenic	Yes
TCONS_00000023	Zv9_NA135:15384-16114	ENSDART00000064388	-3443	Intergenic	Yes
TCONS_00000024	Zv9_NA135:17513-18090	ENSDART00000064388	-5572	Intergenic	Yes
TCONS_00000029	Zv9_NA149:4962-6685	-	-	Intergenic	Yes
TCONS_00000031	Zv9_NA149:9949-10358	-	-	Intergenic	Yes
TCONS_00000044	Zv9_NA163:16900-24387	ENSDART00000115662	0	Intergenic	Yes
TCONS_00000054	Zv9_NA17:54008-55188	ENSDART00000112707	-7896	Intergenic	Yes
TCONS_00000064	Zv9_NA199:23759-25357	ENSDART00000097135	-1808	Intergenic	Yes
TCONS_00000068	Zv9_NA205:13-1886	ENSDART00000117255	5294	Intergenic	Yes
TCONS_00000076	Zv9_NA231:1013-1780	-	-	Intergenic	Yes
TCONS_00000078	Zv9_NA231:2541-6795	-	-	Intergenic	Yes
TCONS_00000079	Zv9_NA231:11838-12768	-	-	Intergenic	Yes
TCONS_00000097	Zv9_NA255:9457-11087	ENSDART00000124834	0	Intergenic	Yes
TCONS_00000100	Zv9_NA257:69141-70804	ENSDART00000108803	410	Promoter	Yes
TCONS_00000106	Zv9_NA261:4078-4819	-	-	Intergenic	Yes
TCONS_00000110	Zv9_NA265:13547-14960	ENSDART00000124581	-1974	Intergenic	Yes
TCONS_00000112	Zv9_NA266:14593-18543	ENSDART00000058174	-6752	Intergenic	Yes
TCONS_00000114	Zv9_NA266:37861-38971	ENSDART00000058174	-3483	Intergenic	Yes
TCONS_00000121	Zv9_NA276:56-838	NM_001017715	2414	Promoter	Yes
TCONS_00000122	Zv9_NA276:1064-1548	NM_001017715	1704	Promoter	Yes
TCONS_00000123	Zv9_NA276:74313-75295	ENSDART00000099026	0	Intergenic	Yes
TCONS_00000124	Zv9_NA276:75469-76404	ENSDART00000099026	0	Intergenic	Yes
TCONS_00000125	Zv9_NA278:51156-51550	-	-	Intergenic	Yes
TCONS_00000132	Zv9_NA290:22955-23967	ENSDART00000128142	9490	Intergenic	Yes
TCONS_00000133	Zv9_NA290:24353-24993	ENSDART00000128142	8464	Intergenic	Yes
TCONS_00000134	Zv9_NA290:25091-26053	ENSDART00000128142	7404	Intergenic	Yes
TCONS_00000141	Zv9_NA291:13365-13789	ENSDART00000059370	-132	Promoter	Yes
TCONS_00000143	Zv9_NA303:18277-43713	ENSDART00000082033	0	Intergenic	Yes
TCONS_00000148	Zv9_NA303:72302-74724	ENSDART00000082016	-5019	Intergenic	Yes
TCONS_00000149	Zv9_NA303:72363-74724	ENSDART00000082016	-5080	Intergenic	Yes
TCONS_00000150	Zv9_NA303:56672-58186	ENSDART00000082016	0	Promoter	Yes
TCONS_00000157	Zv9_NA324:47727-49161	ENSDART00000003603	-598	Intergenic	Yes
TCONS_00000158	Zv9_NA325:2455-3255	ENSDART00000126522	1712	Intergenic	Yes
TCONS_00000187	Zv9_NA37:14200-16583	-	-	Intergenic	Yes
TCONS_00000188	Zv9_NA378:5786-6205	-	-	Intergenic	Yes
TCONS_00000189	Zv9_NA378:8786-9269	-	-	Intergenic	Yes
TCONS_00000206	Zv9_NA393:9499-9955	-	-	Intergenic	Yes
TCONS_00000207	Zv9_NA393:11410-12668	-	-	Intergenic	Yes
TCONS_00000215	Zv9_NA401:6857-7422	NR_039380	9727	Intergenic	Yes
TCONS_00000217	Zv9_NA401:10415-10988	NR_039380	6161	Intergenic	Yes
TCONS_00000222	Zv9_NA403:39197-40871	ENSDART00000122237	3497	Intergenic	Yes
TCONS_00000223	Zv9_NA403:41323-41995	ENSDART00000122237	2373	Intergenic	Yes
TCONS_00000224	Zv9_NA403:42939-43185	ENSDART00000122237	1183	Intergenic	Yes
TCONS_00000226	Zv9_NA407:4360-5061	ENSDART00000086815	29956	Intergenic	Yes
TCONS_00000228	Zv9_NA415:6507-7343	-	-	Intergenic	Yes
TCONS_00000232	Zv9_NA422:19678-20147	ENSDART00000128027	-2838	Intergenic	Yes
TCONS_00000233	Zv9_NA422:21112-22046	ENSDART00000128027	-4272	Intergenic	Yes
TCONS_00000234	Zv9_NA422:30201-30659	ENSDART00000128027	-13361	Intergenic	Yes
TCONS_00000242	Zv9_NA428:16678-17235	ENSDART00000128824	-657	Intergenic	Yes
TCONS_00000243	Zv9_NA428:18709-20628	ENSDART00000128824	-2688	Intergenic	Yes
TCONS_00000244	Zv9_NA428:20706-21536	ENSDART00000128824	-4685	Intergenic	Yes
TCONS_00000245	Zv9_NA428:22132-22711	ENSDART00000128824	-6111	Intergenic	Yes
TCONS_00000260	Zv9_NA433:5957-6803	-	-	Intergenic	Yes
TCONS_00000269	Zv9_NA463:29614-30713	ENSDART00000097663	-1511	Intergenic	Yes
TCONS_00000274	Zv9_NA466:30280-30647	NM_001291376	882	Intergenic	Yes
TCONS_00000278	Zv9_NA47:7-1290	NM_001320211	3320	Intergenic	Yes
TCONS_00000282	Zv9_NA470:49681-50375	NM_207048	2575	Promoter	Yes
TCONS_00000285	Zv9_NA472:92064-92539	NM_001115064	-3616	Intergenic	Yes
TCONS_00000292	Zv9_NA479:31246-31593	-	-	Intergenic	Yes
TCONS_00000294	Zv9_NA479:35015-37124	-	-	Intergenic	Yes
TCONS_00000297	Zv9_NA490:1099-3563	NM_001100155	-3164	Intergenic	Yes
TCONS_00000298	Zv9_NA490:1176-3563	NM_001100155	-3164	Intergenic	Yes
TCONS_00000300	Zv9_NA490:3620-4444	NM_001100155	2283	Intergenic	Yes
TCONS_00000302	Zv9_NA493:742-2553	ENSDART00000127731	29615	Intergenic	Yes
TCONS_00000303	Zv9_NA493:3218-5201	ENSDART00000127731	26967	Intergenic	Yes
TCONS_00000308	Zv9_NA498:4741-5492	ENSDART00000129735	-208	Intergenic	Yes
TCONS_00000309	Zv9_NA498:5622-7226	ENSDART00000129735	-1089	Intergenic	Yes
TCONS_00000312	Zv9_NA500:826-1651	-	-	Intergenic	Yes
TCONS_00000315	Zv9_NA500:3274-4139	-	-	Intergenic	Yes
TCONS_00000317	Zv9_NA501:70269-70754	-	-	Intergenic	Yes
TCONS_00000318	Zv9_NA501:72395-72664	-	-	Intergenic	Yes
TCONS_00000323	Zv9_NA524:7649-7973	-	-	Intergenic	Yes
TCONS_00000329	Zv9_NA533:2315-2590	-	-	Intergenic	Yes
TCONS_00000337	Zv9_NA540:22078-22878	NM_199586	-2679	Promoter	Yes
TCONS_00000357	Zv9_NA569:21323-21689	-	-	Intergenic	Yes
TCONS_00000358	Zv9_NA572:11-1072	-	-	Intergenic	Yes
TCONS_00000360	Zv9_NA573:47779-49041	ENSDART00000124553	-965	Intergenic	Yes
TCONS_00000372	Zv9_NA600:6242-7026	-	-	Intergenic	Yes
TCONS_00000373	Zv9_NA600:8438-10480	-	-	Intergenic	Yes
TCONS_00000374	Zv9_NA600:10642-12137	-	-	Intergenic	Yes
TCONS_00000376	Zv9_NA603:1062-3152	NM_001351662	343	Intergenic	Yes
TCONS_00000377	Zv9_NA603:3228-3465	NM_001351662	30	Intergenic	Yes
TCONS_00000379	Zv9_NA62:6519-7663	-	-	Intergenic	Yes
TCONS_00000380	Zv9_NA62:9701-11106	-	-	Intergenic	Yes
TCONS_00000384	Zv9_NA627:30922-31818	-	-	Intergenic	Yes
TCONS_00000386	Zv9_NA629:2615-4002	ENSDART00000058053	2466	Intergenic	Yes
TCONS_00000389	Zv9_NA631:16731-21220	ENSDART00000120324	0	Intergenic	Yes
TCONS_00000400	Zv9_NA660:11284-11928	ENSDART00000059041	2184	Intergenic	Yes
TCONS_00000411	Zv9_NA662:7936-10775	-	-	Intergenic	Yes
TCONS_00000413	Zv9_NA662:11951-13090	-	-	Intergenic	Yes
TCONS_00000423	Zv9_NA681:82237-83148	ENSDART00000112272	8967	Intergenic	Yes
TCONS_00000435	Zv9_NA683:86447-87429	ENSDART00000110576	0	Intergenic	Yes
TCONS_00000440	Zv9_NA686:22743-23344	ENSDART00000064835	-8149	Intergenic	Yes
TCONS_00000450	Zv9_NA698:49945-50938	NM_182893	-1149	Promoter	Yes
TCONS_00000452	Zv9_NA698:60300-62187	ENSDART00000113908	2122	Intergenic	Yes
TCONS_00000467	Zv9_NA732:83912-85565	ENSDART00000114111	2021	Intergenic	Yes
TCONS_00000476	Zv9_NA735:98025-99135	ENSDART00000125464	-702	Promoter	Yes
TCONS_00000477	Zv9_NA735:99232-100495	ENSDART00000125464	-1909	Promoter	Yes
TCONS_00000478	Zv9_NA735:149551-150143	ENSDART00000112478	0	Intergenic	Yes
TCONS_00000484	Zv9_NA759:302-1397	ENSDART00000111851	7337	Intergenic	Yes
TCONS_00000485	Zv9_NA759:4095-5251	ENSDART00000111851	3483	Intergenic	Yes
TCONS_00000493	Zv9_NA791:24936-25667	-	-	Intergenic	Yes
TCONS_00000505	Zv9_NA813:5707-6304	-	-	Intergenic	Yes
TCONS_00000509	Zv9_NA816:20890-21471	ENSDART00000128563	-3968	Intergenic	Yes
TCONS_00000510	Zv9_NA816:22016-22568	ENSDART00000128563	-5094	Intergenic	Yes
TCONS_00000514	Zv9_NA820:12711-13037	ENSDART00000128899	0	Intergenic	Yes
TCONS_00000515	Zv9_NA820:13477-14103	ENSDART00000128899	0	Intergenic	Yes
TCONS_00000516	Zv9_NA820:17078-17788	ENSDART00000128899	-2905	Intergenic	Yes
TCONS_00000519	Zv9_NA824:42830-43736	ENSDART00000110840	0	Intergenic	Yes
TCONS_00000520	Zv9_NA824:43917-45125	ENSDART00000110840	0	Intergenic	Yes
TCONS_00000523	Zv9_NA831:106-1327	-	-	Intergenic	Yes
TCONS_00000529	Zv9_NA848:10-687	ENSDART00000125517	7838	Intergenic	Yes
TCONS_00000530	Zv9_NA848:8155-8621	ENSDART00000125517	0	Promoter	Yes
TCONS_00000535	Zv9_NA851:1653-1897	ENSDART00000113400	-177	Promoter	Yes
TCONS_00000539	Zv9_NA856:39998-41850	ENSDART00000129195	0	Intergenic	Yes
TCONS_00000554	Zv9_NA883:26694-27515	NM_001098730	7261	Intergenic	Yes
TCONS_00000556	Zv9_NA883:31095-31513	NM_001098730	3263	Intergenic	Yes
TCONS_00000557	Zv9_NA883:64686-65566	NM_001098730	-26756	Intergenic	Yes
TCONS_00000559	Zv9_NA885:20107-20892	ENSDART00000124743	3401	Intergenic	Yes
TCONS_00000569	Zv9_NA89:34278-35182	NM_001113636	-2525	Intergenic	Yes
TCONS_00000575	Zv9_NA893:1273-2928	-	-	Intergenic	Yes
TCONS_00000585	Zv9_NA899:4239-4456	ENSDART00000125817	36489	Intergenic	Yes
TCONS_00000600	Zv9_NA905:46964-47388	NM_001130778	6082	Intergenic	Yes
TCONS_00000601	Zv9_NA905:48492-49037	NM_001130778	4433	Intergenic	Yes
TCONS_00000610	Zv9_NA906:82316-82818	ENSDART00000106433	-247	Intergenic	Yes
TCONS_00000622	Zv9_NA908:76035-77105	NM_001302231	-2036	Intergenic	Yes
TCONS_00000623	Zv9_NA908:129863-130502	ENSDART00000081472	-506	Intergenic	Yes
TCONS_00000645	Zv9_NA918:0-1866	ENSDART00000129892	-12644	Intergenic	Yes
TCONS_00000648	Zv9_NA918:2016-6309	ENSDART00000129892	8201	Intergenic	Yes
TCONS_00000649	Zv9_NA918:6371-8332	ENSDART00000129892	6178	Intergenic	Yes
TCONS_00000660	Zv9_NA921:11178-12064	ENSDART00000078436	0	Intergenic	Yes
TCONS_00000661	Zv9_NA921:12325-13164	ENSDART00000078436	0	Intergenic	Yes
TCONS_00000667	Zv9_NA923:16127-16629	ENSDART00000111194	0	Intergenic	Yes
TCONS_00000671	Zv9_NA926:30106-30977	ENSDART00000126717	2386	Promoter	Yes
TCONS_00000676	Zv9_NA928:31936-37262	NM_001079678	-2482	Intergenic	Yes
TCONS_00000683	Zv9_NA930:17747-18445	ENSDART00000127961	0	Intergenic	Yes
TCONS_00000702	Zv9_NA947:168872-169484	NM_001003420	4327	Promoter	Yes
TCONS_00000708	Zv9_NA947:60954-65876	NM_001302226	2886	Intergenic	Yes
TCONS_00000711	Zv9_NA947:162379-164585	NM_001003420	9226	Intergenic	Yes
TCONS_00000737	Zv9_NA964:10497-10926	ENSDART00000130254	-5319	Intergenic	Yes
TCONS_00000743	Zv9_NA967:5172-5374	-	-	Intergenic	Yes
TCONS_00000749	Zv9_NA971:110-876	NM_207085	1093	Promoter	Yes
TCONS_00000769	Zv9_NA984:862-1745	-	-	Intergenic	Yes
TCONS_00000770	Zv9_NA984:904-1739	-	-	Intergenic	Yes
TCONS_00000771	Zv9_NA984:39-460	-	-	Intergenic	Yes
TCONS_00000783	Zv9_NA991:19-632	ENSDART00000101405	2045	Promoter	Yes
TCONS_00000825	Zv9_scaffold3460:8122-8531	ENSDART00000113329	-207	Intergenic	Yes
TCONS_00000827	Zv9_scaffold3463:654555-655113	ENSDART00000120323	-515708	Intergenic	Yes
TCONS_00000840	Zv9_scaffold3465:90807-91523	ENSDART00000123486	1650	Intergenic	Yes
TCONS_00000842	Zv9_scaffold3465:139992-140951	ENSDART00000123486	0	Intergenic	Yes
TCONS_00000843	Zv9_scaffold3465:141079-141980	ENSDART00000123486	0	Intergenic	Yes
TCONS_00000847	Zv9_scaffold3465:484009-484558	ENSDART00000124078	1727	Intergenic	Yes
TCONS_00000848	Zv9_scaffold3465:484620-485535	ENSDART00000124078	750	Intergenic	Yes
TCONS_00000887	Zv9_scaffold3480:240575-241421	ENSDART00000125434	0	Intergenic	Yes
TCONS_00000893	Zv9_scaffold3484:8804-9402	ENSDART00000129940	46142	Intergenic	Yes
TCONS_00000894	Zv9_scaffold3484:107579-108658	ENSDART00000129940	-598	Intergenic	Yes
TCONS_00000909	Zv9_scaffold3485:257460-258236	NM_001331129	-615	Intergenic	Yes
TCONS_00000910	Zv9_scaffold3485:258301-259726	NM_001331129	-1456	Intergenic	Yes
TCONS_00000915	Zv9_scaffold3487:171945-172517	NM_001002199	5697	Intergenic	Yes
TCONS_00000916	Zv9_scaffold3487:173441-174484	NM_001002199	3730	Intergenic	Yes
TCONS_00000933	Zv9_scaffold3490:114800-115297	ENSDART00000123526	39379	Intergenic	Yes
TCONS_00000936	Zv9_scaffold3493:156271-156649	ENSDART00000081068	-22448	Intergenic	Yes
TCONS_00000937	Zv9_scaffold3493:157152-158441	ENSDART00000081068	-23329	Intergenic	Yes
TCONS_00000942	Zv9_scaffold3497:54715-55419	ENSDART00000124328	0	Intergenic	Yes
TCONS_00000943	Zv9_scaffold3497:55955-56485	ENSDART00000124328	0	Intergenic	Yes
TCONS_00000944	Zv9_scaffold3497:56705-57807	ENSDART00000124328	0	Intergenic	Yes
TCONS_00000958	Zv9_scaffold3504:28685-29318	NM_001114409	3071	Intergenic	Yes
TCONS_00000961	Zv9_scaffold3505:109486-109865	ENSDART00000075229	0	Intergenic	Yes
TCONS_00001002	Zv9_scaffold3525:74312-75520	ENSDART00000113865	7418	Intergenic	Yes
TCONS_00001003	Zv9_scaffold3525:76798-77521	ENSDART00000113865	5417	Intergenic	Yes
TCONS_00001009	Zv9_scaffold3530:931588-932139	ENSDART00000067127	-5039	Intergenic	Yes
TCONS_00001031	Zv9_scaffold3539:98516-99093	NM_001002473	-51560	Intergenic	Yes
TCONS_00001048	Zv9_scaffold3540:207473-208607	ENSDART00000077966	12748	Intergenic	Yes
TCONS_00001058	Zv9_scaffold3545:110611-112232	ENSDART00000055274	-2742	Intergenic	Yes
TCONS_00001063	Zv9_scaffold3546:146353-147394	-	-	Intergenic	Yes
TCONS_00001064	Zv9_scaffold3546:148096-150438	-	-	Intergenic	Yes
TCONS_00001071	Zv9_scaffold3549:73498-74386	NM_131042	2468	Intergenic	Yes
TCONS_00001083	Zv9_scaffold3556:2509-3380	ENSDART00000057730	1138	Intergenic	Yes
TCONS_00001092	Zv9_scaffold3559:12313-12852	NM_001308439	2761	Intergenic	Yes
TCONS_00001094	Zv9_scaffold3561:93304-93935	ENSDART00000122802	15056	Intergenic	Yes
TCONS_00001112	Zv9_scaffold3563:268357-268858	ENSDART00000114729	0	Intergenic	Yes
TCONS_00001240	chr1:6993884-6998058	ENSDART00000136972	0	Promoter	No
TCONS_00001241	chr1:6993884-6998058	ENSDART00000136972	0	Promoter	No
TCONS_00001251	chr1:7663708-7666214	ENSDART00000152525	0	Intergenic	No
TCONS_00001744	chr1:49218487-49220320	ENSDART00000114711	-32581	Intergenic	Yes
TCONS_00001988	chr1:4178547-4181039	ENSDART00000052423	3526	Intergenic	Yes
TCONS_00001989	chr1:4178547-4181039	ENSDART00000052423	3526	Intergenic	Yes
TCONS_00002197	chr1:18409888-18415794	NM_001297547	0	Promoter	No
TCONS_00002354	chr1:30474386-30478879	ENSDART00000130139	-8783	Intergenic	Yes
TCONS_00002355	chr1:30474730-30477519	ENSDART00000130139	-10143	Intergenic	Yes
TCONS_00002362	chr1:30535114-30597385	ENSDART00000059762	-11941	Intergenic	No
TCONS_00002799	chr1:60335762-60339867	NM_205706	-3570	Intergenic	No
TCONS_00002800	chr1:60335794-60336261	ENSDART00000153943	3775	Intergenic	No
TCONS_00002805	chr1:695273-695855	ENSDART00000113095	0	Intergenic	Yes
TCONS_00002810	chr1:2005145-2006297	NM_001145705	-8240	Intergenic	Yes
TCONS_00002813	chr1:2169307-2171466	ENSDART00000141036	0	Intergenic	Yes
TCONS_00002815	chr1:2172995-2173371	ENSDART00000141036	0	Intergenic	Yes
TCONS_00002816	chr1:4181180-4182176	ENSDART00000052423	-6159	Intergenic	Yes
TCONS_00002817	chr1:4208841-4209732	ENSDART00000052423	-33820	Intergenic	No
TCONS_00002820	chr1:5230222-5230744	ENSDART00000090286	-1697	Intergenic	Yes
TCONS_00002821	chr1:5230905-5232188	ENSDART00000090286	-2380	Intergenic	Yes
TCONS_00002823	chr1:7010869-7012153	ENSDART00000126987	-4448	Intergenic	Yes
TCONS_00002827	chr1:7151676-7152811	ENSDART00000112160	0	Intergenic	Yes
TCONS_00002829	chr1:7608876-7609863	ENSDART00000103626	-783	Promoter	Yes
TCONS_00002830	chr1:7610024-7610765	NM_214802	16	Promoter	Yes
TCONS_00002834	chr1:8242433-8243414	ENSDART00000143587	2476	Intergenic	Yes
TCONS_00002837	chr1:9109548-9110187	ENSDART00000113551	-351	Intergenic	Yes
TCONS_00002838	chr1:9503379-9504017	ENSDART00000109141	2220	Intergenic	Yes
TCONS_00002839	chr1:9842630-9843251	ENSDART00000152421	298	Intergenic	Yes
TCONS_00002840	chr1:10304626-10305426	ENSDART00000141238	2870	Intergenic	Yes
TCONS_00002841	chr1:10305804-10306270	ENSDART00000141238	2026	Intergenic	Yes
TCONS_00002842	chr1:10306399-10307007	ENSDART00000141238	1289	Intergenic	Yes
TCONS_00002843	chr1:11245889-11246564	ENSDART00000080100	0	Promoter	No
TCONS_00002844	chr1:11290492-11291670	NM_001008591	3724	Intergenic	Yes
TCONS_00002845	chr1:11291917-11293050	NM_001008591	2344	Intergenic	Yes
TCONS_00002846	chr1:11554161-11554948	ENSDART00000111485	0	Intergenic	Yes
TCONS_00002849	chr1:12481990-12482998	ENSDART00000119232	184676	Intergenic	Yes
TCONS_00002852	chr1:13368881-13369738	ENSDART00000114097	-1589	Intergenic	Yes
TCONS_00002853	chr1:13370994-13371507	ENSDART00000114097	-3702	Intergenic	Yes
TCONS_00002859	chr1:13927992-13928681	ENSDART00000111475	-525	Intergenic	Yes
TCONS_00002860	chr1:13928795-13929843	ENSDART00000111475	-1328	Intergenic	Yes
TCONS_00002861	chr1:13981884-13983007	ENSDART00000109911	0	Promoter	Yes
TCONS_00002865	chr1:16486384-16488346	ENSDART00000138475	1204	Intergenic	Yes
TCONS_00002869	chr1:17314575-17315186	ENSDART00000082063	2455	Intergenic	Yes
TCONS_00002873	chr1:17696969-17698787	NM_001145577	8857	Intergenic	Yes
TCONS_00002874	chr1:17855027-17857192	ENSDART00000114514	-198	Intergenic	No
TCONS_00002875	chr1:17860544-17862276	ENSDART00000131579	2538	Intergenic	Yes
TCONS_00002877	chr1:18570802-18573611	ENSDART00000113832	0	Intergenic	Yes
TCONS_00002878	chr1:18738864-18740765	ENSDART00000088750	-1134	Intergenic	Yes
TCONS_00002879	chr1:18871672-18872472	ENSDART00000088653	0	Intergenic	Yes
TCONS_00002880	chr1:18878908-18880594	ENSDART00000140263	0	Intergenic	Yes
TCONS_00002881	chr1:19917655-19920905	ENSDART00000141077	560	Intergenic	Yes
TCONS_00002883	chr1:23369636-23370490	ENSDART00000086556	-1202	Intergenic	Yes
TCONS_00002884	chr1:23371395-23372098	ENSDART00000086556	-2961	Intergenic	Yes
TCONS_00002885	chr1:24009597-24011043	ENSDART00000144711	432	Intergenic	Yes
TCONS_00002886	chr1:24174854-24176564	ENSDART00000133208	-1305	Intergenic	Yes
TCONS_00002887	chr1:24177180-24177752	NM_001014371	2092	Intergenic	Yes
TCONS_00002892	chr1:25268265-25269789	ENSDART00000113020	0	Intergenic	Yes
TCONS_00002894	chr1:25439498-25440559	ENSDART00000132535	-924	Intergenic	Yes
TCONS_00002895	chr1:26262381-26263886	NM_001327751	-86613	Intergenic	Yes
TCONS_00002899	chr1:27549716-27551156	ENSDART00000121758	0	Intergenic	Yes
TCONS_00002900	chr1:27824192-27825086	NM_001037434	-4081	Promoter	Yes
TCONS_00002901	chr1:27825664-27826694	ENSDART00000110270	2860	Intergenic	Yes
TCONS_00002902	chr1:28171363-28172330	ENSDART00000053924	-12328	Intergenic	Yes
TCONS_00002904	chr1:28692753-28693260	NM_001327983	0	Promoter	Yes
TCONS_00002905	chr1:29067494-29068398	ENSDART00000152701	-606	Promoter	Yes
TCONS_00002906	chr1:29525849-29526417	ENSDART00000088170	0	Intergenic	Yes
TCONS_00002907	chr1:29526524-29527209	ENSDART00000088170	0	Intergenic	Yes
TCONS_00002909	chr1:30302563-30302996	ENSDART00000085370	0	Intergenic	Yes
TCONS_00002913	chr1:30469674-30470871	ENSDART00000130139	16791	Intergenic	Yes
TCONS_00002914	chr1:31055277-31056159	NM_001020494	-2888	Intergenic	Yes
TCONS_00002915	chr1:31155939-31157158	NM_001020631	-2012	Promoter	Yes
TCONS_00002918	chr1:32015332-32015741	ENSDART00000120602	50796	Intergenic	Yes
TCONS_00002923	chr1:33175912-33176705	NM_200909	3507	Intergenic	Yes
TCONS_00002924	chr1:33176789-33177586	NM_200909	2626	Intergenic	Yes
TCONS_00002927	chr1:33893820-33894478	ENSDART00000147201	0	Intergenic	Yes
TCONS_00002928	chr1:34226597-34228637	ENSDART00000004361	0	Intergenic	Yes
TCONS_00002932	chr1:35166252-35166881	ENSDART00000130654	9486	Intergenic	Yes
TCONS_00002933	chr1:35371136-35371728	ENSDART00000136157	2159	Intergenic	Yes
TCONS_00002936	chr1:35719698-35720395	ENSDART00000037516	5586	Intergenic	Yes
TCONS_00002938	chr1:35722362-35723669	ENSDART00000037516	2312	Intergenic	Yes
TCONS_00002939	chr1:35731211-35732183	ENSDART00000037516	0	Intergenic	Yes
TCONS_00002940	chr1:35733622-35734420	ENSDART00000037516	0	Intergenic	Yes
TCONS_00002942	chr1:36411988-36412929	NM_001099445	-1518	Intergenic	Yes
TCONS_00002944	chr1:37219518-37220429	ENSDART00000113542	3281	Intergenic	Yes
TCONS_00002948	chr1:40466222-40466891	ENSDART00000136990	0	Intergenic	Yes
TCONS_00002950	chr1:40474660-40475110	ENSDART00000136990	0	Intergenic	Yes
TCONS_00002953	chr1:40505811-40506063	ENSDART00000113954	0	Intergenic	Yes
TCONS_00002954	chr1:40726433-40727698	ENSDART00000114659	0	Intergenic	No
TCONS_00002956	chr1:40940493-40941037	ENSDART00000122059	14020	Intergenic	Yes
TCONS_00002957	chr1:40952252-40953401	ENSDART00000122059	1656	Promoter	Yes
TCONS_00002958	chr1:40953585-40954154	ENSDART00000122059	903	Promoter	Yes
TCONS_00002961	chr1:41124543-41125742	ENSDART00000114414	-4174	Promoter	Yes
TCONS_00002962	chr1:41200457-41201689	ENSDART00000109165	0	Intergenic	Yes
TCONS_00002963	chr1:42340523-42341086	ENSDART00000014678	0	Intergenic	Yes
TCONS_00002964	chr1:42341193-42342344	ENSDART00000014678	0	Intergenic	Yes
TCONS_00002965	chr1:44077321-44078334	ENSDART00000074600	0	Intergenic	Yes
TCONS_00002966	chr1:44357555-44358506	ENSDART00000148883	0	Promoter	Yes
TCONS_00002968	chr1:44412716-44413437	ENSDART00000073746	0	Intergenic	Yes
TCONS_00002969	chr1:44451845-44452276	ENSDART00000125424	0	Intergenic	Yes
TCONS_00002971	chr1:44790522-44791432	ENSDART00000127839	-3565	Intergenic	Yes
TCONS_00002973	chr1:45194008-45194963	ENSDART00000131296	-599	Intergenic	Yes
TCONS_00002978	chr1:46036936-46038321	ENSDART00000135089	2430	Intergenic	Yes
TCONS_00002979	chr1:46333443-46334723	ENSDART00000140890	2661	Intergenic	Yes
TCONS_00002980	chr1:46427808-46428599	ENSDART00000108528	525	Promoter	Yes
TCONS_00002986	chr1:47378993-47380590	ENSDART00000142560	4549	Intergenic	Yes
TCONS_00002987	chr1:47908735-47909416	ENSDART00000113559	-1179	Intergenic	Yes
TCONS_00002988	chr1:47992425-47993054	NM_001145622	-2357	Promoter	No
TCONS_00002990	chr1:48184264-48188478	ENSDART00000109244	0	Intergenic	No
TCONS_00002991	chr1:49216370-49217302	ENSDART00000114711	-30464	Intergenic	Yes
TCONS_00002992	chr1:49222773-49222997	ENSDART00000114711	-36867	Intergenic	Yes
TCONS_00002994	chr1:49705882-49707112	ENSDART00000111598	21450	Intergenic	Yes
TCONS_00002995	chr1:49708732-49709671	ENSDART00000111598	18891	Intergenic	Yes
TCONS_00002996	chr1:49711608-49712411	ENSDART00000111598	16151	Intergenic	Yes
TCONS_00002997	chr1:49719698-49720493	ENSDART00000111598	8069	Intergenic	Yes
TCONS_00003000	chr1:49871755-49872346	NM_001326552	-3356	Promoter	No
TCONS_00003002	chr1:51066439-51068000	ENSDART00000020412	-2326	Intergenic	Yes
TCONS_00003003	chr1:51072282-51073000	ENSDART00000146892	338	Intergenic	Yes
TCONS_00003006	chr1:51884740-51885739	ENSDART00000063938	-448	Intergenic	No
TCONS_00003007	chr1:51886695-51887697	ENSDART00000063938	-2403	Intergenic	No
TCONS_00003008	chr1:51889638-51890342	ENSDART00000152289	5146	Intergenic	No
TCONS_00003009	chr1:51914476-51915437	ENSDART00000152289	0	Promoter	No
TCONS_00003011	chr1:51950258-51950821	ENSDART00000152719	2567	Intergenic	Yes
TCONS_00003012	chr1:51952456-51952912	ENSDART00000152719	476	Intergenic	Yes
TCONS_00003013	chr1:51966297-51966719	ENSDART00000152719	0	Intergenic	Yes
TCONS_00003014	chr1:52041936-52042668	NM_001111157	3421	Promoter	Yes
TCONS_00003016	chr1:52145745-52147717	ENSDART00000152537	-447	Intergenic	No
TCONS_00003020	chr1:52590078-52592293	ENSDART00000121795	0	Intergenic	No
TCONS_00003022	chr1:52600250-52602116	NM_001003739	3733	Intergenic	No
TCONS_00003023	chr1:52754943-52755734	ENSDART00000132638	3322	Intergenic	Yes
TCONS_00003024	chr1:52756282-52757554	ENSDART00000132638	1502	Intergenic	Yes
TCONS_00003028	chr1:53198703-53199555	NM_001145585	-4977	Intergenic	Yes
TCONS_00003031	chr1:53721790-53722155	ENSDART00000147683	-978	Intergenic	Yes
TCONS_00003034	chr1:53856969-53860901	ENSDART00000150826	0	Intergenic	No
TCONS_00003035	chr1:54211267-54211750	ENSDART00000129883	0	Intergenic	Yes
TCONS_00003040	chr1:54546154-54546926	ENSDART00000003097	0	Intergenic	Yes
TCONS_00003041	chr1:54618212-54618823	ENSDART00000109386	0	Promoter	Yes
TCONS_00003042	chr1:54649331-54650002	ENSDART00000108601	0	Intergenic	Yes
TCONS_00003043	chr1:54653120-54653793	ENSDART00000148382	1523	Intergenic	Yes
TCONS_00003046	chr1:54786759-54787871	NM_001328401	0	Intergenic	Yes
TCONS_00003047	chr1:55303009-55304021	ENSDART00000150362	0	Promoter	Yes
TCONS_00003048	chr1:55401138-55401883	ENSDART00000140020	-140	Promoter	No
TCONS_00003049	chr1:55654367-55655180	ENSDART00000142348	0	Intergenic	Yes
TCONS_00003050	chr1:55656774-55657236	ENSDART00000133915	0	Promoter	Yes
TCONS_00003055	chr1:58374548-58375981	ENSDART00000152566	0	Promoter	Yes
TCONS_00003056	chr1:58614564-58615257	ENSDART00000141092	0	Intergenic	No
TCONS_00003057	chr1:58615593-58617911	ENSDART00000141092	0	Intergenic	No
TCONS_00003058	chr1:58649279-58649928	ENSDART00000127852	-2625	Promoter	Yes
TCONS_00003069	chr1:59624815-59625449	ENSDART00000123327	-19085	Intergenic	Yes
TCONS_00003070	chr1:59625612-59626123	ENSDART00000123327	-19882	Intergenic	Yes
TCONS_00003072	chr1:59679445-59680027	NM_001080640	-2316	Promoter	Yes
TCONS_00003076	chr1:59910060-59910941	ENSDART00000100163	0	Intergenic	Yes
TCONS_00003079	chr1:60224965-60225780	ENSDART00000124264	0	Intergenic	Yes
TCONS_00003172	chr10:4820429-4824433	ENSDART00000101431	0	Intergenic	No
TCONS_00003693	chr10:40557436-40560623	ENSDART00000075928	2788	Intergenic	No
TCONS_00003823	chr10:1734812-1745202	NR_036690	0	Promoter	No
TCONS_00003824	chr10:1739353-1745100	NR_036690	0	Promoter	No
TCONS_00003888	chr10:6244771-6247219	NM_001017626	-4094	Intergenic	Yes
TCONS_00004415	chr10:402602-402874	ENSDART00000129757	-807	Promoter	Yes
TCONS_00004416	chr10:403287-403584	ENSDART00000129757	-1492	Promoter	No
TCONS_00004418	chr10:427244-427947	ENSDART00000062927	746	Promoter	Yes
TCONS_00004419	chr10:803669-804389	ENSDART00000124389	83454	Intergenic	No
TCONS_00004420	chr10:805576-806317	ENSDART00000124389	81526	Intergenic	Yes
TCONS_00004422	chr10:1193789-1194918	ENSDART00000036090	0	Promoter	Yes
TCONS_00004426	chr10:1705400-1706335	ENSDART00000060946	0	Promoter	No
TCONS_00004427	chr10:1727613-1728049	NM_001312899	-3794	Promoter	Yes
TCONS_00004429	chr10:1748206-1748811	ENSDART00000144216	11	Promoter	Yes
TCONS_00004431	chr10:1766776-1767805	NM_131223	4152	Intergenic	No
TCONS_00004432	chr10:1924885-1925357	ENSDART00000040271	2714	Promoter	Yes
TCONS_00004434	chr10:1930406-1931193	ENSDART00000040271	-1372	Intergenic	Yes
TCONS_00004435	chr10:2526165-2527650	ENSDART00000081926	0	Intergenic	No
TCONS_00004436	chr10:2527881-2528684	ENSDART00000081926	0	Intergenic	Yes
TCONS_00004437	chr10:2528782-2530327	ENSDART00000081926	0	Intergenic	Yes
TCONS_00004439	chr10:2701497-2703417	NM_001128268	-3131	Intergenic	Yes
TCONS_00004440	chr10:2703691-2704397	NM_001128705	2873	Intergenic	Yes
TCONS_00004441	chr10:2925367-2925747	ENSDART00000140803	0	Promoter	No
TCONS_00004442	chr10:3191215-3192175	ENSDART00000113162	0	Intergenic	Yes
TCONS_00004445	chr10:3521874-3522378	ENSDART00000092684	0	Intergenic	Yes
TCONS_00004449	chr10:4141564-4142187	ENSDART00000114533	-34841	Intergenic	Yes
TCONS_00004450	chr10:4814272-4815493	ENSDART00000101431	0	Intergenic	Yes
TCONS_00004451	chr10:4815627-4816347	ENSDART00000101431	0	Intergenic	No
TCONS_00004453	chr10:4817111-4820374	ENSDART00000101431	0	Intergenic	No
TCONS_00004455	chr10:5059350-5059959	ENSDART00000140886	0	Promoter	Yes
TCONS_00004459	chr10:6418895-6420506	ENSDART00000148571	-1108	Intergenic	No
TCONS_00004460	chr10:6421221-6422173	ENSDART00000109744	2535	Intergenic	Yes
TCONS_00004461	chr10:6423118-6423967	ENSDART00000109744	741	Intergenic	Yes
TCONS_00004465	chr10:6833900-6835368	ENSDART00000141824	-390	Intergenic	Yes
TCONS_00004467	chr10:6923724-6924497	ENSDART00000133964	-2540	Promoter	No
TCONS_00004468	chr10:6924578-6926038	ENSDART00000133964	-3394	Promoter	No
TCONS_00004471	chr10:7308904-7309627	ENSDART00000075412	0	Intergenic	Yes
TCONS_00004473	chr10:7492028-7493069	ENSDART00000074553	0	Intergenic	Yes
TCONS_00004476	chr10:7599466-7600368	ENSDART00000132036	-3223	Intergenic	Yes
TCONS_00004478	chr10:7757112-7757498	ENSDART00000141689	0	Intergenic	Yes
TCONS_00004480	chr10:8390309-8390715	ENSDART00000156010	2538	Intergenic	Yes
TCONS_00004481	chr10:8390844-8391369	ENSDART00000156010	1884	Intergenic	Yes
TCONS_00004482	chr10:8391425-8392089	ENSDART00000156010	1164	Intergenic	Yes
TCONS_00004485	chr10:8395698-8396276	ENSDART00000156010	-288	Intergenic	Yes
TCONS_00004486	chr10:8514515-8515795	NM_001128298	6066	Intergenic	Yes
TCONS_00004488	chr10:8933293-8934206	ENSDART00000112101	0	Promoter	Yes
TCONS_00004489	chr10:9033383-9034282	ENSDART00000139466	-2002	Intergenic	Yes
TCONS_00004490	chr10:9034742-9036343	ENSDART00000150192	1369	Intergenic	Yes
TCONS_00004492	chr10:9278248-9279226	ENSDART00000139783	1323	Intergenic	Yes
TCONS_00004495	chr10:9747600-9751849	ENSDART00000147997	-12396	Intergenic	No
TCONS_00004496	chr10:9789272-9794494	ENSDART00000130734	8072	Intergenic	No
TCONS_00004497	chr10:9794567-9795426	ENSDART00000130734	7140	Intergenic	No
TCONS_00004498	chr10:9795595-9797190	ENSDART00000130734	5376	Intergenic	No
TCONS_00004499	chr10:9798046-9798930	ENSDART00000130734	3636	Intergenic	No
TCONS_00004501	chr10:10669922-10671282	ENSDART00000112135	-3257	Intergenic	Yes
TCONS_00004502	chr10:10753640-10754455	NM_001199991	161	Promoter	Yes
TCONS_00004503	chr10:10807963-10809128	NM_181495	17526	Intergenic	Yes
TCONS_00004505	chr10:10821319-10822094	NM_181495	4560	Intergenic	Yes
TCONS_00004506	chr10:11064137-11065154	NM_001024207	-4114	Intergenic	Yes
TCONS_00004507	chr10:11065432-11066205	NM_001024207	-5409	Intergenic	Yes
TCONS_00004508	chr10:11066355-11068772	NM_001024207	-6332	Intergenic	Yes
TCONS_00004511	chr10:11087271-11087863	ENSDART00000121116	-5405	Intergenic	Yes
TCONS_00004512	chr10:11098496-11099796	ENSDART00000040308	5317	Intergenic	Yes
TCONS_00004513	chr10:11554763-11559526	ENSDART00000138748	367	Intergenic	Yes
TCONS_00004517	chr10:12067641-12068034	ENSDART00000129261	16	Intergenic	Yes
TCONS_00004518	chr10:12187403-12188013	ENSDART00000148881	-52141	Intergenic	Yes
TCONS_00004519	chr10:12654720-12656275	ENSDART00000081140	0	Intergenic	Yes
TCONS_00004520	chr10:12658098-12658779	ENSDART00000081140	-1907	Intergenic	Yes
TCONS_00004521	chr10:12659216-12660063	ENSDART00000081140	-3025	Intergenic	Yes
TCONS_00004522	chr10:12950080-12950726	ENSDART00000114214	-36678	Intergenic	Yes
TCONS_00004524	chr10:13263533-13264236	ENSDART00000120961	4618	Intergenic	No
TCONS_00004526	chr10:13265416-13266282	ENSDART00000120961	2572	Intergenic	No
TCONS_00004528	chr10:15068965-15069945	ENSDART00000038401	5465	Intergenic	No
TCONS_00004531	chr10:15108414-15108851	ENSDART00000128967	-7681	Intergenic	Yes
TCONS_00004532	chr10:15120119-15121158	ENSDART00000142865	0	Intergenic	Yes
TCONS_00004533	chr10:15121810-15122872	ENSDART00000142865	-893	Intergenic	Yes
TCONS_00004535	chr10:15271902-15272916	ENSDART00000065012	0	Intergenic	Yes
TCONS_00004536	chr10:15630369-15631380	NM_200949	275	Promoter	Yes
TCONS_00004537	chr10:16027105-16028943	ENSDART00000115130	0	Intergenic	Yes
TCONS_00004538	chr10:16029019-16033014	ENSDART00000115130	0	Intergenic	Yes
TCONS_00004539	chr10:16337421-16339220	ENSDART00000073604	0	Intergenic	Yes
TCONS_00004540	chr10:16342381-16343332	ENSDART00000073604	0	Intergenic	Yes
TCONS_00004542	chr10:16899641-16900178	NM_001163654	-10659	Intergenic	Yes
TCONS_00004543	chr10:16974638-16975812	ENSDART00000134059	0	Promoter	Yes
TCONS_00004546	chr10:17128410-17128933	ENSDART00000126832	0	Intergenic	Yes
TCONS_00004547	chr10:17129077-17130055	ENSDART00000126832	0	Intergenic	No
TCONS_00004550	chr10:17479808-17480595	NR_030078	2987	Intergenic	Yes
TCONS_00004551	chr10:17705321-17706638	ENSDART00000141221	-756	Promoter	Yes
TCONS_00004553	chr10:17762709-17764894	ENSDART00000134458	0	Intergenic	Yes
TCONS_00004555	chr10:18969145-18970540	NM_205571	-2980	Intergenic	Yes
TCONS_00004557	chr10:19120495-19121068	ENSDART00000111952	0	Intergenic	No
TCONS_00004558	chr10:19121959-19122793	ENSDART00000111952	0	Intergenic	No
TCONS_00004560	chr10:20592001-20592363	ENSDART00000114824	0	Intergenic	Yes
TCONS_00004561	chr10:20690231-20691142	ENSDART00000140141	0	Intergenic	Yes
TCONS_00004562	chr10:21566618-21567150	NM_001012379	-1348	Promoter	Yes
TCONS_00004563	chr10:21567255-21570123	NM_001012379	-1985	Promoter	Yes
TCONS_00004564	chr10:21573066-21573641	NM_001012379	-7796	Intergenic	Yes
TCONS_00004566	chr10:21575539-21578003	NM_001012379	-10269	Intergenic	Yes
TCONS_00004567	chr10:22809156-22810094	ENSDART00000079514	-958	Intergenic	Yes
TCONS_00004568	chr10:22810774-22812333	ENSDART00000079514	-2576	Intergenic	Yes
TCONS_00004569	chr10:22812430-22813175	ENSDART00000079514	-4232	Intergenic	Yes
TCONS_00004570	chr10:23398378-23399414	ENSDART00000022170	0	Intergenic	Yes
TCONS_00004571	chr10:23468455-23469567	NM_200664	5573	Intergenic	No
TCONS_00004572	chr10:23469617-23470026	NM_200664	5114	Intergenic	No
TCONS_00004573	chr10:23471275-23472433	NM_200664	2707	Intergenic	No
TCONS_00004575	chr10:24927914-24931005	ENSDART00000146370	-3395	Promoter	No
TCONS_00004577	chr10:25053721-25054601	ENSDART00000141387	-208	Intergenic	Yes
TCONS_00004578	chr10:25054715-25055459	ENSDART00000141387	-1202	Intergenic	Yes
TCONS_00004579	chr10:25056470-25057153	ENSDART00000141387	-2957	Promoter	Yes
TCONS_00004581	chr10:26266219-26266787	ENSDART00000143978	-3234	Promoter	Yes
TCONS_00004583	chr10:27133825-27135243	ENSDART00000135951	1520	Intergenic	Yes
TCONS_00004584	chr10:27135582-27136346	ENSDART00000135951	417	Intergenic	Yes
TCONS_00004586	chr10:27595006-27596143	ENSDART00000135493	0	Promoter	Yes
TCONS_00004587	chr10:28802385-28803290	ENSDART00000134491	-2864	Promoter	Yes
TCONS_00004589	chr10:28806189-28806928	ENSDART00000134491	-6668	Intergenic	Yes
TCONS_00004593	chr10:28825509-28826524	NM_213228	15521	Intergenic	Yes
TCONS_00004599	chr10:28838054-28839371	NM_213228	2674	Promoter	Yes
TCONS_00004600	chr10:28839434-28841092	NM_213228	953	Promoter	Yes
TCONS_00004601	chr10:28861237-28861773	ENSDART00000019050	0	Intergenic	Yes
TCONS_00004603	chr10:28884994-28886174	NR_030020	-4172	Intergenic	No
TCONS_00004604	chr10:29142139-29146014	ENSDART00000138526	-5187	Intergenic	No
TCONS_00004605	chr10:29146094-29147353	ENSDART00000018788	4734	Intergenic	No
TCONS_00004606	chr10:29147467-29148315	ENSDART00000018788	3772	Intergenic	Yes
TCONS_00004610	chr10:29290040-29290628	ENSDART00000137508	0	Intergenic	Yes
TCONS_00004611	chr10:29354843-29355656	ENSDART00000137508	0	Intergenic	Yes
TCONS_00004612	chr10:29998406-29999145	ENSDART00000088973	0	Intergenic	Yes
TCONS_00004613	chr10:30599055-30600094	ENSDART00000126846	0	Intergenic	Yes
TCONS_00004614	chr10:30600239-30600928	ENSDART00000126846	-801	Intergenic	Yes
TCONS_00004615	chr10:30719546-30720295	ENSDART00000114312	-2684	Promoter	Yes
TCONS_00004617	chr10:30837153-30837894	ENSDART00000135900	-17700	Intergenic	Yes
TCONS_00004618	chr10:30839735-30841200	ENSDART00000135900	-20282	Intergenic	Yes
TCONS_00004621	chr10:32750356-32751258	ENSDART00000077785	3744	Intergenic	Yes
TCONS_00004624	chr10:33214651-33215153	ENSDART00000129395	0	Intergenic	No
TCONS_00004625	chr10:33748206-33749115	NM_001020518	-4583	Intergenic	Yes
TCONS_00004626	chr10:33749192-33750675	NM_001020518	-5569	Intergenic	Yes
TCONS_00004627	chr10:33764424-33765540	ENSDART00000134255	0	Intergenic	Yes
TCONS_00004631	chr10:34983994-34984837	ENSDART00000142881	0	Intergenic	Yes
TCONS_00004632	chr10:35845438-35845856	ENSDART00000138755	44708	Intergenic	Yes
TCONS_00004633	chr10:36077798-36078955	ENSDART00000125529	0	Promoter	No
TCONS_00004634	chr10:36132627-36133227	ENSDART00000049633	-506	Promoter	Yes
TCONS_00004636	chr10:36346480-36347353	ENSDART00000131268	-1417	Promoter	Yes
TCONS_00004638	chr10:36488834-36489533	ENSDART00000131984	2882	Promoter	Yes
TCONS_00004639	chr10:36490047-36490739	ENSDART00000131984	1676	Promoter	Yes
TCONS_00004640	chr10:36554845-36556009	ENSDART00000109705	0	Intergenic	Yes
TCONS_00004641	chr10:36556065-36556963	ENSDART00000109705	-93	Intergenic	Yes
TCONS_00004646	chr10:38467228-38468057	ENSDART00000029843	-1951	Promoter	Yes
TCONS_00004648	chr10:38590493-38590896	ENSDART00000137636	-277	Intergenic	Yes
TCONS_00004649	chr10:38591222-38592864	ENSDART00000137636	-1006	Intergenic	Yes
TCONS_00004650	chr10:39405079-39406031	ENSDART00000128521	0	Intergenic	No
TCONS_00004651	chr10:39832255-39833388	ENSDART00000111234	0	Intergenic	Yes
TCONS_00004652	chr10:39911736-39912577	NM_001293692	-782	Intergenic	Yes
TCONS_00004655	chr10:39916916-39918660	ENSDART00000121073	-2440	Intergenic	Yes
TCONS_00004661	chr10:41641539-41643907	ENSDART00000145862	-120	Intergenic	No
TCONS_00004662	chr10:41643962-41645473	ENSDART00000145862	-2543	Promoter	No
TCONS_00004663	chr10:41645532-41646780	NM_001362634	3327	Promoter	No
TCONS_00004664	chr10:42218147-42219079	NM_001302246	-365	Intergenic	Yes
TCONS_00004665	chr10:42220877-42221617	NM_001302246	-3095	Intergenic	Yes
TCONS_00004666	chr10:42436616-42437907	ENSDART00000058622	0	Intergenic	Yes
TCONS_00004669	chr10:42443105-42443880	ENSDART00000058622	0	Intergenic	Yes
TCONS_00004671	chr10:42453741-42454208	ENSDART00000058622	0	Intergenic	Yes
TCONS_00004672	chr10:42454265-42455279	ENSDART00000120056	0	Intergenic	Yes
TCONS_00004673	chr10:42457671-42458127	ENSDART00000058622	0	Intergenic	Yes
TCONS_00004674	chr10:42719726-42720666	ENSDART00000128156	-2552	Promoter	Yes
TCONS_00004675	chr10:43184467-43185718	NM_001110035	-2524	Intergenic	Yes
TCONS_00004676	chr10:43185841-43187570	NM_001110035	-3898	Intergenic	Yes
TCONS_00004677	chr10:43187845-43188371	NM_001110035	-5902	Intergenic	Yes
TCONS_00004678	chr10:43189076-43190678	ENSDART00000102530	3749	Intergenic	No
TCONS_00004681	chr10:43347960-43349738	ENSDART00000141500	0	Promoter	No
TCONS_00004682	chr10:43349822-43351318	ENSDART00000141500	0	Promoter	No
TCONS_00004683	chr10:43557820-43558544	ENSDART00000140341	2312	Intergenic	Yes
TCONS_00004684	chr10:44054977-44055723	ENSDART00000123496	0	Promoter	Yes
TCONS_00004685	chr10:44083574-44084121	ENSDART00000123496	-3381	Intergenic	Yes
TCONS_00004686	chr10:44094711-44096358	ENSDART00000122680	2514	Promoter	No
TCONS_00004687	chr10:44096486-44097131	ENSDART00000122680	1741	Promoter	Yes
TCONS_00004689	chr10:44747288-44747838	ENSDART00000062631	394	Intergenic	Yes
TCONS_00004695	chr10:45434762-45435284	ENSDART00000131143	0	Promoter	Yes
TCONS_00004696	chr10:45435412-45436200	ENSDART00000131143	0	Promoter	Yes
TCONS_00004697	chr10:45559843-45561400	NM_001018125	-5732	Intergenic	No
TCONS_00004698	chr10:45572552-45574417	ENSDART00000109042	15299	Intergenic	Yes
TCONS_00004701	chr10:46349120-46349519	ENSDART00000063570	0	Intergenic	Yes
TCONS_00004702	chr10:46353482-46354689	ENSDART00000063570	0	Promoter	Yes
TCONS_00004735	chr11:1045616-1069249	NR_104087	0	Intergenic	No
TCONS_00004755	chr11:1958509-1991932	ENSDART00000052546	0	Promoter	Yes
TCONS_00004816	chr11:5634407-5635575	ENSDART00000105622	0	Intergenic	Yes
TCONS_00004859	chr11:6933615-6938679	ENSDART00000104289	-355	Intergenic	Yes
TCONS_00005417	chr11:822980-823815	ENSDART00000111987	-7255	Intergenic	No
TCONS_00005448	chr11:2425069-2426608	ENSDART00000124520	0	Intergenic	No
TCONS_00005525	chr11:7383953-7385263	ENSDART00000155864	0	Intergenic	No
TCONS_00005526	chr11:7383953-7385622	ENSDART00000155864	0	Intergenic	No
TCONS_00005808	chr11:30611504-30613984	ENSDART00000079062	-5391	Intergenic	No
TCONS_00005917	chr11:38581288-38583161	ENSDART00000083761	0	Intergenic	Yes
TCONS_00005925	chr11:38757615-38769713	ENSDART00000153784	0	Promoter	No
TCONS_00005926	chr11:38767357-38769713	ENSDART00000153784	0	Intergenic	No
TCONS_00006017	chr11:44577843-44579627	NM_001326407	-3597	Intergenic	No
TCONS_00006061	chr11:133410-134453	ENSDART00000129281	641	Intergenic	Yes
TCONS_00006069	chr11:437918-438889	ENSDART00000005923	5298	Intergenic	Yes
TCONS_00006071	chr11:823882-824933	ENSDART00000111987	6137	Intergenic	No
TCONS_00006074	chr11:1881560-1886151	ENSDART00000065470	0	Intergenic	No
TCONS_00006076	chr11:2589216-2589952	ENSDART00000125668	-1295	Intergenic	Yes
TCONS_00006077	chr11:2591396-2593680	ENSDART00000155731	297	Intergenic	Yes
TCONS_00006078	chr11:2954221-2954791	NM_201028	30340	Intergenic	Yes
TCONS_00006081	chr11:3256556-3257240	ENSDART00000124999	4216	Promoter	Yes
TCONS_00006082	chr11:3272915-3273625	ENSDART00000124999	-2767	Intergenic	Yes
TCONS_00006085	chr11:3941613-3942310	ENSDART00000134858	13065	Intergenic	Yes
TCONS_00006088	chr11:4192907-4194766	ENSDART00000041417	0	Intergenic	No
TCONS_00006089	chr11:5550070-5551063	ENSDART00000092552	0	Promoter	Yes
TCONS_00006090	chr11:5767808-5768352	ENSDART00000115466	1540	Intergenic	Yes
TCONS_00006092	chr11:5872034-5875272	ENSDART00000126084	-1188	Promoter	Yes
TCONS_00006094	chr11:5989530-5995421	ENSDART00000123601	-1320	Promoter	No
TCONS_00006095	chr11:5995595-5997869	ENSDART00000108628	2384	Intergenic	No
TCONS_00006097	chr11:6106970-6107516	ENSDART00000119004	-342	Promoter	No
TCONS_00006099	chr11:6129745-6130160	ENSDART00000131037	0	Intergenic	Yes
TCONS_00006100	chr11:6353716-6355723	NM_201140	-2436	Intergenic	No
TCONS_00006101	chr11:6356533-6357226	NM_201140	-5253	Intergenic	No
TCONS_00006102	chr11:6357480-6358983	ENSDART00000119116	3556	Intergenic	No
TCONS_00006103	chr11:6363077-6364821	ENSDART00000119116	-422	Intergenic	Yes
TCONS_00006105	chr11:6369606-6370354	ENSDART00000119116	-6951	Intergenic	Yes
TCONS_00006107	chr11:6525708-6526794	NM_001089408	2107	Promoter	Yes
TCONS_00006108	chr11:6878060-6880367	ENSDART00000104292	-2018	Intergenic	No
TCONS_00006109	chr11:6880476-6882304	ENSDART00000104292	-4434	Intergenic	No
TCONS_00006111	chr11:6938871-6939483	NM_200696	3059	Intergenic	Yes
TCONS_00006112	chr11:6978078-6978557	ENSDART00000075998	-4321	Intergenic	Yes
TCONS_00006113	chr11:6981151-6982046	ENSDART00000132674	3623	Promoter	Yes
TCONS_00006116	chr11:7882399-7882925	ENSDART00000091550	-822	Intergenic	Yes
TCONS_00006118	chr11:7894219-7894984	ENSDART00000091550	-12642	Intergenic	Yes
TCONS_00006119	chr11:8127303-8127960	ENSDART00000101561	0	Intergenic	No
TCONS_00006120	chr11:8128066-8129553	ENSDART00000101561	0	Intergenic	Yes
TCONS_00006123	chr11:10523976-10524560	ENSDART00000081827	-3594	Promoter	Yes
TCONS_00006124	chr11:10524715-10526124	ENSDART00000081827	-4333	Promoter	Yes
TCONS_00006126	chr11:10529784-10530385	ENSDART00000115255	3198	Intergenic	Yes
TCONS_00006127	chr11:10531403-10532326	ENSDART00000115255	1257	Intergenic	Yes
TCONS_00006135	chr11:11176949-11181325	ENSDART00000111091	-1505	Intergenic	No
TCONS_00006138	chr11:12487801-12488802	ENSDART00000029595	0	Intergenic	Yes
TCONS_00006139	chr11:13454765-13455788	ENSDART00000102557	-656	Intergenic	Yes
TCONS_00006140	chr11:13466236-13467907	ENSDART00000121872	717	Intergenic	Yes
TCONS_00006141	chr11:14313831-14314159	ENSDART00000085158	0	Intergenic	Yes
TCONS_00006143	chr11:14697873-14698601	ENSDART00000112589	0	Intergenic	Yes
TCONS_00006144	chr11:14881438-14883240	ENSDART00000112589	0	Intergenic	Yes
TCONS_00006145	chr11:14886153-14887120	ENSDART00000112589	-3161	Intergenic	Yes
TCONS_00006146	chr11:14992337-14993633	ENSDART00000109308	-358	Intergenic	Yes
TCONS_00006147	chr11:14993903-14994594	ENSDART00000109308	-1924	Intergenic	Yes
TCONS_00006152	chr11:16130580-16131480	ENSDART00000066033	-12045	Intergenic	Yes
TCONS_00006153	chr11:16131932-16132487	ENSDART00000066033	-13397	Intergenic	Yes
TCONS_00006155	chr11:16711653-16712365	ENSDART00000115085	2076	Intergenic	Yes
TCONS_00006156	chr11:16712501-16713671	ENSDART00000115085	770	Intergenic	Yes
TCONS_00006157	chr11:16797609-16798144	ENSDART00000115085	-17973	Intergenic	Yes
TCONS_00006158	chr11:18230807-18231607	ENSDART00000047735	0	Intergenic	Yes
TCONS_00006160	chr11:18816453-18817121	ENSDART00000155474	79	Intergenic	Yes
TCONS_00006162	chr11:20462213-20463251	ENSDART00000029680	0	Intergenic	Yes
TCONS_00006167	chr11:22111788-22112566	ENSDART00000080051	3698	Intergenic	Yes
TCONS_00006168	chr11:22999156-23001252	ENSDART00000122136	-1290	Intergenic	Yes
TCONS_00006170	chr11:23417981-23419127	ENSDART00000112567	-2345	Intergenic	Yes
TCONS_00006172	chr11:24134887-24135548	ENSDART00000003646	4719	Intergenic	Yes
TCONS_00006173	chr11:24268139-24268932	ENSDART00000125024	-1173	Promoter	Yes
TCONS_00006174	chr11:24501142-24502501	ENSDART00000124810	12689	Intergenic	No
TCONS_00006175	chr11:24565319-24565865	ENSDART00000124810	0	Intergenic	Yes
TCONS_00006176	chr11:24804563-24807655	NM_001145767	-2072	Intergenic	Yes
TCONS_00006182	chr11:26352686-26355089	NM_131234	-269	Promoter	Yes
TCONS_00006183	chr11:26356564-26357047	NM_131234	-4147	Promoter	Yes
TCONS_00006184	chr11:26456079-26460089	ENSDART00000155536	2026	Intergenic	Yes
TCONS_00006186	chr11:28083091-28084009	NM_001002171	-8797	Intergenic	Yes
TCONS_00006194	chr11:30964551-30965440	ENSDART00000112254	-2078	Intergenic	Yes
TCONS_00006195	chr11:31169621-31170646	ENSDART00000122756	-676	Promoter	Yes
TCONS_00006196	chr11:31207111-31207823	NM_001313772	589	Intergenic	No
TCONS_00006197	chr11:31241137-31241643	ENSDART00000101667	0	Promoter	Yes
TCONS_00006199	chr11:31594115-31594901	ENSDART00000023981	0	Intergenic	Yes
TCONS_00006205	chr11:31902060-31902575	NM_001328708	-1694	Intergenic	Yes
TCONS_00006206	chr11:31903454-31904437	NM_001328708	-3088	Intergenic	Yes
TCONS_00006207	chr11:31904575-31906917	NM_001328708	-4209	Intergenic	Yes
TCONS_00006211	chr11:32537643-32540235	ENSDART00000128903	0	Intergenic	No
TCONS_00006212	chr11:32575486-32577667	ENSDART00000128903	0	Intergenic	No
TCONS_00006213	chr11:32577852-32579151	ENSDART00000128903	0	Intergenic	Yes
TCONS_00006215	chr11:32924325-32924665	ENSDART00000139900	-18203	Intergenic	Yes
TCONS_00006216	chr11:34681039-34681356	NM_001326406	1528	Intergenic	No
TCONS_00006219	chr11:34757618-34758474	ENSDART00000087597	0	Intergenic	Yes
TCONS_00006220	chr11:34758577-34758937	ENSDART00000087597	0	Intergenic	Yes
TCONS_00006221	chr11:34832867-34833997	ENSDART00000110608	1243	Intergenic	Yes
TCONS_00006222	chr11:34914573-34915324	NM_199856	5468	Intergenic	Yes
TCONS_00006223	chr11:34949103-34950870	ENSDART00000111702	4133	Intergenic	Yes
TCONS_00006224	chr11:34951011-34951740	ENSDART00000111702	3263	Intergenic	Yes
TCONS_00006225	chr11:34956048-34956974	ENSDART00000111702	0	Intergenic	Yes
TCONS_00006226	chr11:35322006-35326569	ENSDART00000114004	367	Intergenic	Yes
TCONS_00006229	chr11:35630818-35631579	ENSDART00000103160	-2206	Promoter	Yes
TCONS_00006231	chr11:35762629-35763128	ENSDART00000037017	2229	Intergenic	Yes
TCONS_00006232	chr11:35763766-35764594	ENSDART00000037017	763	Intergenic	Yes
TCONS_00006234	chr11:35766071-35767079	ENSDART00000037017	0	Intergenic	Yes
TCONS_00006235	chr11:35767166-35768262	ENSDART00000037017	0	Intergenic	Yes
TCONS_00006237	chr11:36988427-36989181	ENSDART00000124935	0	Intergenic	Yes
TCONS_00006238	chr11:37515213-37516588	ENSDART00000156166	0	Intergenic	Yes
TCONS_00006239	chr11:37629586-37630600	ENSDART00000065644	-1037	Intergenic	Yes
TCONS_00006240	chr11:37822288-37822974	ENSDART00000045888	6919	Intergenic	Yes
TCONS_00006241	chr11:37850243-37851167	ENSDART00000045888	0	Intergenic	Yes
TCONS_00006243	chr11:37875164-37875806	ENSDART00000045888	0	Intergenic	Yes
TCONS_00006244	chr11:38053647-38054283	ENSDART00000086713	48964	Intergenic	Yes
TCONS_00006245	chr11:38061952-38063071	ENSDART00000086713	40176	Intergenic	Yes
TCONS_00006248	chr11:38220024-38221924	ENSDART00000086713	0	Intergenic	Yes
TCONS_00006249	chr11:38224494-38225667	ENSDART00000086713	0	Intergenic	Yes
TCONS_00006255	chr11:39052427-39053165	ENSDART00000102868	-6156	Intergenic	Yes
TCONS_00006256	chr11:39089734-39090322	ENSDART00000111157	-321	Intergenic	Yes
TCONS_00006258	chr11:39316682-39317285	NR_034195	23561	Intergenic	No
TCONS_00006259	chr11:39497896-39499035	ENSDART00000005864	3200	Intergenic	Yes
TCONS_00006260	chr11:39499189-39499690	ENSDART00000005864	2545	Intergenic	Yes
TCONS_00006261	chr11:39696475-39697378	NM_200531	-3786	Intergenic	Yes
TCONS_00006262	chr11:39699028-39700906	ENSDART00000102850	4552	Intergenic	Yes
TCONS_00006263	chr11:39702650-39703623	ENSDART00000102850	1835	Intergenic	Yes
TCONS_00006264	chr11:39739710-39741761	ENSDART00000123381	0	Intergenic	Yes
TCONS_00006265	chr11:40238228-40240564	ENSDART00000065461	6845	Intergenic	No
TCONS_00006266	chr11:41291003-41293011	ENSDART00000046663	0	Intergenic	Yes
TCONS_00006268	chr11:41400950-41402067	ENSDART00000046663	0	Promoter	Yes
TCONS_00006271	chr11:41551239-41551772	ENSDART00000130278	0	Intergenic	Yes
TCONS_00006272	chr11:41551859-41553460	ENSDART00000130278	0	Intergenic	Yes
TCONS_00006273	chr11:41606207-41607333	ENSDART00000052918	216	Promoter	Yes
TCONS_00006274	chr11:41607526-41608465	ENSDART00000052918	0	Promoter	Yes
TCONS_00006276	chr11:41904301-41905288	NM_001089510	2414	Intergenic	No
TCONS_00006277	chr11:41905422-41906276	NM_001089510	1426	Intergenic	No
TCONS_00006278	chr11:42092649-42093499	ENSDART00000047412	4886	Intergenic	Yes
TCONS_00006279	chr11:42093589-42094725	ENSDART00000047412	3660	Intergenic	Yes
TCONS_00006280	chr11:42323407-42323894	ENSDART00000130749	-1285	Intergenic	Yes
TCONS_00006283	chr11:42326810-42328611	ENSDART00000128699	2311	Intergenic	Yes
TCONS_00006284	chr11:42328897-42329334	ENSDART00000128699	1588	Intergenic	Yes
TCONS_00006285	chr11:42330846-42331521	ENSDART00000128699	0	Intergenic	Yes
TCONS_00006290	chr11:43038572-43040203	ENSDART00000055711	-2776	Promoter	Yes
TCONS_00006291	chr11:43040584-43041636	NM_201158	2219	Promoter	No
TCONS_00006292	chr11:43074876-43075739	ENSDART00000055709	0	Promoter	Yes
TCONS_00006293	chr11:43106353-43107216	ENSDART00000055706	-2765	Promoter	No
TCONS_00006295	chr11:43127102-43128321	NM_001360555	-2436	Intergenic	No
TCONS_00006296	chr11:43128585-43130463	NM_001360555	-3919	Intergenic	Yes
TCONS_00006297	chr11:43131121-43131716	NM_001360555	-6455	Intergenic	Yes
TCONS_00006299	chr11:43140356-43141525	NM_001360555	-15690	Intergenic	Yes
TCONS_00006302	chr11:43147511-43148798	NM_001360555	-22845	Intergenic	Yes
TCONS_00006306	chr11:43171097-43171894	ENSDART00000085957	11531	Intergenic	Yes
TCONS_00006307	chr11:43172210-43173043	ENSDART00000085957	10382	Intergenic	Yes
TCONS_00006309	chr11:43178008-43179263	ENSDART00000085957	4162	Intergenic	Yes
TCONS_00006312	chr11:43993589-43995159	NM_001351717	1016	Intergenic	Yes
TCONS_00006314	chr11:44112869-44114538	ENSDART00000085150	-8327	Intergenic	Yes
TCONS_00006320	chr11:44579684-44580703	NM_001326407	2521	Intergenic	Yes
TCONS_00006321	chr11:44580827-44582738	NM_001326407	486	Intergenic	Yes
TCONS_00006325	chr11:44707198-44707943	NM_001002123	-10157	Intergenic	No
TCONS_00006328	chr11:44713062-44714771	NM_001002123	-16021	Intergenic	Yes
TCONS_00006329	chr11:44714963-44716691	NM_001002123	-17922	Intergenic	No
TCONS_00006331	chr11:45577486-45578818	NM_214752	-5222	Intergenic	Yes
TCONS_00006332	chr11:45580305-45581127	NM_214752	-8041	Intergenic	Yes
TCONS_00006333	chr11:45581239-45581818	NM_214752	-8975	Intergenic	Yes
TCONS_00006339	chr11:46487955-46489692	ENSDART00000124337	5589	Intergenic	No
TCONS_00006780	chr12:30416286-30417535	NM_001002090	1087	Intergenic	Yes
TCONS_00006840	chr12:34835089-34836691	NM_213250	-3394	Intergenic	No
TCONS_00007060	chr12:3348272-3350624	ENSDART00000083784	-7832	Intergenic	No
TCONS_00007061	chr12:3348272-3350630	ENSDART00000083784	-7826	Intergenic	No
TCONS_00007394	chr12:28060286-28062450	ENSDART00000153361	0	Promoter	No
TCONS_00007622	chr12:49957365-49958229	NM_001037439	5632	Intergenic	Yes
TCONS_00007637	chr12:71768-72238	ENSDART00000083574	0	Intergenic	Yes
TCONS_00007639	chr12:80231-81135	ENSDART00000123521	-2376	Promoter	Yes
TCONS_00007640	chr12:87833-88266	ENSDART00000123521	-9978	Intergenic	Yes
TCONS_00007651	chr12:558216-559590	NM_212841	0	Intergenic	No
TCONS_00007653	chr12:700658-701504	ENSDART00000128642	0	Intergenic	No
TCONS_00007656	chr12:1122756-1124322	ENSDART00000088351	0	Intergenic	Yes
TCONS_00007657	chr12:1126004-1126576	ENSDART00000088351	0	Intergenic	Yes
TCONS_00007658	chr12:1154949-1155669	ENSDART00000123156	-876	Intergenic	Yes
TCONS_00007661	chr12:1447721-1448551	ENSDART00000121240	0	Intergenic	Yes
TCONS_00007662	chr12:1448655-1449353	ENSDART00000121240	-922	Intergenic	Yes
TCONS_00007666	chr12:1931396-1931737	ENSDART00000122845	-629	Intergenic	Yes
TCONS_00007668	chr12:2141968-2142363	ENSDART00000127937	9458	Intergenic	Yes
TCONS_00007676	chr12:3319121-3322902	ENSDART00000093113	0	Intergenic	No
TCONS_00007679	chr12:3681808-3682273	ENSDART00000110958	0	Intergenic	Yes
TCONS_00007682	chr12:4172229-4173357	ENSDART00000032399	0	Intergenic	Yes
TCONS_00007683	chr12:4174036-4175047	ENSDART00000032399	0	Intergenic	Yes
TCONS_00007685	chr12:4325765-4326688	NM_001326689	-3621	Intergenic	Yes
TCONS_00007688	chr12:4389971-4390807	ENSDART00000152194	0	Intergenic	No
TCONS_00007689	chr12:4390871-4391460	ENSDART00000152194	0	Intergenic	Yes
TCONS_00007690	chr12:4393269-4393754	ENSDART00000152194	0	Intergenic	Yes
TCONS_00007692	chr12:4483116-4484357	ENSDART00000150815	0	Intergenic	No
TCONS_00007693	chr12:4484439-4485250	ENSDART00000150815	0	Intergenic	No
TCONS_00007695	chr12:4729715-4730299	NM_213215	2393	Intergenic	Yes
TCONS_00007696	chr12:4895319-4896355	NM_001327932	1255	Promoter	Yes
TCONS_00007701	chr12:5251384-5252309	ENSDART00000121718	-1952	Intergenic	Yes
TCONS_00007702	chr12:5378265-5379588	ENSDART00000152396	-338	Promoter	Yes
TCONS_00007704	chr12:5758727-5760039	ENSDART00000125427	0	Promoter	Yes
TCONS_00007705	chr12:5760089-5760707	ENSDART00000125427	0	Promoter	Yes
TCONS_00007706	chr12:5760881-5761546	ENSDART00000125427	0	Intergenic	Yes
TCONS_00007707	chr12:5780306-5781039	ENSDART00000152592	-4070	Promoter	Yes
TCONS_00007709	chr12:6359192-6359822	ENSDART00000109305	0	Intergenic	Yes
TCONS_00007710	chr12:6831658-6832838	ENSDART00000027793	-4991	Intergenic	Yes
TCONS_00007714	chr12:8704439-8708041	ENSDART00000126661	-2925	Intergenic	No
TCONS_00007715	chr12:9301798-9302141	ENSDART00000031676	21745	Intergenic	Yes
TCONS_00007716	chr12:9303142-9305513	ENSDART00000031676	18373	Intergenic	Yes
TCONS_00007717	chr12:9713653-9714423	NM_131146	-1096	Promoter	Yes
TCONS_00007721	chr12:10076339-10077649	ENSDART00000152526	0	Intergenic	Yes
TCONS_00007723	chr12:10197949-10199139	NM_001114591	4727	Intergenic	No
TCONS_00007725	chr12:10338441-10339203	ENSDART00000048493	-2812	Intergenic	Yes
TCONS_00007726	chr12:10750376-10750971	ENSDART00000109521	0	Intergenic	No
TCONS_00007727	chr12:10751222-10751812	ENSDART00000109521	0	Intergenic	No
TCONS_00007728	chr12:12598922-12599759	ENSDART00000149098	16739	Intergenic	Yes
TCONS_00007729	chr12:12878954-12879804	ENSDART00000057866	-4021	Promoter	Yes
TCONS_00007730	chr12:14050062-14050808	ENSDART00000152510	10173	Intergenic	No
TCONS_00007731	chr12:14054198-14055218	ENSDART00000152510	5763	Intergenic	Yes
TCONS_00007732	chr12:14060453-14061563	ENSDART00000152510	0	Intergenic	Yes
TCONS_00007734	chr12:14914969-14916029	ENSDART00000110503	1645	Intergenic	Yes
TCONS_00007736	chr12:15075101-15075944	NM_199783	-2873	Promoter	Yes
TCONS_00007737	chr12:15482569-15483364	ENSDART00000115237	30513	Intergenic	Yes
TCONS_00007738	chr12:15732920-15734794	NM_131082	64804	Intergenic	Yes
TCONS_00007739	chr12:15736075-15736777	NM_131082	62821	Intergenic	Yes
TCONS_00007742	chr12:16527032-16528145	ENSDART00000079803	-4019	Intergenic	Yes
TCONS_00007747	chr12:17399794-17401232	ENSDART00000086984	3260	Intergenic	Yes
TCONS_00007748	chr12:17401305-17402776	ENSDART00000086984	1716	Intergenic	Yes
TCONS_00007751	chr12:17643920-17644728	ENSDART00000116709	3523	Intergenic	Yes
TCONS_00007752	chr12:17646959-17647761	ENSDART00000116709	490	Intergenic	Yes
TCONS_00007758	chr12:18632894-18634034	ENSDART00000020628	-2642	Intergenic	Yes
TCONS_00007759	chr12:19370730-19372931	ENSDART00000130741	-1112	Intergenic	Yes
TCONS_00007761	chr12:20329521-20330291	ENSDART00000110415	-242	Intergenic	Yes
TCONS_00007762	chr12:20330349-20333188	ENSDART00000111036	746	Intergenic	Yes
TCONS_00007763	chr12:20398486-20399996	ENSDART00000153428	-216	Promoter	Yes
TCONS_00007766	chr12:21149527-21150357	ENSDART00000153387	5783	Intergenic	No
TCONS_00007767	chr12:21150484-21152008	ENSDART00000153387	4132	Intergenic	No
TCONS_00007768	chr12:21566560-21567754	ENSDART00000040909	11827	Intergenic	Yes
TCONS_00007770	chr12:21673549-21674435	ENSDART00000066385	14127	Intergenic	Yes
TCONS_00007771	chr12:21694967-21696041	ENSDART00000149920	0	Promoter	Yes
TCONS_00007772	chr12:21696220-21697733	ENSDART00000149920	0	Promoter	No
TCONS_00007775	chr12:21835862-21838005	ENSDART00000115015	-4554	Intergenic	Yes
TCONS_00007782	chr12:23144155-23145310	ENSDART00000121105	4109	Intergenic	Yes
TCONS_00007783	chr12:23148013-23148704	ENSDART00000121105	715	Intergenic	No
TCONS_00007784	chr12:23149251-23150042	ENSDART00000121105	0	Intergenic	No
TCONS_00007786	chr12:23578724-23579797	ENSDART00000153012	-2615	Intergenic	Yes
TCONS_00007787	chr12:23665871-23666773	NM_001354163	0	Intergenic	Yes
TCONS_00007791	chr12:23910036-23915031	ENSDART00000077495	533	Promoter	No
TCONS_00007792	chr12:24166430-24168231	ENSDART00000152879	-1320	Promoter	Yes
TCONS_00007795	chr12:24855243-24856415	ENSDART00000077732	-2446	Intergenic	Yes
TCONS_00007799	chr12:24868617-24869984	ENSDART00000134063	7185	Intergenic	Yes
TCONS_00007800	chr12:24872792-24873483	ENSDART00000134063	3686	Intergenic	Yes
TCONS_00007801	chr12:25068437-25069316	ENSDART00000088319	670	Intergenic	Yes
TCONS_00007808	chr12:27355127-27357083	ENSDART00000149198	0	Intergenic	Yes
TCONS_00007809	chr12:28035966-28036936	NM_201344	1941	Promoter	No
TCONS_00007812	chr12:28157928-28158636	ENSDART00000153168	0	Promoter	Yes
TCONS_00007814	chr12:28540957-28543083	ENSDART00000087329	-4928	Intergenic	Yes
TCONS_00007815	chr12:30488697-30490047	ENSDART00000153298	0	Intergenic	Yes
TCONS_00007819	chr12:31173220-31173869	ENSDART00000126744	-421	Promoter	Yes
TCONS_00007821	chr12:31609614-31610280	ENSDART00000042514	-1681	Promoter	Yes
TCONS_00007823	chr12:31794674-31796778	ENSDART00000153025	0	Intergenic	Yes
TCONS_00007824	chr12:31797088-31797406	ENSDART00000153025	-987	Intergenic	Yes
TCONS_00007825	chr12:31884287-31885101	ENSDART00000102081	-181	Intergenic	Yes
TCONS_00007826	chr12:31885223-31885969	ENSDART00000102081	-1117	Intergenic	Yes
TCONS_00007827	chr12:31886064-31887268	ENSDART00000152985	794	Intergenic	Yes
TCONS_00007829	chr12:32153634-32154256	ENSDART00000113648	-2310	Intergenic	No
TCONS_00007830	chr12:32378593-32379528	ENSDART00000122715	0	Intergenic	Yes
TCONS_00007832	chr12:33220640-33221577	ENSDART00000153390	0	Promoter	Yes
TCONS_00007833	chr12:33223196-33224059	ENSDART00000153340	645	Promoter	Yes
TCONS_00007837	chr12:34063284-34064677	ENSDART00000152945	-1196	Intergenic	Yes
TCONS_00007838	chr12:34066869-34067456	ENSDART00000152945	-4781	Intergenic	Yes
TCONS_00007839	chr12:34343442-34344262	ENSDART00000111354	-2761	Intergenic	No
TCONS_00007840	chr12:34836935-34838124	ENSDART00000125296	2833	Intergenic	No
TCONS_00007842	chr12:35451765-35452898	NM_001003874	5694	Intergenic	Yes
TCONS_00007843	chr12:35979412-35982542	ENSDART00000153022	851	Intergenic	No
TCONS_00007845	chr12:36266513-36267236	ENSDART00000152877	0	Promoter	Yes
TCONS_00007846	chr12:36267319-36267726	ENSDART00000152877	0	Promoter	Yes
TCONS_00007847	chr12:36590075-36591253	ENSDART00000153418	0	Intergenic	No
TCONS_00007852	chr12:37820087-37821824	NM_001353865	0	Intergenic	No
TCONS_00007853	chr12:37821976-37823495	NM_001353865	0	Intergenic	No
TCONS_00007854	chr12:37846820-37847327	ENSDART00000152952	0	Intergenic	Yes
TCONS_00007855	chr12:37859086-37859511	ENSDART00000152952	0	Promoter	Yes
TCONS_00007857	chr12:37927244-37928217	ENSDART00000152966	-1331	Intergenic	Yes
TCONS_00007858	chr12:37928351-37928829	ENSDART00000152966	-2438	Intergenic	No
TCONS_00007859	chr12:37928882-37931226	ENSDART00000152966	-2969	Promoter	No
TCONS_00007861	chr12:37972504-37973140	ENSDART00000153222	-10123	Intergenic	Yes
TCONS_00007864	chr12:38081051-38081707	ENSDART00000153367	1727	Intergenic	Yes
TCONS_00007865	chr12:38082318-38082993	ENSDART00000153367	441	Intergenic	Yes
TCONS_00007866	chr12:38910754-38914335	ENSDART00000125040	24839	Intergenic	Yes
TCONS_00007867	chr12:38914939-38915731	ENSDART00000125040	23443	Intergenic	Yes
TCONS_00007868	chr12:38915871-38916899	ENSDART00000125040	22275	Intergenic	Yes
TCONS_00007871	chr12:38929683-38930748	ENSDART00000125040	8426	Intergenic	Yes
TCONS_00007874	chr12:39638312-39639123	ENSDART00000130167	-159783	Intergenic	No
TCONS_00007875	chr12:40231869-40234513	ENSDART00000009172	0	Promoter	Yes
TCONS_00007876	chr12:40234842-40236065	ENSDART00000009172	0	Promoter	Yes
TCONS_00007877	chr12:40347858-40349066	ENSDART00000155367	0	Promoter	No
TCONS_00007879	chr12:41005540-41006044	ENSDART00000153498	-117	Intergenic	No
TCONS_00007881	chr12:43168648-43169164	ENSDART00000114401	0	Intergenic	Yes
TCONS_00007882	chr12:43169222-43170859	ENSDART00000114401	0	Intergenic	Yes
TCONS_00007883	chr12:43175904-43176596	ENSDART00000125205	0	Intergenic	Yes
TCONS_00007885	chr12:44311378-44312330	ENSDART00000154370	0	Intergenic	No
TCONS_00007886	chr12:44312746-44313569	ENSDART00000154370	0	Intergenic	No
TCONS_00007893	chr12:45236846-45237866	ENSDART00000004122	0	Intergenic	No
TCONS_00007895	chr12:45770430-45770966	ENSDART00000122637	20458	Intergenic	Yes
TCONS_00007896	chr12:45858402-45858913	ENSDART00000057962	0	Intergenic	Yes
TCONS_00007897	chr12:45932166-45933009	ENSDART00000016635	-1315	Promoter	Yes
TCONS_00007898	chr12:45995331-45996310	ENSDART00000126405	0	Intergenic	Yes
TCONS_00007903	chr12:46746978-46748024	NM_131640	3954	Intergenic	No
TCONS_00007904	chr12:46748114-46749532	NM_131640	2446	Intergenic	No
TCONS_00007905	chr12:47755452-47756343	NM_001328162	-1008	Promoter	Yes
TCONS_00007906	chr12:47865115-47866172	NM_001317752	0	Intergenic	No
TCONS_00007907	chr12:47891431-47891998	NM_001317752	0	Intergenic	Yes
TCONS_00007909	chr12:48088068-48089245	NM_001317170	-194	Intergenic	Yes
TCONS_00007910	chr12:48151799-48152384	ENSDART00000084714	9348	Intergenic	Yes
TCONS_00007911	chr12:48184387-48185162	ENSDART00000084714	-628	Intergenic	Yes
TCONS_00007912	chr12:48613970-48614515	ENSDART00000152857	0	Intergenic	Yes
TCONS_00007913	chr12:48765420-48765962	NM_001017704	-5019	Intergenic	No
TCONS_00007914	chr12:48897091-48897605	NM_130934	8709	Intergenic	Yes
TCONS_00007915	chr12:48909499-48910554	NM_130934	-186	Promoter	Yes
TCONS_00007916	chr12:48988785-48990438	ENSDART00000112010	-797	Intergenic	Yes
TCONS_00007918	chr12:48994421-48995999	ENSDART00000123407	2181	Intergenic	Yes
TCONS_00007919	chr12:49220912-49222367	ENSDART00000108989	424	Intergenic	Yes
TCONS_00007920	chr12:49624471-49627667	ENSDART00000126362	-3567	Intergenic	Yes
TCONS_00007921	chr12:49833584-49834472	NM_001326714	1442	Intergenic	Yes
TCONS_00007923	chr12:49917202-49918883	ENSDART00000114996	-2399	Intergenic	No
TCONS_00007924	chr12:49919210-49922234	NM_001100101	4210	Promoter	Yes
TCONS_00007925	chr12:49955411-49955875	NM_001037439	-3678	Intergenic	Yes
TCONS_00007927	chr12:50230517-50231360	ENSDART00000113972	0	Intergenic	Yes
TCONS_00007928	chr12:50687108-50687790	ENSDART00000127739	-410	Promoter	Yes
TCONS_00008064	chr13:7215910-7241519	ENSDART00000131166	-88669	Intergenic	Yes
TCONS_00008204	chr13:16569664-16571418	ENSDART00000122557	162	Promoter	Yes
TCONS_00008593	chr13:47647340-47729262	ENSDART00000140045	-13530	Intergenic	No
TCONS_00008638	chr13:52298077-52299773	ENSDART00000018411	-487	Intergenic	Yes
TCONS_00008687	chr13:697629-697951	NR_029421	0	Promoter	No
TCONS_00009123	chr13:33484732-33491186	ENSDART00000138096	0	Promoter	No
TCONS_00009163	chr13:36421617-36436226	ENSDART00000133565	0	Promoter	Yes
TCONS_00009344	chr13:50414722-50419548	NM_199981	-808	Intergenic	No
TCONS_00009381	chr13:52263446-52267185	NM_001113637	-2149	Promoter	No
TCONS_00009392	chr13:169872-170303	NM_001327806	0	Promoter	No
TCONS_00009394	chr13:364097-364637	NM_001327835	-456	Intergenic	No
TCONS_00009395	chr13:365025-366105	NM_001327835	-1384	Intergenic	No
TCONS_00009396	chr13:729264-730074	ENSDART00000140423	-837	Promoter	Yes
TCONS_00009398	chr13:1069315-1069725	ENSDART00000033528	0	Intergenic	Yes
TCONS_00009401	chr13:1094121-1096223	ENSDART00000033528	-13290	Intergenic	Yes
TCONS_00009402	chr13:1096450-1098368	ENSDART00000033528	-15619	Intergenic	Yes
TCONS_00009404	chr13:1270378-1272383	NM_001020743	-3019	Intergenic	No
TCONS_00009405	chr13:1272555-1272956	ENSDART00000049684	4324	Intergenic	No
TCONS_00009406	chr13:1273103-1273868	ENSDART00000049684	3412	Intergenic	No
TCONS_00009410	chr13:1583341-1583743	ENSDART00000092780	0	Intergenic	Yes
TCONS_00009413	chr13:1849923-1850437	ENSDART00000110814	4134	Intergenic	Yes
TCONS_00009418	chr13:2472198-2472989	ENSDART00000114328	0	Promoter	Yes
TCONS_00009419	chr13:3283210-3283686	ENSDART00000131553	35395	Intergenic	Yes
TCONS_00009420	chr13:3482229-3485258	ENSDART00000139958	0	Promoter	Yes
TCONS_00009421	chr13:3485486-3485987	ENSDART00000139958	0	Promoter	Yes
TCONS_00009423	chr13:3487912-3490861	ENSDART00000139958	0	Intergenic	Yes
TCONS_00009424	chr13:3490952-3493205	ENSDART00000139958	0	Intergenic	Yes
TCONS_00009425	chr13:3501029-3501503	ENSDART00000136913	-2753	Intergenic	Yes
TCONS_00009426	chr13:3502819-3503541	ENSDART00000136913	-4543	Intergenic	Yes
TCONS_00009428	chr13:3504909-3505502	ENSDART00000136913	-6633	Intergenic	Yes
TCONS_00009430	chr13:3526703-3527374	ENSDART00000081747	1020	Intergenic	Yes
TCONS_00009431	chr13:3552779-3554204	NM_201129	15643	Intergenic	Yes
TCONS_00009434	chr13:3960270-3961847	ENSDART00000122406	319	Promoter	Yes
TCONS_00009437	chr13:4367113-4371499	ENSDART00000130884	4829	Intergenic	No
TCONS_00009438	chr13:4371588-4372897	ENSDART00000130884	3431	Intergenic	No
TCONS_00009439	chr13:4373019-4374135	ENSDART00000130884	2193	Intergenic	No
TCONS_00009441	chr13:4922260-4922825	ENSDART00000110610	0	Intergenic	No
TCONS_00009443	chr13:5123094-5123748	NM_131893	43436	Intergenic	Yes
TCONS_00009445	chr13:5143930-5144773	NM_131893	22411	Intergenic	Yes
TCONS_00009446	chr13:5529994-5530618	ENSDART00000045292	17090	Intergenic	Yes
TCONS_00009453	chr13:5921506-5922588	ENSDART00000025910	-4778	Intergenic	Yes
TCONS_00009454	chr13:6219651-6220336	NM_001040363	0	Intergenic	Yes
TCONS_00009456	chr13:7464895-7465662	ENSDART00000091271	8193	Intergenic	Yes
TCONS_00009459	chr13:7739247-7740277	ENSDART00000080382	4175	Intergenic	Yes
TCONS_00009460	chr13:7741038-7742141	ENSDART00000080382	2311	Intergenic	Yes
TCONS_00009461	chr13:7816062-7816776	ENSDART00000045086	579	Intergenic	Yes
TCONS_00009462	chr13:7989869-7994201	NM_001113797	-3491	Intergenic	Yes
TCONS_00009464	chr13:8213130-8213696	ENSDART00000144553	0	Intergenic	Yes
TCONS_00009466	chr13:8923344-8923751	ENSDART00000122695	0	Promoter	No
TCONS_00009468	chr13:9925775-9926696	ENSDART00000133968	0	Intergenic	Yes
TCONS_00009471	chr13:10734573-10735340	NM_001346162	-2783	Intergenic	Yes
TCONS_00009472	chr13:11161595-11163038	NM_001082952	-3167	Intergenic	Yes
TCONS_00009476	chr13:11168985-11170900	NM_001082952	-10557	Intergenic	Yes
TCONS_00009478	chr13:11297527-11298140	ENSDART00000124687	-3757	Promoter	Yes
TCONS_00009479	chr13:11298785-11300073	ENSDART00000102411	2060	Intergenic	Yes
TCONS_00009485	chr13:11753088-11753627	NM_001305556	0	Intergenic	Yes
TCONS_00009488	chr13:13054648-13055313	NM_131606	27410	Intergenic	Yes
TCONS_00009489	chr13:13862829-13863375	ENSDART00000089501	0	Promoter	Yes
TCONS_00009492	chr13:15294528-15295259	NM_001145684	0	Intergenic	Yes
TCONS_00009496	chr13:15363630-15365321	ENSDART00000109245	-5084	Intergenic	Yes
TCONS_00009497	chr13:15375177-15376029	ENSDART00000109245	-16631	Intergenic	Yes
TCONS_00009499	chr13:15383652-15383947	ENSDART00000109245	-25106	Intergenic	Yes
TCONS_00009500	chr13:15711655-15712480	NM_001034183	3772	Intergenic	Yes
TCONS_00009502	chr13:15858597-15859906	NM_200953	-6902	Intergenic	Yes
TCONS_00009504	chr13:15868430-15869647	ENSDART00000142732	2776	Intergenic	Yes
TCONS_00009505	chr13:16265564-16266309	NM_001039984	13218	Intergenic	Yes
TCONS_00009506	chr13:16266427-16266709	NM_001039984	12818	Intergenic	Yes
TCONS_00009507	chr13:16266812-16267726	NM_001039984	11801	Intergenic	Yes
TCONS_00009511	chr13:16968358-16968781	ENSDART00000145499	2896	Intergenic	Yes
TCONS_00009516	chr13:18358036-18358623	ENSDART00000036718	1759	Promoter	Yes
TCONS_00009517	chr13:18376481-18377361	ENSDART00000036718	-3039	Intergenic	Yes
TCONS_00009521	chr13:19375032-19376483	ENSDART00000058036	-2469	Intergenic	Yes
TCONS_00009522	chr13:19742244-19743271	ENSDART00000112620	2018	Intergenic	No
TCONS_00009524	chr13:21830277-21831158	ENSDART00000116820	0	Promoter	Yes
TCONS_00009526	chr13:21959621-21960559	ENSDART00000021556	0	Intergenic	Yes
TCONS_00009528	chr13:21961339-21962099	ENSDART00000021556	0	Promoter	Yes
TCONS_00009529	chr13:22690693-22692937	ENSDART00000131870	-670	Promoter	Yes
TCONS_00009531	chr13:22885438-22885907	ENSDART00000112900	0	Intergenic	Yes
TCONS_00009533	chr13:22888543-22889695	ENSDART00000112900	0	Intergenic	Yes
TCONS_00009534	chr13:22892397-22893083	ENSDART00000112900	0	Intergenic	Yes
TCONS_00009537	chr13:23481075-23481878	ENSDART00000051886	0	Intergenic	Yes
TCONS_00009539	chr13:24136484-24137012	ENSDART00000101150	6344	Intergenic	Yes
TCONS_00009540	chr13:24285508-24287141	NM_001128351	5325	Intergenic	Yes
TCONS_00009542	chr13:24287909-24288597	NM_001128351	3869	Intergenic	Yes
TCONS_00009543	chr13:24780357-24781468	NM_001007174	-2439	Intergenic	Yes
TCONS_00009544	chr13:24781535-24784052	NM_001007174	-3617	Intergenic	Yes
TCONS_00009545	chr13:24784229-24786046	NM_001007174	-6311	Intergenic	Yes
TCONS_00009546	chr13:24788620-24789696	NM_001007174	-10702	Intergenic	Yes
TCONS_00009547	chr13:26003397-26004004	ENSDART00000046981	-5324	Intergenic	No
TCONS_00009548	chr13:26011956-26014077	ENSDART00000077612	5323	Intergenic	Yes
TCONS_00009551	chr13:27597531-27599280	ENSDART00000102232	0	Intergenic	No
TCONS_00009552	chr13:27600182-27601339	ENSDART00000102232	0	Intergenic	No
TCONS_00009554	chr13:28009279-28010463	ENSDART00000029521	-2625	Intergenic	No
TCONS_00009555	chr13:28116273-28117918	ENSDART00000087097	4421	Intergenic	Yes
TCONS_00009557	chr13:28131682-28132818	NM_001328046	0	Intergenic	Yes
TCONS_00009558	chr13:28133110-28133814	NM_001328046	0	Intergenic	Yes
TCONS_00009559	chr13:28790128-28790896	NM_131521	-5014	Intergenic	No
TCONS_00009560	chr13:28997982-28998598	ENSDART00000101633	0	Intergenic	Yes
TCONS_00009561	chr13:28998652-28999439	ENSDART00000101633	0	Intergenic	Yes
TCONS_00009562	chr13:28999555-29000159	ENSDART00000101633	0	Intergenic	Yes
TCONS_00009564	chr13:30163895-30164902	NM_001017994	-4034	Intergenic	Yes
TCONS_00009565	chr13:30355968-30357232	ENSDART00000110061	0	Intergenic	Yes
TCONS_00009571	chr13:31846927-31847949	NM_001009904	-1130	Promoter	Yes
TCONS_00009572	chr13:31851489-31852677	NM_001009904	-5692	Intergenic	Yes
TCONS_00009575	chr13:31856662-31857379	NM_131718	2950	Intergenic	No
TCONS_00009576	chr13:32030561-32032093	ENSDART00000124445	0	Intergenic	No
TCONS_00009577	chr13:33022414-33023343	ENSDART00000076423	-2795	Intergenic	Yes
TCONS_00009580	chr13:33122976-33123234	ENSDART00000133882	-52	Promoter	Yes
TCONS_00009582	chr13:33260638-33261198	ENSDART00000057377	-2662	Intergenic	Yes
TCONS_00009583	chr13:33261383-33261894	NM_201036	2142	Intergenic	Yes
TCONS_00009584	chr13:33777153-33778231	ENSDART00000025007	-1207	Intergenic	Yes
TCONS_00009585	chr13:33778312-33779088	ENSDART00000025007	-2366	Intergenic	Yes
TCONS_00009586	chr13:33779147-33779991	ENSDART00000025007	-3201	Intergenic	Yes
TCONS_00009587	chr13:33813574-33814737	NM_213639	16438	Intergenic	No
TCONS_00009588	chr13:34970769-34972137	ENSDART00000133661	-1655	Intergenic	Yes
TCONS_00009589	chr13:34972239-34972963	ENSDART00000137789	2300	Intergenic	Yes
TCONS_00009592	chr13:36302069-36302846	NM_212937	3081	Intergenic	Yes
TCONS_00009594	chr13:36379914-36380807	ENSDART00000075299	-1329	Promoter	Yes
TCONS_00009595	chr13:36383307-36384338	ENSDART00000112898	961	Promoter	Yes
TCONS_00009596	chr13:36589371-36591200	ENSDART00000146522	-3071	Promoter	Yes
TCONS_00009597	chr13:36591326-36593105	ENSDART00000146522	-5026	Intergenic	Yes
TCONS_00009598	chr13:36594117-36594612	NM_001123256	3764	Intergenic	Yes
TCONS_00009599	chr13:36842986-36843474	NM_001077552	-2211	Promoter	Yes
TCONS_00009600	chr13:36983990-36984289	ENSDART00000137335	0	Promoter	No
TCONS_00009604	chr13:37878322-37879355	NM_001167958	-6035	Intergenic	Yes
TCONS_00009605	chr13:37882973-37884289	ENSDART00000141420	4812	Intergenic	Yes
TCONS_00009608	chr13:37936856-37937932	ENSDART00000044949	0	Intergenic	No
TCONS_00009610	chr13:38030610-38031886	ENSDART00000144065	0	Promoter	No
TCONS_00009614	chr13:40530198-40530890	ENSDART00000145635	2856	Intergenic	Yes
TCONS_00009615	chr13:40530941-40531869	ENSDART00000145635	1877	Intergenic	Yes
TCONS_00009619	chr13:41283263-41284488	ENSDART00000137310	-3128	Intergenic	Yes
TCONS_00009620	chr13:41284612-41285354	ENSDART00000137310	-4477	Intergenic	Yes
TCONS_00009622	chr13:41287256-41288057	ENSDART00000137310	-7121	Intergenic	Yes
TCONS_00009624	chr13:42684727-42685722	ENSDART00000111536	1618	Intergenic	Yes
TCONS_00009626	chr13:43128741-43129561	NM_001167662	-3676	Intergenic	Yes
TCONS_00009628	chr13:43192697-43193251	ENSDART00000146843	-2756	Promoter	Yes
TCONS_00009629	chr13:44235184-44239038	NM_001328189	0	Intergenic	No
TCONS_00009630	chr13:45404035-45404671	ENSDART00000099990	-1971	Promoter	Yes
TCONS_00009631	chr13:45429661-45430896	ENSDART00000099984	-1281	Promoter	Yes
TCONS_00009633	chr13:45433736-45434835	ENSDART00000131673	3208	Intergenic	No
TCONS_00009634	chr13:45434886-45435484	ENSDART00000131673	2559	Intergenic	No
TCONS_00009637	chr13:45512619-45513991	ENSDART00000115360	0	Intergenic	Yes
TCONS_00009638	chr13:45515439-45516339	ENSDART00000115360	0	Intergenic	Yes
TCONS_00009639	chr13:45583033-45584064	ENSDART00000115360	0	Intergenic	Yes
TCONS_00009640	chr13:45617992-45618268	ENSDART00000115360	-1187	Promoter	Yes
TCONS_00009642	chr13:45624303-45625544	NR_155506	4009	Intergenic	Yes
TCONS_00009644	chr13:45631633-45631933	NR_155506	0	Intergenic	No
TCONS_00009645	chr13:46078410-46079356	ENSDART00000043345	9234	Intergenic	Yes
TCONS_00009646	chr13:46080606-46082330	ENSDART00000043345	6260	Intergenic	Yes
TCONS_00009647	chr13:46082674-46085146	ENSDART00000043345	3444	Intergenic	Yes
TCONS_00009649	chr13:46886098-46886747	NM_001243004	22996	Intergenic	Yes
TCONS_00009651	chr13:46887623-46888298	NM_001243004	21445	Intergenic	Yes
TCONS_00009652	chr13:46895004-46895569	NM_001243004	14174	Intergenic	Yes
TCONS_00009653	chr13:46906702-46907532	NM_001243004	2211	Intergenic	Yes
TCONS_00009656	chr13:47234700-47235441	ENSDART00000126589	0	Intergenic	Yes
TCONS_00009658	chr13:47419286-47419922	ENSDART00000056962	-5940	Intergenic	Yes
TCONS_00009659	chr13:47729611-47730343	NM_001135791	89949	Intergenic	Yes
TCONS_00009661	chr13:47731603-47732597	NM_001135791	87695	Intergenic	Yes
TCONS_00009662	chr13:47881043-47882041	ENSDART00000131239	4439	Intergenic	Yes
TCONS_00009663	chr13:48149322-48150771	ENSDART00000109266	0	Intergenic	Yes
TCONS_00009664	chr13:48194985-48196127	ENSDART00000114160	0	Intergenic	Yes
TCONS_00009665	chr13:48208932-48209864	ENSDART00000114160	-13048	Intergenic	Yes
TCONS_00009666	chr13:48818768-48820146	ENSDART00000109978	-2275	Intergenic	No
TCONS_00009667	chr13:48820266-48820824	ENSDART00000109978	-3773	Intergenic	Yes
TCONS_00009670	chr13:49526561-49527500	ENSDART00000123046	-125	Promoter	No
TCONS_00009671	chr13:49534622-49535753	ENSDART00000123046	-8186	Intergenic	Yes
TCONS_00009672	chr13:49699431-49702711	NM_001003463	14588	Intergenic	No
TCONS_00009677	chr13:50186213-50186884	ENSDART00000056927	-1216	Intergenic	Yes
TCONS_00009678	chr13:50409145-50411319	NM_199981	9037	Intergenic	Yes
TCONS_00009679	chr13:50412093-50413790	NM_199981	6566	Intergenic	Yes
TCONS_00009682	chr13:50587716-50588544	ENSDART00000128415	0	Promoter	Yes
TCONS_00009684	chr13:50592350-50592672	ENSDART00000128415	0	Intergenic	Yes
TCONS_00009685	chr13:50593298-50593888	ENSDART00000128415	0	Intergenic	Yes
TCONS_00009686	chr13:50808528-50809625	ENSDART00000067824	-2598	Promoter	No
TCONS_00009687	chr13:50810133-50812343	NM_001020687	3679	Promoter	No
TCONS_00009689	chr13:50839220-50840144	ENSDART00000143262	2761	Intergenic	Yes
TCONS_00009690	chr13:51177833-51178452	NM_001040376	-2054	Promoter	Yes
TCONS_00009691	chr13:51224730-51225580	NM_001002393	-1429	Promoter	Yes
TCONS_00009692	chr13:51227149-51227536	NM_001002393	-3848	Promoter	Yes
TCONS_00009694	chr13:51232595-51233138	ENSDART00000113583	550	Intergenic	Yes
TCONS_00009697	chr13:51299703-51300575	ENSDART00000038120	0	Intergenic	Yes
TCONS_00009698	chr13:51359686-51361464	ENSDART00000083883	1560	Intergenic	No
TCONS_00009699	chr13:51425695-51426673	ENSDART00000083857	2905	Intergenic	Yes
TCONS_00009700	chr13:51428616-51429362	ENSDART00000083857	216	Intergenic	No
TCONS_00009704	chr13:52206386-52208171	ENSDART00000058161	0	Intergenic	Yes
TCONS_00009705	chr13:52260177-52260668	NM_001045030	-2017	Intergenic	No
TCONS_00009706	chr13:52260776-52263367	NM_001045030	-2616	Intergenic	No
TCONS_00009710	chr13:52320742-52321196	NM_001351662	0	Promoter	Yes
TCONS_00009711	chr13:52997647-53001285	ENSDART00000130004	125	Intergenic	Yes
TCONS_00009712	chr13:53081382-53082144	ENSDART00000130004	-68110	Intergenic	No
TCONS_00009824	chr14:4520514-4572672	ENSDART00000127863	0	Promoter	Yes
TCONS_00009972	chr14:18736134-18739792	ENSDART00000135908	0	Promoter	No
TCONS_00009973	chr14:18736134-18739792	ENSDART00000135908	0	Promoter	No
TCONS_00009974	chr14:18737299-18739792	ENSDART00000135908	0	Promoter	No
TCONS_00009977	chr14:18747338-18747752	ENSDART00000144380	0	Promoter	Yes
TCONS_00010035	chr14:23025718-23031574	ENSDART00000149121	0	Promoter	Yes
TCONS_00010314	chr14:48932841-48935179	ENSDART00000047716	-162	Promoter	Yes
TCONS_00010315	chr14:48932841-48935179	ENSDART00000047716	-162	Promoter	Yes
TCONS_00010560	chr14:14919664-14929446	NM_001013321	-10921	Intergenic	No
TCONS_00010574	chr14:17228838-17270802	ENSDART00000053471	-50701	Intergenic	No
TCONS_00010575	chr14:17228838-17270802	ENSDART00000053471	-50701	Intergenic	No
TCONS_00010720	chr14:31325752-31329204	ENSDART00000087859	0	Promoter	Yes
TCONS_00010786	chr14:33546687-33562206	ENSDART00000052938	45795	Intergenic	No
TCONS_00011005	chr14:119729-120848	ENSDART00000124690	2440	Intergenic	Yes
TCONS_00011008	chr14:197155-197396	NM_001302253	0	Intergenic	Yes
TCONS_00011013	chr14:1772087-1773038	NM_001024180	12922	Intergenic	Yes
TCONS_00011015	chr14:1781729-1783013	NM_001024180	2947	Intergenic	No
TCONS_00011016	chr14:2060754-2062378	ENSDART00000109378	0	Intergenic	No
TCONS_00011017	chr14:2062467-2063036	ENSDART00000109378	0	Intergenic	No
TCONS_00011018	chr14:2063176-2064577	ENSDART00000109378	0	Intergenic	No
TCONS_00011022	chr14:2333384-2334217	ENSDART00000088833	-3514	Intergenic	Yes
TCONS_00011023	chr14:2381944-2383015	ENSDART00000114302	6090	Intergenic	No
TCONS_00011024	chr14:2383194-2384693	ENSDART00000114302	4412	Promoter	No
TCONS_00011025	chr14:2808085-2809680	NM_001009595	-2307	Intergenic	No
TCONS_00011027	chr14:3186029-3186857	ENSDART00000090213	0	Intergenic	Yes
TCONS_00011028	chr14:3589679-3590671	ENSDART00000044678	21243	Intergenic	Yes
TCONS_00011029	chr14:3591040-3591658	ENSDART00000044678	20256	Intergenic	Yes
TCONS_00011031	chr14:4361632-4362685	ENSDART00000114900	-804	Intergenic	Yes
TCONS_00011032	chr14:4600712-4602646	ENSDART00000127318	0	Intergenic	No
TCONS_00011033	chr14:4609122-4610113	ENSDART00000059226	872	Intergenic	Yes
TCONS_00011034	chr14:4822033-4823529	ENSDART00000041468	0	Intergenic	Yes
TCONS_00011035	chr14:4823609-4824073	ENSDART00000041468	-816	Intergenic	Yes
TCONS_00011036	chr14:4824135-4824939	ENSDART00000041468	-1342	Intergenic	Yes
TCONS_00011037	chr14:4825265-4827141	ENSDART00000041468	-2472	Intergenic	No
TCONS_00011039	chr14:6334832-6335785	ENSDART00000105344	-761	Intergenic	Yes
TCONS_00011040	chr14:6337732-6339742	ENSDART00000105344	-3661	Intergenic	No
TCONS_00011041	chr14:6340987-6341871	ENSDART00000105344	-6916	Intergenic	No
TCONS_00011042	chr14:6342561-6344369	ENSDART00000121552	5800	Intergenic	Yes
TCONS_00011044	chr14:6345492-6346760	ENSDART00000121552	3409	Intergenic	Yes
TCONS_00011045	chr14:6348592-6349725	ENSDART00000121552	444	Intergenic	Yes
TCONS_00011046	chr14:6594800-6597047	ENSDART00000139292	-2540	Intergenic	No
TCONS_00011047	chr14:6598469-6600555	ENSDART00000133031	1002	Intergenic	Yes
TCONS_00011049	chr14:7124737-7125038	ENSDART00000108796	0	Intergenic	Yes
TCONS_00011050	chr14:7133652-7134502	ENSDART00000108796	-4382	Intergenic	Yes
TCONS_00011051	chr14:7135189-7135727	NM_001077568	5579	Intergenic	Yes
TCONS_00011052	chr14:7135998-7136884	NM_001077568	4422	Intergenic	Yes
TCONS_00011053	chr14:7136969-7137589	NM_001077568	3717	Intergenic	Yes
TCONS_00011057	chr14:7491028-7491898	NM_001256636	-2976	Intergenic	No
TCONS_00011060	chr14:7937210-7937664	ENSDART00000109941	0	Intergenic	No
TCONS_00011061	chr14:8231694-8233504	ENSDART00000033608	7216	Intergenic	Yes
TCONS_00011062	chr14:8235310-8235606	ENSDART00000033608	5114	Intergenic	Yes
TCONS_00011063	chr14:8235785-8237928	ENSDART00000033608	2792	Intergenic	Yes
TCONS_00011067	chr14:9512678-9514641	ENSDART00000138535	1364	Intergenic	Yes
TCONS_00011069	chr14:9651378-9652223	ENSDART00000135449	1365	Promoter	Yes
TCONS_00011070	chr14:9652300-9653155	ENSDART00000135449	433	Promoter	Yes
TCONS_00011071	chr14:9744828-9746777	ENSDART00000123735	15303	Intergenic	No
TCONS_00011072	chr14:9781196-9784223	ENSDART00000123735	-619	Intergenic	Yes
TCONS_00011074	chr14:10944867-10945998	NM_001040407	5125	Intergenic	Yes
TCONS_00011077	chr14:11465887-11467081	ENSDART00000047816	-2639	Intergenic	Yes
TCONS_00011078	chr14:11488512-11489064	ENSDART00000113567	392	Promoter	Yes
TCONS_00011081	chr14:14061865-14062641	ENSDART00000090711	0	Promoter	Yes
TCONS_00011082	chr14:15181430-15182706	ENSDART00000148789	0	Intergenic	Yes
TCONS_00011083	chr14:18599909-18600554	ENSDART00000143891	0	Intergenic	No
TCONS_00011084	chr14:18740775-18741139	ENSDART00000123178	529	Promoter	No
TCONS_00011085	chr14:19004801-19005309	NM_001346152	0	Intergenic	Yes
TCONS_00011087	chr14:19543417-19544143	ENSDART00000106460	20293	Intergenic	Yes
TCONS_00011088	chr14:19545283-19546245	ENSDART00000106460	18191	Intergenic	Yes
TCONS_00011090	chr14:19557415-19558472	ENSDART00000106460	5964	Intergenic	Yes
TCONS_00011093	chr14:19985240-19985701	NM_200366	-10745	Intergenic	Yes
TCONS_00011095	chr14:19988222-19988970	ENSDART00000080103	10161	Intergenic	Yes
TCONS_00011096	chr14:21070614-21070956	ENSDART00000131039	-38973	Intergenic	Yes
TCONS_00011097	chr14:21071254-21071993	ENSDART00000131039	-39613	Intergenic	Yes
TCONS_00011099	chr14:21730984-21731661	ENSDART00000074070	0	Intergenic	Yes
TCONS_00011102	chr14:21743119-21743531	ENSDART00000074070	-4868	Intergenic	Yes
TCONS_00011105	chr14:22029779-22030685	ENSDART00000079916	9327	Intergenic	Yes
TCONS_00011110	chr14:22752146-22752855	ENSDART00000111839	3904	Promoter	Yes
TCONS_00011112	chr14:22852825-22853511	ENSDART00000122739	-3380	Intergenic	Yes
TCONS_00011113	chr14:22979307-22980733	ENSDART00000137795	2979	Intergenic	Yes
TCONS_00011114	chr14:23445452-23445809	ENSDART00000054977	-428	Promoter	Yes
TCONS_00011117	chr14:23455065-23455857	ENSDART00000108585	-3278	Promoter	Yes
TCONS_00011118	chr14:23455960-23456617	ENSDART00000019296	3577	Promoter	Yes
TCONS_00011119	chr14:23456735-23457484	ENSDART00000019296	2710	Promoter	Yes
TCONS_00011121	chr14:24587466-24588277	ENSDART00000024604	0	Promoter	Yes
TCONS_00011122	chr14:24649188-24650552	NM_001020711	861	Intergenic	Yes
TCONS_00011125	chr14:25873726-25876045	ENSDART00000106039	-1147	Intergenic	Yes
TCONS_00011126	chr14:25876214-25878033	ENSDART00000106039	-3635	Intergenic	No
TCONS_00011128	chr14:26919842-26920499	ENSDART00000136733	-5065	Intergenic	Yes
TCONS_00011130	chr14:27076371-27077429	ENSDART00000115133	0	Intergenic	No
TCONS_00011133	chr14:27570435-27571265	ENSDART00000105932	-1905	Intergenic	Yes
TCONS_00011136	chr14:30671483-30673981	ENSDART00000005568	-1750	Promoter	Yes
TCONS_00011138	chr14:31324445-31325285	ENSDART00000011480	-2598	Promoter	No
TCONS_00011142	chr14:31676573-31678889	ENSDART00000078186	-1897	Promoter	Yes
TCONS_00011143	chr14:31680307-31682364	ENSDART00000078186	-5631	Intergenic	Yes
TCONS_00011145	chr14:31856711-31858640	ENSDART00000014095	-4007	Promoter	Yes
TCONS_00011148	chr14:32908208-32909528	NM_001001837	-12351	Intergenic	Yes
TCONS_00011150	chr14:32943937-32945120	NM_001001837	-48080	Intergenic	No
TCONS_00011152	chr14:32947085-32947827	NM_001001837	-51228	Intergenic	No
TCONS_00011153	chr14:33378952-33379618	ENSDART00000052938	3023	Intergenic	Yes
TCONS_00011154	chr14:33701234-33702133	NM_001001811	1823	Promoter	Yes
TCONS_00011155	chr14:33733748-33734306	ENSDART00000133990	4231	Intergenic	Yes
TCONS_00011156	chr14:33734650-33736158	ENSDART00000133990	2379	Intergenic	Yes
TCONS_00011158	chr14:34410912-34411583	ENSDART00000109615	738	Intergenic	Yes
TCONS_00011159	chr14:34883194-34884291	ENSDART00000052825	0	Promoter	No
TCONS_00011161	chr14:36404144-36404681	ENSDART00000006698	0	Intergenic	Yes
TCONS_00011162	chr14:36783629-36784652	ENSDART00000074710	4023	Intergenic	Yes
TCONS_00011163	chr14:36784896-36785783	ENSDART00000074710	2892	Intergenic	Yes
TCONS_00011164	chr14:37092432-37093780	ENSDART00000112379	3869	Intergenic	Yes
TCONS_00011166	chr14:37096067-37096775	ENSDART00000112379	874	Intergenic	Yes
TCONS_00011168	chr14:38027154-38027676	ENSDART00000136233	2627	Intergenic	Yes
TCONS_00011169	chr14:38027774-38029213	ENSDART00000136233	1090	Intergenic	Yes
TCONS_00011172	chr14:38198088-38198804	ENSDART00000111674	-1136	Intergenic	Yes
TCONS_00011173	chr14:38198860-38199393	ENSDART00000111674	-1908	Intergenic	Yes
TCONS_00011175	chr14:39294919-39295486	ENSDART00000105588	-235831	Intergenic	No
TCONS_00011178	chr14:40146633-40147505	ENSDART00000009443	4954	Intergenic	Yes
TCONS_00011179	chr14:40149026-40150419	ENSDART00000009443	2040	Intergenic	Yes
TCONS_00011181	chr14:40156900-40158559	ENSDART00000009443	0	Intergenic	Yes
TCONS_00011186	chr14:42718311-42718756	ENSDART00000074438	1787	Intergenic	No
TCONS_00011187	chr14:42718825-42719172	ENSDART00000074438	1371	Intergenic	No
TCONS_00011190	chr14:43980231-43981074	ENSDART00000128369	406	Intergenic	Yes
TCONS_00011192	chr14:44159123-44159635	ENSDART00000105501	-2763	Intergenic	Yes
TCONS_00011202	chr14:48116596-48117515	NM_001080662	21183	Intergenic	Yes
TCONS_00011204	chr14:48126677-48128247	NM_001080662	10451	Intergenic	Yes
TCONS_00011207	chr14:48236649-48238678	ENSDART00000122870	0	Intergenic	No
TCONS_00011208	chr14:48360597-48362437	ENSDART00000112377	0	Intergenic	Yes
TCONS_00011209	chr14:48547886-48548826	ENSDART00000113496	-8305	Intergenic	Yes
TCONS_00011210	chr14:48551432-48551846	ENSDART00000113496	-11851	Intergenic	Yes
TCONS_00011211	chr14:48552257-48552753	ENSDART00000113496	-12676	Intergenic	Yes
TCONS_00011214	chr14:48557216-48557996	ENSDART00000113496	-17635	Intergenic	Yes
TCONS_00011217	chr14:48935260-48935845	ENSDART00000047716	-2581	Promoter	Yes
TCONS_00011219	chr14:48975980-48977165	ENSDART00000113469	-218	Intergenic	Yes
TCONS_00011220	chr14:49121405-49122016	NM_001162507	-2259	Intergenic	Yes
TCONS_00011221	chr14:49122270-49123194	NM_001013552	2661	Intergenic	Yes
TCONS_00011223	chr14:49391590-49393524	ENSDART00000105417	0	Promoter	No
TCONS_00011224	chr14:49565632-49566552	ENSDART00000113285	0	Intergenic	No
TCONS_00011225	chr14:50719621-50720131	ENSDART00000003826	0	Intergenic	Yes
TCONS_00011226	chr14:50720181-50721457	ENSDART00000003826	0	Intergenic	Yes
TCONS_00011229	chr14:51257448-51258150	NM_001346238	-1910	Intergenic	No
TCONS_00011231	chr14:51328402-51329077	ENSDART00000021260	-5718	Intergenic	No
TCONS_00011232	chr14:51331418-51332036	ENSDART00000133811	6074	Intergenic	No
TCONS_00011233	chr14:51334170-51335485	ENSDART00000133811	2625	Intergenic	Yes
TCONS_00011235	chr14:51520850-51521239	ENSDART00000149027	0	Intergenic	Yes
TCONS_00011236	chr14:51521333-51521882	ENSDART00000149027	0	Intergenic	Yes
TCONS_00011238	chr14:52551938-52552708	ENSDART00000108791	0	Intergenic	Yes
TCONS_00011240	chr14:52669677-52670373	NM_001110028	-12702	Intergenic	Yes
TCONS_00011241	chr14:53031952-53033011	ENSDART00000049285	82920	Intergenic	Yes
TCONS_00011248	chr14:53353714-53354174	ENSDART00000112324	-330	Promoter	No
TCONS_00011249	chr14:53414194-53415385	ENSDART00000149660	0	Intergenic	Yes
TCONS_00011313	chr15:2805689-2808020	ENSDART00000026145	4400	Intergenic	No
TCONS_00011314	chr15:2805689-2808020	ENSDART00000026145	4400	Intergenic	No
TCONS_00011826	chr15:44471030-44472418	NM_001305469	0	Intergenic	No
TCONS_00011827	chr15:44471831-44474450	NM_001305469	0	Intergenic	No
TCONS_00011828	chr15:44472506-44474450	NM_001305469	0	Intergenic	No
TCONS_00012277	chr15:26705764-26713016	ENSDART00000155933	0	Promoter	No
TCONS_00012297	chr15:27944575-27945525	ENSDART00000156800	0	Promoter	No
TCONS_00012428	chr15:35319360-35323043	ENSDART00000156697	0	Promoter	Yes
TCONS_00012560	chr15:47033154-47035920	ENSDART00000127249	-16063	Intergenic	Yes
TCONS_00012563	chr15:4-1570	NM_001100144	1468	Promoter	Yes
TCONS_00012572	chr15:319809-320671	NM_001328503	0	Intergenic	Yes
TCONS_00012574	chr15:342968-343644	ENSDART00000075796	0	Intergenic	Yes
TCONS_00012575	chr15:345602-346215	ENSDART00000075796	0	Intergenic	Yes
TCONS_00012577	chr15:495645-496188	ENSDART00000122582	0	Intergenic	No
TCONS_00012579	chr15:581268-582648	ENSDART00000114020	0	Intergenic	Yes
TCONS_00012591	chr15:746593-747264	ENSDART00000131040	970	Promoter	Yes
TCONS_00012594	chr15:762276-762790	ENSDART00000131040	0	Promoter	Yes
TCONS_00012596	chr15:804164-805760	ENSDART00000136137	-159	Promoter	Yes
TCONS_00012601	chr15:875926-876698	ENSDART00000156324	-1117	Promoter	No
TCONS_00012602	chr15:876770-877576	ENSDART00000156324	-1961	Promoter	Yes
TCONS_00012613	chr15:1011874-1012441	ENSDART00000131740	0	Intergenic	Yes
TCONS_00012616	chr15:1034961-1035842	NM_001328200	0	Promoter	Yes
TCONS_00012617	chr15:1040079-1042540	ENSDART00000093133	991	Promoter	Yes
TCONS_00012619	chr15:2688865-2691420	ENSDART00000108856	499	Intergenic	Yes
TCONS_00012621	chr15:3269568-3270816	ENSDART00000130968	-1759	Intergenic	No
TCONS_00012622	chr15:3272070-3273186	ENSDART00000130968	-4261	Intergenic	No
TCONS_00012623	chr15:3277122-3278136	ENSDART00000130968	-9313	Intergenic	Yes
TCONS_00012624	chr15:3338858-3339758	ENSDART00000113532	-6942	Intergenic	Yes
TCONS_00012625	chr15:3340414-3341077	ENSDART00000113532	-8498	Intergenic	Yes
TCONS_00012627	chr15:3486960-3487704	ENSDART00000081802	14472	Intergenic	Yes
TCONS_00012628	chr15:3621234-3621540	ENSDART00000112698	1957	Promoter	Yes
TCONS_00012629	chr15:3632761-3633846	ENSDART00000121752	2326	Promoter	Yes
TCONS_00012630	chr15:3643009-3643452	ENSDART00000121752	-2445	Promoter	Yes
TCONS_00012631	chr15:3643521-3644476	ENSDART00000110227	2497	Promoter	Yes
TCONS_00012632	chr15:3783782-3784332	ENSDART00000114187	0	Intergenic	Yes
TCONS_00012633	chr15:3784435-3785390	ENSDART00000114187	0	Intergenic	Yes
TCONS_00012634	chr15:3786369-3787711	ENSDART00000114187	0	Intergenic	Yes
TCONS_00012635	chr15:3897049-3897747	ENSDART00000108901	1380	Intergenic	Yes
TCONS_00012637	chr15:4026001-4026724	ENSDART00000154041	-2765	Promoter	No
TCONS_00012638	chr15:4027002-4028268	ENSDART00000154041	-3766	Promoter	No
TCONS_00012639	chr15:4282462-4282912	ENSDART00000062874	-1567	Promoter	Yes
TCONS_00012641	chr15:4402907-4405554	NM_212896	2485	Intergenic	Yes
TCONS_00012645	chr15:5788712-5789649	ENSDART00000154812	-2250	Promoter	Yes
TCONS_00012650	chr15:7276781-7277419	NM_001328209	-11459	Intergenic	Yes
TCONS_00012651	chr15:7304048-7304902	NM_001328209	-38726	Intergenic	Yes
TCONS_00012653	chr15:8462432-8463592	ENSDART00000152603	-5013	Intergenic	Yes
TCONS_00012654	chr15:8476548-8477601	ENSDART00000147086	-2035	Intergenic	Yes
TCONS_00012655	chr15:8494676-8495473	ENSDART00000101511	0	Intergenic	Yes
TCONS_00012656	chr15:8496848-8497515	ENSDART00000101511	0	Intergenic	Yes
TCONS_00012660	chr15:8937592-8937922	NM_213155	-2295	Intergenic	Yes
TCONS_00012662	chr15:9116882-9118858	ENSDART00000119675	4100	Intergenic	Yes
TCONS_00012664	chr15:9323132-9324045	ENSDART00000156306	-3367	Intergenic	Yes
TCONS_00012666	chr15:9508307-9509270	ENSDART00000122117	2884	Intergenic	Yes
TCONS_00012667	chr15:9509665-9511541	ENSDART00000122117	613	Intergenic	Yes
TCONS_00012670	chr15:9517049-9517628	ENSDART00000122117	-2984	Promoter	Yes
TCONS_00012672	chr15:10297616-10298947	ENSDART00000113689	503	Intergenic	Yes
TCONS_00012674	chr15:10425593-10426104	ENSDART00000156409	0	Promoter	No
TCONS_00012675	chr15:11900021-11900726	NM_001089490	3148	Promoter	Yes
TCONS_00012676	chr15:13395400-13396688	ENSDART00000079647	0	Intergenic	Yes
TCONS_00012677	chr15:13396743-13397478	ENSDART00000079647	0	Intergenic	Yes
TCONS_00012678	chr15:13643730-13644427	ENSDART00000140621	-360	Promoter	Yes
TCONS_00012679	chr15:13777079-13778103	ENSDART00000111385	0	Intergenic	No
TCONS_00012681	chr15:14051395-14052523	NM_001030247	14725	Intergenic	Yes
TCONS_00012682	chr15:14059802-14060745	NM_001030247	6503	Intergenic	Yes
TCONS_00012684	chr15:14061899-14064636	NM_001030247	2612	Intergenic	Yes
TCONS_00012685	chr15:15746720-15747257	ENSDART00000142870	10917	Intergenic	Yes
TCONS_00012686	chr15:15919508-15920185	ENSDART00000154679	0	Intergenic	No
TCONS_00012687	chr15:16119272-16120755	ENSDART00000155350	0	Promoter	Yes
TCONS_00012689	chr15:16397059-16397823	ENSDART00000154324	0	Intergenic	No
TCONS_00012690	chr15:16402567-16403457	ENSDART00000153990	-970	Intergenic	Yes
TCONS_00012692	chr15:16881720-16884890	ENSDART00000155726	-3660	Intergenic	Yes
TCONS_00012694	chr15:17158769-17159456	ENSDART00000156332	0	Intergenic	Yes
TCONS_00012696	chr15:17706817-17707496	ENSDART00000154496	-13505	Intergenic	Yes
TCONS_00012697	chr15:17937698-17938400	ENSDART00000152428	0	Intergenic	Yes
TCONS_00012698	chr15:18034591-18035786	ENSDART00000138895	0	Intergenic	Yes
TCONS_00012700	chr15:18219499-18220306	ENSDART00000123815	-1745	Promoter	Yes
TCONS_00012701	chr15:18251518-18252169	ENSDART00000114936	1977	Intergenic	Yes
TCONS_00012702	chr15:18843685-18844404	NM_001347831	1479	Promoter	Yes
TCONS_00012703	chr15:18890861-18891879	ENSDART00000156380	0	Intergenic	No
TCONS_00012704	chr15:18893469-18894003	ENSDART00000156380	0	Intergenic	Yes
TCONS_00012706	chr15:19594722-19595298	ENSDART00000092357	0	Intergenic	Yes
TCONS_00012708	chr15:19603569-19604367	ENSDART00000092357	0	Intergenic	Yes
TCONS_00012709	chr15:19606843-19608197	ENSDART00000092357	-1374	Intergenic	Yes
TCONS_00012710	chr15:19608394-19609127	ENSDART00000092357	-2925	Intergenic	Yes
TCONS_00012711	chr15:19609258-19611344	ENSDART00000114464	2983	Intergenic	Yes
TCONS_00012713	chr15:19902694-19904526	ENSDART00000124092	0	Promoter	Yes
TCONS_00012714	chr15:20482068-20483662	ENSDART00000155858	0	Promoter	No
TCONS_00012715	chr15:20738548-20739374	ENSDART00000156962	3031	Intergenic	Yes
TCONS_00012718	chr15:20804973-20806560	ENSDART00000153581	0	Intergenic	Yes
TCONS_00012722	chr15:21393969-21395147	ENSDART00000109931	-742	Promoter	Yes
TCONS_00012726	chr15:22712722-22714810	ENSDART00000113279	-367	Intergenic	Yes
TCONS_00012727	chr15:22774211-22774802	ENSDART00000148840	-493	Promoter	Yes
TCONS_00012728	chr15:22819990-22820876	ENSDART00000148804	0	Promoter	Yes
TCONS_00012729	chr15:22991236-22991719	ENSDART00000152720	0	Intergenic	Yes
TCONS_00012730	chr15:22992732-22993127	ENSDART00000152720	0	Intergenic	Yes
TCONS_00012731	chr15:23003835-23004755	ENSDART00000059366	-3209	Promoter	Yes
TCONS_00012732	chr15:23059578-23060319	ENSDART00000109318	2557	Intergenic	Yes
TCONS_00012736	chr15:23158324-23159221	ENSDART00000153843	1821	Intergenic	Yes
TCONS_00012737	chr15:23474971-23475933	ENSDART00000153951	-502	Intergenic	Yes
TCONS_00012740	chr15:23898395-23899720	ENSDART00000111226	0	Promoter	Yes
TCONS_00012743	chr15:24146307-24148107	ENSDART00000156424	0	Promoter	Yes
TCONS_00012744	chr15:24196300-24197006	ENSDART00000127047	1686	Intergenic	No
TCONS_00012746	chr15:24255499-24256478	NR_030022	5463	Intergenic	No
TCONS_00012747	chr15:24258365-24259074	NR_030022	2867	Intergenic	No
TCONS_00012752	chr15:24526421-24527892	ENSDART00000126867	624	Intergenic	Yes
TCONS_00012753	chr15:24701901-24702342	ENSDART00000047471	-3499	Promoter	No
TCONS_00012754	chr15:24702484-24704656	ENSDART00000124205	2359	Promoter	No
TCONS_00012755	chr15:24705698-24706439	ENSDART00000124205	576	Intergenic	No
TCONS_00012760	chr15:25888823-25889961	ENSDART00000152336	0	Promoter	Yes
TCONS_00012761	chr15:26012712-26013815	ENSDART00000077582	1359	Intergenic	No
TCONS_00012763	chr15:27573046-27574563	ENSDART00000138401	-256	Promoter	Yes
TCONS_00012764	chr15:27575494-27576433	ENSDART00000112967	0	Promoter	No
TCONS_00012765	chr15:27713624-27714235	ENSDART00000122159	0	Promoter	Yes
TCONS_00012767	chr15:27879010-27879776	NM_001030229	0	Intergenic	Yes
TCONS_00012768	chr15:27888028-27889335	ENSDART00000015286	0	Intergenic	Yes
TCONS_00012769	chr15:27889759-27891039	ENSDART00000015286	-1225	Intergenic	No
TCONS_00012770	chr15:28117885-28119198	ENSDART00000152147	0	Intergenic	No
TCONS_00012771	chr15:28119497-28120003	ENSDART00000152147	0	Intergenic	No
TCONS_00012772	chr15:28120065-28120813	ENSDART00000152147	0	Intergenic	No
TCONS_00012774	chr15:28130906-28131961	ENSDART00000152147	0	Intergenic	Yes
TCONS_00012777	chr15:28427327-28428619	NM_001328091	-6363	Intergenic	Yes
TCONS_00012778	chr15:28430997-28431667	ENSDART00000156799	3381	Promoter	Yes
TCONS_00012779	chr15:28832170-28833558	ENSDART00000154790	0	Intergenic	Yes
TCONS_00012780	chr15:28833657-28835038	ENSDART00000112375	-46	Intergenic	Yes
TCONS_00012781	chr15:28840282-28840482	ENSDART00000112375	-6671	Intergenic	Yes
TCONS_00012785	chr15:30365723-30369576	ENSDART00000154254	0	Promoter	No
TCONS_00012786	chr15:30369659-30370329	ENSDART00000154254	0	Promoter	Yes
TCONS_00012787	chr15:30449620-30450082	ENSDART00000157145	-4767	Promoter	Yes
TCONS_00012788	chr15:30861741-30862136	ENSDART00000153598	0	Intergenic	Yes
TCONS_00012789	chr15:30870402-30871322	ENSDART00000153598	0	Intergenic	Yes
TCONS_00012790	chr15:31156058-31156449	ENSDART00000155902	0	Promoter	Yes
TCONS_00012792	chr15:32131404-32132087	ENSDART00000154435	-1427	Intergenic	Yes
TCONS_00012797	chr15:33055674-33056417	ENSDART00000126008	0	Promoter	Yes
TCONS_00012799	chr15:33510617-33511719	ENSDART00000126149	0	Intergenic	Yes
TCONS_00012801	chr15:34189553-34190692	NM_001076668	-603	Promoter	Yes
TCONS_00012803	chr15:34424813-34426616	ENSDART00000157196	259	Promoter	Yes
TCONS_00012808	chr15:34446383-34446912	ENSDART00000059204	0	Intergenic	Yes
TCONS_00012809	chr15:34630695-34631866	ENSDART00000128996	6159	Intergenic	Yes
TCONS_00012813	chr15:35220582-35222593	ENSDART00000155931	0	Intergenic	Yes
TCONS_00012816	chr15:35712865-35713776	ENSDART00000154552	0	Intergenic	No
TCONS_00012818	chr15:35715656-35716967	ENSDART00000155823	1718	Intergenic	No
TCONS_00012820	chr15:35719119-35720243	ENSDART00000155823	0	Intergenic	No
TCONS_00012821	chr15:35720352-35721074	ENSDART00000155823	0	Intergenic	No
TCONS_00012822	chr15:36130410-36131464	ENSDART00000124779	3704	Promoter	Yes
TCONS_00012824	chr15:38612218-38612759	NM_001002145	1862	Promoter	Yes
TCONS_00012825	chr15:38642280-38643360	ENSDART00000155839	0	Promoter	No
TCONS_00012827	chr15:38768113-38769077	ENSDART00000154947	0	Intergenic	Yes
TCONS_00012828	chr15:38852090-38852891	ENSDART00000063777	0	Intergenic	Yes
TCONS_00012830	chr15:39514970-39517091	ENSDART00000154187	0	Intergenic	Yes
TCONS_00012835	chr15:40474043-40474871	ENSDART00000004338	0	Intergenic	Yes
TCONS_00012837	chr15:40687003-40687962	NM_001328397	2681	Intergenic	Yes
TCONS_00012838	chr15:40688051-40689512	NM_001328397	1131	Intergenic	Yes
TCONS_00012841	chr15:41704035-41704816	NM_001123284	-4407	Intergenic	Yes
TCONS_00012843	chr15:42020406-42021618	NM_001007057	2983	Intergenic	No
TCONS_00012845	chr15:42312881-42313484	ENSDART00000040125	15925	Intergenic	Yes
TCONS_00012846	chr15:42593583-42594628	ENSDART00000130020	325	Intergenic	Yes
TCONS_00012854	chr15:43162778-43163529	ENSDART00000124980	-3757	Intergenic	Yes
TCONS_00012856	chr15:43216631-43217828	ENSDART00000126868	-3964	Promoter	Yes
TCONS_00012857	chr15:43291167-43291453	ENSDART00000133449	-4249	Intergenic	Yes
TCONS_00012858	chr15:43291561-43292256	ENSDART00000133449	-4643	Intergenic	Yes
TCONS_00012861	chr15:43365550-43367150	ENSDART00000155763	-7228	Intergenic	Yes
TCONS_00012862	chr15:43881203-43882184	ENSDART00000111373	-419	Intergenic	No
TCONS_00012864	chr15:44479318-44480901	NM_001305469	-4899	Intergenic	No
TCONS_00012865	chr15:44481063-44482437	ENSDART00000017474	3955	Intergenic	No
TCONS_00012867	chr15:44724489-44725588	ENSDART00000113494	3850	Intergenic	Yes
TCONS_00012869	chr15:45730190-45730754	ENSDART00000100664	0	Intergenic	Yes
TCONS_00012870	chr15:45945035-45945570	NM_001278822	-2321	Intergenic	Yes
TCONS_00012873	chr15:46019113-46021328	ENSDART00000125211	-6954	Intergenic	Yes
TCONS_00012874	chr15:46212389-46213298	NM_001076636	-13035	Intergenic	Yes
TCONS_00012878	chr15:47031789-47032432	ENSDART00000127249	19551	Intergenic	No
TCONS_00012882	chr15:47081089-47081461	ENSDART00000111880	4608	Intergenic	Yes
TCONS_00012883	chr15:47081633-47083708	ENSDART00000111880	2361	Intergenic	Yes
TCONS_00012886	chr15:47400337-47401045	NM_001080683	3317	Intergenic	No
TCONS_00012890	chr15:47441188-47442119	NM_001080683	-30620	Intergenic	Yes
TCONS_00013150	chr16:20205230-20205896	ENSDART00000127093	3314	Intergenic	Yes
TCONS_00013378	chr16:31444557-31450735	ENSDART00000149569	0	Intergenic	No
TCONS_00013379	chr16:31444557-31453850	ENSDART00000149569	0	Intergenic	No
TCONS_00013474	chr16:37961182-37978877	ENSDART00000132652	9241	Intergenic	No
TCONS_00013827	chr16:8954301-8957954	ENSDART00000125111	4062	Intergenic	Yes
TCONS_00013828	chr16:8954301-8957954	ENSDART00000125111	4062	Intergenic	Yes
TCONS_00014000	chr16:20474320-20475066	ENSDART00000137818	4535	Intergenic	Yes
TCONS_00014579	chr16:127473-128259	NM_200627	-36882	Intergenic	Yes
TCONS_00014584	chr16:1217963-1218949	ENSDART00000115899	-1386	Promoter	No
TCONS_00014585	chr16:1223865-1224960	ENSDART00000119832	0	Intergenic	Yes
TCONS_00014587	chr16:1619286-1619800	ENSDART00000129073	0	Intergenic	Yes
TCONS_00014588	chr16:3076843-3077223	ENSDART00000126759	0	Intergenic	Yes
TCONS_00014589	chr16:3077601-3078992	ENSDART00000126759	0	Intergenic	Yes
TCONS_00014590	chr16:3079273-3081287	ENSDART00000126759	0	Intergenic	Yes
TCONS_00014591	chr16:3082450-3083620	ENSDART00000126759	-1318	Intergenic	Yes
TCONS_00014593	chr16:3437961-3438827	ENSDART00000092299	0	Intergenic	Yes
TCONS_00014594	chr16:3440768-3441458	ENSDART00000092299	0	Promoter	Yes
TCONS_00014595	chr16:3715267-3716097	ENSDART00000149463	-2029	Intergenic	Yes
TCONS_00014596	chr16:3831896-3832558	ENSDART00000122593	0	Intergenic	No
TCONS_00014597	chr16:3832615-3832991	ENSDART00000122593	0	Intergenic	Yes
TCONS_00014598	chr16:3926438-3927641	ENSDART00000110395	5170	Intergenic	Yes
TCONS_00014601	chr16:5156694-5158023	ENSDART00000126250	-1164	Intergenic	No
TCONS_00014602	chr16:5158076-5162199	ENSDART00000126250	-2546	Intergenic	No
TCONS_00014603	chr16:5496919-5497957	NM_001013476	-5796	Intergenic	Yes
TCONS_00014610	chr16:5863512-5870045	ENSDART00000054071	-2868	Intergenic	Yes
TCONS_00014611	chr16:5883658-5884330	ENSDART00000054071	-23014	Intergenic	Yes
TCONS_00014612	chr16:6403195-6403785	ENSDART00000012053	-1835	Intergenic	No
TCONS_00014614	chr16:6427687-6428243	ENSDART00000135070	-2779	Intergenic	No
TCONS_00014615	chr16:6428355-6430934	ENSDART00000135070	-3447	Intergenic	No
TCONS_00014616	chr16:6455932-6456505	ENSDART00000156765	0	Promoter	Yes
TCONS_00014620	chr16:6901058-6901727	ENSDART00000060666	4602	Intergenic	Yes
TCONS_00014622	chr16:7396806-7397629	ENSDART00000148438	0	Intergenic	Yes
TCONS_00014625	chr16:7425950-7426297	ENSDART00000148438	0	Intergenic	Yes
TCONS_00014628	chr16:7595306-7596217	ENSDART00000092049	0	Promoter	Yes
TCONS_00014629	chr16:7847929-7848888	ENSDART00000155325	0	Intergenic	No
TCONS_00014632	chr16:7867588-7868186	ENSDART00000109276	0	Intergenic	Yes
TCONS_00014635	chr16:8108766-8109232	ENSDART00000078306	0	Intergenic	Yes
TCONS_00014636	chr16:8481686-8482709	ENSDART00000150598	0	Intergenic	Yes
TCONS_00014637	chr16:8638588-8638953	NM_205618	-2652	Intergenic	Yes
TCONS_00014638	chr16:8646538-8647524	NM_199515	2873	Intergenic	Yes
TCONS_00014639	chr16:8858685-8860027	ENSDART00000150212	0	Intergenic	Yes
TCONS_00014642	chr16:8958084-8959574	NM_001301331	2485	Intergenic	Yes
TCONS_00014643	chr16:8959995-8960792	NM_001301331	1267	Intergenic	Yes
TCONS_00014644	chr16:9464209-9466574	ENSDART00000125642	0	Intergenic	Yes
TCONS_00014646	chr16:11267486-11268298	ENSDART00000104089	-3907	Intergenic	Yes
TCONS_00014647	chr16:11268722-11269790	ENSDART00000115322	4065	Intergenic	Yes
TCONS_00014650	chr16:11988414-11989167	ENSDART00000128593	7062	Intergenic	No
TCONS_00014653	chr16:12569144-12570085	NM_131602	-2248	Intergenic	Yes
TCONS_00014654	chr16:12570465-12571412	NM_131602	-3569	Intergenic	Yes
TCONS_00014655	chr16:12572491-12573066	NM_131602	-5595	Intergenic	Yes
TCONS_00014658	chr16:12696693-12698434	ENSDART00000141032	-4686	Intergenic	No
TCONS_00014661	chr16:12939856-12940710	ENSDART00000133510	0	Promoter	Yes
TCONS_00014662	chr16:13852395-13854066	ENSDART00000110567	0	Promoter	Yes
TCONS_00014663	chr16:14081951-14082831	ENSDART00000080477	0	Intergenic	Yes
TCONS_00014664	chr16:14225329-14227848	ENSDART00000157064	0	Promoter	Yes
TCONS_00014665	chr16:14391311-14394040	NM_001045344	-4263	Intergenic	No
TCONS_00014667	chr16:15306020-15307252	ENSDART00000110785	1089	Intergenic	Yes
TCONS_00014668	chr16:15307418-15308026	ENSDART00000110785	315	Intergenic	Yes
TCONS_00014670	chr16:15407746-15408357	ENSDART00000146348	0	Intergenic	Yes
TCONS_00014671	chr16:15410074-15411783	ENSDART00000146348	0	Intergenic	Yes
TCONS_00014672	chr16:15413060-15414417	ENSDART00000146348	0	Promoter	Yes
TCONS_00014675	chr16:15465109-15465506	ENSDART00000115173	0	Intergenic	Yes
TCONS_00014679	chr16:15821027-15822693	ENSDART00000114322	0	Intergenic	Yes
TCONS_00014683	chr16:18250336-18253519	ENSDART00000103814	2133	Intergenic	Yes
TCONS_00014684	chr16:18366133-18366390	ENSDART00000022685	2423	Intergenic	Yes
TCONS_00014687	chr16:18706760-18707515	ENSDART00000143550	12909	Intergenic	Yes
TCONS_00014688	chr16:18708384-18708728	ENSDART00000143550	11696	Intergenic	Yes
TCONS_00014689	chr16:18717144-18718046	ENSDART00000143550	2378	Intergenic	Yes
TCONS_00014695	chr16:19179246-19180256	ENSDART00000123011	0	Promoter	Yes
TCONS_00014696	chr16:19181442-19182224	ENSDART00000119039	0	Promoter	Yes
TCONS_00014697	chr16:19182732-19183684	ENSDART00000123011	0	Intergenic	Yes
TCONS_00014699	chr16:19293995-19294757	NM_001301359	1482	Intergenic	Yes
TCONS_00014700	chr16:19295264-19296035	NM_001301359	204	Intergenic	Yes
TCONS_00014703	chr16:20217478-20217897	ENSDART00000051948	-1414	Promoter	Yes
TCONS_00014707	chr16:21063133-21063744	ENSDART00000137107	0	Intergenic	Yes
TCONS_00014711	chr16:22326637-22327575	ENSDART00000006037	0	Intergenic	Yes
TCONS_00014712	chr16:22395765-22397114	ENSDART00000134980	1086	Intergenic	No
TCONS_00014713	chr16:22611409-22612735	NM_199278	-6544	Intergenic	Yes
TCONS_00014714	chr16:22612983-22615464	ENSDART00000103630	5032	Intergenic	Yes
TCONS_00014715	chr16:22615544-22616381	ENSDART00000103630	4115	Intergenic	Yes
TCONS_00014716	chr16:22616847-22618084	ENSDART00000103630	2412	Intergenic	Yes
TCONS_00014718	chr16:22691432-22693143	ENSDART00000103630	0	Intergenic	Yes
TCONS_00014722	chr16:22723163-22724116	ENSDART00000103630	0	Intergenic	Yes
TCONS_00014724	chr16:22742347-22743584	ENSDART00000103630	0	Intergenic	Yes
TCONS_00014725	chr16:22744376-22745361	ENSDART00000103630	0	Intergenic	Yes
TCONS_00014726	chr16:22745481-22747784	ENSDART00000103630	0	Intergenic	Yes
TCONS_00014728	chr16:22765665-22766530	ENSDART00000103630	0	Intergenic	Yes
TCONS_00014730	chr16:22769614-22770447	ENSDART00000103630	0	Intergenic	No
TCONS_00014733	chr16:23678468-23680859	ENSDART00000115011	-545	Promoter	No
TCONS_00014734	chr16:23683116-23685137	ENSDART00000115011	-5193	Intergenic	No
TCONS_00014736	chr16:23744256-23744981	ENSDART00000149069	603	Intergenic	No
TCONS_00014737	chr16:23851798-23852121	NM_001045163	5853	Intergenic	Yes
TCONS_00014738	chr16:23932723-23933612	NM_001080986	-2377	Intergenic	Yes
TCONS_00014739	chr16:24205647-24206677	ENSDART00000143408	-2073	Intergenic	Yes
TCONS_00014740	chr16:24332964-24334037	NM_001330258	17429	Intergenic	No
TCONS_00014744	chr16:24855025-24856282	ENSDART00000041625	0	Intergenic	Yes
TCONS_00014745	chr16:24856767-24857991	ENSDART00000041625	0	Intergenic	Yes
TCONS_00014746	chr16:24875518-24876860	NM_001326482	0	Intergenic	No
TCONS_00014747	chr16:24995344-24995772	ENSDART00000147609	0	Promoter	Yes
TCONS_00014748	chr16:24997179-24998068	ENSDART00000147609	0	Promoter	Yes
TCONS_00014749	chr16:24999319-24999653	ENSDART00000147609	0	Promoter	Yes
TCONS_00014750	chr16:25075473-25076430	ENSDART00000129534	0	Intergenic	No
TCONS_00014757	chr16:26791129-26791875	NM_001326591	0	Promoter	Yes
TCONS_00014758	chr16:26805293-26805761	NM_001326591	-4646	Promoter	Yes
TCONS_00014759	chr16:26809182-26809584	ENSDART00000115040	2682	Promoter	Yes
TCONS_00014766	chr16:27300348-27300918	ENSDART00000154084	5242	Intergenic	Yes
TCONS_00014767	chr16:27301694-27303723	ENSDART00000154084	2437	Promoter	Yes
TCONS_00014768	chr16:27794854-27795398	ENSDART00000086206	0	Intergenic	Yes
TCONS_00014769	chr16:27795591-27796674	ENSDART00000086206	0	Intergenic	Yes
TCONS_00014771	chr16:28264516-28265743	ENSDART00000148653	1704	Intergenic	Yes
TCONS_00014773	chr16:28316446-28320600	ENSDART00000115218	0	Promoter	No
TCONS_00014774	chr16:28391548-28393197	NM_001326470	0	Promoter	Yes
TCONS_00014775	chr16:28622469-28624556	ENSDART00000130034	0	Intergenic	No
TCONS_00014779	chr16:28970095-28971639	ENSDART00000135860	0	Intergenic	No
TCONS_00014783	chr16:29600353-29604637	ENSDART00000143124	0	Intergenic	No
TCONS_00014790	chr16:30888663-30890151	ENSDART00000127753	1271	Promoter	No
TCONS_00014791	chr16:30890597-30891505	ENSDART00000127753	0	Promoter	No
TCONS_00014792	chr16:30892915-30894379	ENSDART00000127753	0	Intergenic	No
TCONS_00014793	chr16:31282529-31283338	ENSDART00000122681	-70	Intergenic	Yes
TCONS_00014796	chr16:31667985-31669406	ENSDART00000148405	0	Promoter	Yes
TCONS_00014797	chr16:31789227-31790577	ENSDART00000149491	0	Promoter	Yes
TCONS_00014798	chr16:31792318-31794143	ENSDART00000149491	-1665	Promoter	No
TCONS_00014799	chr16:31869975-31871674	ENSDART00000153683	15907	Intergenic	Yes
TCONS_00014801	chr16:32882653-32883392	ENSDART00000077231	-1959	Intergenic	Yes
TCONS_00014802	chr16:32921001-32923658	NM_001326526	0	Intergenic	Yes
TCONS_00014811	chr16:34847215-34847987	NM_131160	26303	Intergenic	Yes
TCONS_00014813	chr16:34940494-34941195	ENSDART00000137779	3348	Intergenic	Yes
TCONS_00014817	chr16:35371541-35372094	ENSDART00000041035	0	Intergenic	Yes
TCONS_00014818	chr16:35374369-35375063	ENSDART00000148272	-1439	Promoter	Yes
TCONS_00014819	chr16:35499178-35499758	ENSDART00000101943	-6398	Intergenic	Yes
TCONS_00014820	chr16:36233834-36234751	ENSDART00000128950	0	Promoter	Yes
TCONS_00014822	chr16:36724429-36725385	ENSDART00000130369	-1095	Intergenic	Yes
TCONS_00014823	chr16:36725509-36726460	ENSDART00000130369	-2175	Intergenic	Yes
TCONS_00014824	chr16:36729121-36730039	ENSDART00000130369	-5787	Intergenic	Yes
TCONS_00014825	chr16:36732204-36733952	ENSDART00000142223	4790	Intergenic	No
TCONS_00014827	chr16:36871084-36872311	ENSDART00000120929	20390	Intergenic	Yes
TCONS_00014828	chr16:36873079-36874364	ENSDART00000120929	18337	Intergenic	No
TCONS_00014830	chr16:36994890-36996144	ENSDART00000075462	4327	Intergenic	Yes
TCONS_00014831	chr16:36998077-36999407	ENSDART00000075462	1064	Intergenic	Yes
TCONS_00014832	chr16:37076785-37077747	NM_183345	-2485	Intergenic	Yes
TCONS_00014833	chr16:37078233-37079690	NM_183345	-3933	Intergenic	Yes
TCONS_00014834	chr16:37117242-37119272	ENSDART00000143817	-11159	Intergenic	No
TCONS_00014836	chr16:38346336-38346986	ENSDART00000131516	784	Intergenic	Yes
TCONS_00014837	chr16:39513712-39514879	NM_200078	-3219	Intergenic	Yes
TCONS_00014838	chr16:39515244-39516048	NM_200078	-4751	Intergenic	Yes
TCONS_00014840	chr16:39517882-39519608	NM_200078	-7389	Intergenic	Yes
TCONS_00014842	chr16:40183816-40184458	ENSDART00000084855	28707	Intergenic	Yes
TCONS_00014843	chr16:40188402-40189435	ENSDART00000084855	23730	Intergenic	Yes
TCONS_00014846	chr16:40206159-40208294	ENSDART00000084855	4871	Intergenic	Yes
TCONS_00014847	chr16:40221780-40222135	ENSDART00000084855	0	Intergenic	Yes
TCONS_00014850	chr16:41014862-41015740	ENSDART00000121941	0	Promoter	Yes
TCONS_00014852	chr16:41495096-41496092	ENSDART00000131866	-3633	Intergenic	Yes
TCONS_00014854	chr16:41497657-41499305	ENSDART00000131866	-6194	Intergenic	No
TCONS_00014855	chr16:42304517-42306588	ENSDART00000125804	0	Intergenic	Yes
TCONS_00014858	chr16:43072563-43073358	NM_200244	19032	Intergenic	Yes
TCONS_00014859	chr16:43085495-43086569	NM_200244	5821	Intergenic	Yes
TCONS_00014861	chr16:43213139-43213812	ENSDART00000126129	-1317	Intergenic	Yes
TCONS_00014862	chr16:43238487-43239654	NM_001002075	2119	Promoter	Yes
TCONS_00014863	chr16:43773125-43774179	NM_001202507	3741	Intergenic	No
TCONS_00014864	chr16:44502610-44504407	ENSDART00000121570	0	Intergenic	Yes
TCONS_00014867	chr16:45014481-45015304	NM_001089393	-6901	Intergenic	Yes
TCONS_00014869	chr16:45048216-45049449	ENSDART00000130819	6133	Intergenic	Yes
TCONS_00014871	chr16:45460831-45461416	NM_001002868	-3486	Intergenic	No
TCONS_00014872	chr16:45524419-45525445	NM_001002868	-2866	Intergenic	Yes
TCONS_00014877	chr16:47528676-47529424	ENSDART00000156784	0	Intergenic	Yes
TCONS_00014878	chr16:47547150-47548134	ENSDART00000156784	-2230	Promoter	Yes
TCONS_00014879	chr16:48510376-48511803	ENSDART00000080059	-2564	Intergenic	Yes
TCONS_00014881	chr16:48847576-48848764	ENSDART00000060814	0	Intergenic	Yes
TCONS_00014882	chr16:49051692-49052436	ENSDART00000128840	0	Intergenic	No
TCONS_00014885	chr16:49262964-49265395	ENSDART00000083919	-2536	Promoter	No
TCONS_00014887	chr16:49885127-49886699	NM_001029971	-4133	Intergenic	Yes
TCONS_00014889	chr16:51909451-51912675	ENSDART00000006439	-2272	Intergenic	Yes
TCONS_00014890	chr16:52041829-52042568	ENSDART00000150156	-2480	Intergenic	Yes
TCONS_00014891	chr16:52081894-52082968	ENSDART00000148709	-1628	Promoter	Yes
TCONS_00014892	chr16:52120375-52121588	ENSDART00000125442	0	Intergenic	Yes
TCONS_00014895	chr16:52152188-52153000	ENSDART00000125442	0	Intergenic	No
TCONS_00014896	chr16:52504103-52506528	ENSDART00000111616	0	Intergenic	No
TCONS_00014897	chr16:52538392-52538698	ENSDART00000128492	0	Intergenic	Yes
TCONS_00014899	chr16:52540927-52541148	ENSDART00000128492	0	Intergenic	Yes
TCONS_00014901	chr16:52797320-52798768	ENSDART00000101631	0	Intergenic	Yes
TCONS_00014902	chr16:52799062-52799763	ENSDART00000101631	0	Intergenic	Yes
TCONS_00014906	chr16:54387012-54387665	ENSDART00000083793	484	Intergenic	Yes
TCONS_00014907	chr16:54410029-54412459	ENSDART00000156985	1071	Intergenic	Yes
TCONS_00014908	chr16:54412618-54413010	ENSDART00000156985	520	Intergenic	Yes
TCONS_00014911	chr16:54533990-54534355	NM_001302232	25234	Intergenic	Yes
TCONS_00014914	chr16:54549149-54550044	NM_001302232	9545	Intergenic	Yes
TCONS_00014915	chr16:54550111-54552358	NM_001302232	7231	Intergenic	Yes
TCONS_00014917	chr16:54634905-54636188	NM_001302232	-4691	Promoter	No
TCONS_00014920	chr16:54976135-54977251	ENSDART00000090530	19402	Intergenic	Yes
TCONS_00014922	chr16:55162242-55164397	ENSDART00000097631	-896	Intergenic	Yes
TCONS_00014923	chr16:55164593-55165639	ENSDART00000097631	-3247	Intergenic	Yes
TCONS_00014924	chr16:55165724-55167519	ENSDART00000097631	-4378	Intergenic	Yes
TCONS_00014927	chr16:55171025-55171357	ENSDART00000097631	-9679	Intergenic	Yes
TCONS_00014928	chr16:55572729-55573196	ENSDART00000092348	0	Intergenic	Yes
TCONS_00014930	chr16:55828877-55830517	ENSDART00000097863	-4793	Intergenic	No
TCONS_00014931	chr16:56025747-56028091	ENSDART00000083571	0	Intergenic	Yes
TCONS_00014932	chr16:56138340-56138904	ENSDART00000154735	0	Intergenic	Yes
TCONS_00014933	chr16:56139809-56140185	ENSDART00000154735	0	Intergenic	Yes
TCONS_00014935	chr16:56307126-56308084	ENSDART00000056101	1414	Intergenic	Yes
TCONS_00014936	chr16:56308306-56308833	ENSDART00000056101	665	Intergenic	Yes
TCONS_00014940	chr16:56837265-56838140	NM_200956	-4304	Intergenic	Yes
TCONS_00014941	chr16:56838387-56840040	NM_200956	-5426	Intergenic	Yes
TCONS_00014944	chr16:56843606-56844855	NM_200956	-10645	Intergenic	Yes
TCONS_00014945	chr16:57730706-57731651	NM_001003988	4067	Promoter	Yes
TCONS_00014953	chr16:58416805-58417949	ENSDART00000156533	0	Intergenic	Yes
TCONS_00014954	chr16:58418087-58418879	ENSDART00000156533	0	Intergenic	Yes
TCONS_00014955	chr16:58516050-58517181	ENSDART00000155647	-7773	Intergenic	Yes
TCONS_00016164	chr17:37449735-37454257	ENSDART00000076004	904	Intergenic	Yes
TCONS_00016190	chr17:42372110-42389979	NR_133016	0	Intergenic	No
TCONS_00016342	chr17:452993-453689	ENSDART00000121352	-29626	Intergenic	Yes
TCONS_00016343	chr17:713181-714083	ENSDART00000123095	0	Intergenic	Yes
TCONS_00016344	chr17:719127-719910	ENSDART00000103870	1967	Intergenic	Yes
TCONS_00016351	chr17:1007634-1008151	ENSDART00000153641	11363	Intergenic	Yes
TCONS_00016353	chr17:1012883-1014615	ENSDART00000153641	4899	Intergenic	Yes
TCONS_00016354	chr17:1015066-1016555	ENSDART00000153641	2959	Intergenic	Yes
TCONS_00016355	chr17:1017647-1018375	ENSDART00000153641	1139	Intergenic	Yes
TCONS_00016358	chr17:1527658-1528363	ENSDART00000110529	0	Intergenic	Yes
TCONS_00016361	chr17:2377366-2378593	ENSDART00000128797	-3661	Promoter	No
TCONS_00016362	chr17:2378940-2381083	ENSDART00000135374	3582	Intergenic	No
TCONS_00016364	chr17:2385730-2387448	ENSDART00000135374	0	Intergenic	No
TCONS_00016366	chr17:2548417-2548903	NM_001020655	0	Intergenic	Yes
TCONS_00016368	chr17:2549833-2550711	NM_001020655	0	Intergenic	Yes
TCONS_00016369	chr17:2551057-2551447	NM_001020655	0	Intergenic	Yes
TCONS_00016370	chr17:2552497-2553035	NM_001020655	0	Intergenic	Yes
TCONS_00016373	chr17:2555136-2555658	NM_001020655	0	Intergenic	Yes
TCONS_00016376	chr17:4179651-4181316	ENSDART00000113401	0	Intergenic	Yes
TCONS_00016377	chr17:5334331-5335001	ENSDART00000081883	0	Intergenic	Yes
TCONS_00016379	chr17:5717935-5719163	NR_030085	6975	Intergenic	Yes
TCONS_00016380	chr17:5720707-5721773	NR_030085	4365	Intergenic	Yes
TCONS_00016381	chr17:5876454-5877360	ENSDART00000151908	599	Intergenic	Yes
TCONS_00016383	chr17:6476628-6478083	ENSDART00000156140	0	Intergenic	Yes
TCONS_00016384	chr17:6580978-6582188	ENSDART00000153917	3982	Promoter	Yes
TCONS_00016386	chr17:6810465-6813003	ENSDART00000081797	0	Intergenic	Yes
TCONS_00016387	chr17:6813432-6814557	ENSDART00000081797	0	Intergenic	Yes
TCONS_00016388	chr17:6826402-6827238	ENSDART00000081797	-2897	Intergenic	Yes
TCONS_00016391	chr17:7068941-7069739	ENSDART00000098731	0	Intergenic	Yes
TCONS_00016393	chr17:7429520-7431683	ENSDART00000157123	-166	Promoter	Yes
TCONS_00016394	chr17:7471638-7472558	ENSDART00000123838	0	Intergenic	Yes
TCONS_00016396	chr17:8019316-8020627	ENSDART00000131200	-116	Promoter	Yes
TCONS_00016397	chr17:8020761-8021602	ENSDART00000131200	-1561	Promoter	Yes
TCONS_00016398	chr17:8023397-8024421	ENSDART00000155957	0	Promoter	Yes
TCONS_00016400	chr17:8320557-8321917	ENSDART00000081651	0	Intergenic	Yes
TCONS_00016401	chr17:8337862-8341667	ENSDART00000121488	2592	Intergenic	Yes
TCONS_00016402	chr17:8420708-8421244	ENSDART00000127022	0	Promoter	Yes
TCONS_00016404	chr17:9714725-9716024	ENSDART00000007777	0	Intergenic	No
TCONS_00016405	chr17:9716161-9717744	ENSDART00000007777	0	Intergenic	No
TCONS_00016406	chr17:9893276-9894100	ENSDART00000156078	2474	Promoter	Yes
TCONS_00016409	chr17:10042832-10043842	NM_131432	3977	Intergenic	Yes
TCONS_00016410	chr17:10442965-10443923	NM_213465	12002	Intergenic	Yes
TCONS_00016411	chr17:10567787-10568838	ENSDART00000131157	0	Intergenic	Yes
TCONS_00016412	chr17:10568897-10569831	ENSDART00000131157	0	Intergenic	Yes
TCONS_00016413	chr17:11305248-11306149	ENSDART00000130105	-2021	Promoter	No
TCONS_00016414	chr17:11307278-11308544	ENSDART00000091159	538	Promoter	Yes
TCONS_00016415	chr17:11308654-11309951	ENSDART00000091159	0	Intergenic	Yes
TCONS_00016417	chr17:11331809-11332580	ENSDART00000020598	1403	Promoter	Yes
TCONS_00016418	chr17:11999952-12001162	ENSDART00000126501	0	Promoter	No
TCONS_00016419	chr17:12576994-12577743	ENSDART00000064511	-806	Promoter	Yes
TCONS_00016422	chr17:14335177-14336060	ENSDART00000043603	-2007	Intergenic	Yes
TCONS_00016423	chr17:14962824-14963791	ENSDART00000148725	0	Intergenic	Yes
TCONS_00016424	chr17:14963923-14964812	ENSDART00000148725	0	Intergenic	Yes
TCONS_00016426	chr17:15286515-15287657	ENSDART00000156905	2982	Intergenic	Yes
TCONS_00016427	chr17:15287809-15289800	ENSDART00000156905	839	Intergenic	Yes
TCONS_00016428	chr17:15473060-15473933	ENSDART00000153925	0	Intergenic	Yes
TCONS_00016431	chr17:16131779-16132607	ENSDART00000156832	-6726	Intergenic	Yes
TCONS_00016432	chr17:16135999-16136950	NM_001030264	2410	Intergenic	Yes
TCONS_00016434	chr17:17689200-17690621	ENSDART00000123311	1212	Promoter	Yes
TCONS_00016435	chr17:18008235-18008901	ENSDART00000090487	0	Intergenic	No
TCONS_00016437	chr17:19245429-19246402	NM_001161453	3739	Intergenic	Yes
TCONS_00016444	chr17:21088276-21090271	ENSDART00000156580	-663	Intergenic	No
TCONS_00016445	chr17:21090420-21093283	ENSDART00000156580	-2807	Intergenic	No
TCONS_00016448	chr17:21807398-21808731	ENSDART00000063704	0	Intergenic	Yes
TCONS_00016451	chr17:22334614-22335187	ENSDART00000151929	-2629	Intergenic	Yes
TCONS_00016452	chr17:22372689-22373420	ENSDART00000089916	-464	Intergenic	Yes
TCONS_00016453	chr17:22573846-22574497	ENSDART00000157328	-2102	Intergenic	Yes
TCONS_00016454	chr17:23064340-23064954	ENSDART00000055756	994	Intergenic	Yes
TCONS_00016458	chr17:23292546-23292978	ENSDART00000112959	0	Promoter	Yes
TCONS_00016459	chr17:23334483-23334740	ENSDART00000154716	0	Intergenic	Yes
TCONS_00016460	chr17:23643651-23644780	ENSDART00000025466	-2492	Intergenic	Yes
TCONS_00016461	chr17:23650347-23650800	ENSDART00000122108	0	Intergenic	No
TCONS_00016463	chr17:23799589-23799873	ENSDART00000154823	0	Promoter	Yes
TCONS_00016464	chr17:23832802-23833493	ENSDART00000122415	1455	Promoter	Yes
TCONS_00016465	chr17:23855420-23856153	ENSDART00000129665	5281	Intergenic	Yes
TCONS_00016466	chr17:23866056-23866683	ENSDART00000140767	0	Intergenic	Yes
TCONS_00016467	chr17:23870935-23871850	ENSDART00000140767	0	Intergenic	Yes
TCONS_00016468	chr17:24303505-24304401	ENSDART00000130161	245	Intergenic	Yes
TCONS_00016470	chr17:24492552-24495330	ENSDART00000093004	0	Intergenic	Yes
TCONS_00016471	chr17:25231460-25232006	ENSDART00000113383	0	Intergenic	Yes
TCONS_00016472	chr17:26319382-26321307	ENSDART00000122366	0	Intergenic	Yes
TCONS_00016474	chr17:26548327-26550283	NM_213351	4517	Intergenic	Yes
TCONS_00016476	chr17:27081869-27082705	ENSDART00000110903	2431	Promoter	Yes
TCONS_00016477	chr17:27186296-27186822	ENSDART00000077608	0	Intergenic	Yes
TCONS_00016478	chr17:27195955-27197933	ENSDART00000077608	0	Intergenic	Yes
TCONS_00016479	chr17:27259774-27260245	ENSDART00000156756	0	Intergenic	No
TCONS_00016480	chr17:28027958-28028772	ENSDART00000154829	1481	Intergenic	No
TCONS_00016482	chr17:29270776-29271107	ENSDART00000076481	0	Intergenic	Yes
TCONS_00016483	chr17:29271768-29272337	ENSDART00000076481	0	Intergenic	Yes
TCONS_00016485	chr17:29429157-29430302	ENSDART00000086164	0	Intergenic	Yes
TCONS_00016486	chr17:29430399-29432689	ENSDART00000086164	-975	Intergenic	Yes
TCONS_00016490	chr17:31455111-31456108	ENSDART00000062900	-1386	Intergenic	Yes
TCONS_00016491	chr17:31720758-31721893	ENSDART00000030448	-1978	Promoter	Yes
TCONS_00016493	chr17:32543888-32544559	ENSDART00000108736	-4023	Promoter	Yes
TCONS_00016494	chr17:32594517-32596342	ENSDART00000156197	0	Intergenic	Yes
TCONS_00016495	chr17:33410452-33412001	ENSDART00000152068	536	Intergenic	Yes
TCONS_00016496	chr17:33511866-33512842	ENSDART00000123114	0	Promoter	Yes
TCONS_00016500	chr17:34977783-34979342	ENSDART00000145664	0	Intergenic	Yes
TCONS_00016502	chr17:34990273-34990904	ENSDART00000145664	0	Intergenic	Yes
TCONS_00016503	chr17:35133156-35134923	ENSDART00000146590	1329	Promoter	Yes
TCONS_00016505	chr17:35406260-35406788	ENSDART00000005784	-771	Promoter	Yes
TCONS_00016506	chr17:35448794-35449691	ENSDART00000153718	0	Promoter	No
TCONS_00016507	chr17:35450309-35451368	ENSDART00000153718	0	Promoter	No
TCONS_00016508	chr17:35451479-35452574	ENSDART00000153718	0	Intergenic	No
TCONS_00016509	chr17:37030959-37031901	ENSDART00000154981	-2453	Promoter	Yes
TCONS_00016510	chr17:37230859-37231628	NM_001080573	5985	Intergenic	Yes
TCONS_00016511	chr17:37233831-37234699	NM_001080573	2914	Intergenic	Yes
TCONS_00016512	chr17:37450784-37451796	ENSDART00000076004	-1953	Intergenic	Yes
TCONS_00016516	chr17:37540807-37541983	ENSDART00000157122	-7711	Intergenic	Yes
TCONS_00016517	chr17:37542551-37543090	NM_001159819	9392	Intergenic	Yes
TCONS_00016518	chr17:37546264-37546598	NM_001159819	5884	Intergenic	Yes
TCONS_00016519	chr17:37547458-37547855	NM_001159819	4627	Intergenic	Yes
TCONS_00016520	chr17:37547996-37548807	NM_001159819	3675	Intergenic	No
TCONS_00016521	chr17:37569396-37570286	ENSDART00000075975	-6382	Intergenic	Yes
TCONS_00016525	chr17:38554970-38555449	ENSDART00000085438	5257	Intergenic	Yes
TCONS_00016527	chr17:38557678-38559482	ENSDART00000085438	1224	Intergenic	Yes
TCONS_00016528	chr17:38559785-38561508	ENSDART00000085438	0	Intergenic	Yes
TCONS_00016529	chr17:38640645-38640975	ENSDART00000149007	0	Promoter	Yes
TCONS_00016530	chr17:38786310-38786790	ENSDART00000062010	0	Intergenic	Yes
TCONS_00016531	chr17:38946515-38947493	ENSDART00000136921	-96	Promoter	No
TCONS_00016532	chr17:38948771-38949731	ENSDART00000141177	2148	Promoter	No
TCONS_00016534	chr17:39092466-39094208	ENSDART00000050534	1198	Intergenic	No
TCONS_00016536	chr17:41060728-41062508	ENSDART00000046003	0	Intergenic	No
TCONS_00016540	chr17:41068604-41069079	ENSDART00000124715	2048	Intergenic	Yes
TCONS_00016541	chr17:41069346-41070002	ENSDART00000124715	1125	Intergenic	Yes
TCONS_00016544	chr17:41486939-41488393	NM_001105660	-2393	Intergenic	Yes
TCONS_00016545	chr17:42436903-42438200	ENSDART00000112765	0	Intergenic	Yes
TCONS_00016546	chr17:42698333-42699616	ENSDART00000126087	-145	Intergenic	Yes
TCONS_00016547	chr17:43338469-43340752	ENSDART00000156418	1490	Intergenic	Yes
TCONS_00016548	chr17:43564225-43564594	ENSDART00000125162	0	Promoter	No
TCONS_00016549	chr17:43691740-43692671	ENSDART00000154138	-8260	Intergenic	No
TCONS_00016550	chr17:43695546-43696243	NM_213193	8483	Intergenic	Yes
TCONS_00016552	chr17:44064009-44065473	ENSDART00000156513	-6599	Intergenic	Yes
TCONS_00016555	chr17:44919243-44920343	ENSDART00000156625	-442	Promoter	Yes
TCONS_00016557	chr17:45376987-45378226	ENSDART00000016815	4910	Intergenic	Yes
TCONS_00016561	chr17:45724798-45725622	ENSDART00000109831	1080	Promoter	Yes
TCONS_00016562	chr17:45725779-45726181	ENSDART00000109831	521	Intergenic	Yes
TCONS_00016564	chr17:45889572-45890320	NM_001161375	9060	Intergenic	Yes
TCONS_00016565	chr17:45892035-45892581	NM_001161375	6799	Intergenic	Yes
TCONS_00016566	chr17:45892798-45893312	NM_001161375	6068	Intergenic	Yes
TCONS_00016567	chr17:46112710-46113120	ENSDART00000155372	0	Intergenic	Yes
TCONS_00016569	chr17:46677213-46678081	ENSDART00000130215	-653	Intergenic	Yes
TCONS_00016572	chr17:48543847-48544744	ENSDART00000126365	-966	Intergenic	Yes
TCONS_00016573	chr17:48544803-48545438	ENSDART00000126365	-1922	Intergenic	Yes
TCONS_00016574	chr17:48545760-48547690	ENSDART00000126365	-2879	Intergenic	Yes
TCONS_00016575	chr17:48547985-48549586	ENSDART00000126365	-5104	Intergenic	No
TCONS_00016578	chr17:50054170-50055210	ENSDART00000125532	0	Intergenic	Yes
TCONS_00016581	chr17:50704639-50705958	ENSDART00000154046	0	Intergenic	Yes
TCONS_00016585	chr17:50717268-50718093	ENSDART00000154046	0	Intergenic	Yes
TCONS_00016588	chr17:50723379-50723908	ENSDART00000058707	1472	Intergenic	Yes
TCONS_00016589	chr17:50727151-50728499	ENSDART00000058707	0	Intergenic	Yes
TCONS_00016590	chr17:50728901-50729650	ENSDART00000058707	0	Intergenic	Yes
TCONS_00016591	chr17:50731651-50732817	ENSDART00000058707	0	Intergenic	Yes
TCONS_00016594	chr17:50754851-50755839	ENSDART00000058706	3272	Promoter	Yes
TCONS_00016595	chr17:50755899-50757275	ENSDART00000058706	1836	Intergenic	Yes
TCONS_00016596	chr17:50789969-50790558	ENSDART00000153998	-73	Promoter	Yes
TCONS_00016597	chr17:50817529-50818563	ENSDART00000153653	589	Intergenic	Yes
TCONS_00016599	chr17:50937207-50938249	ENSDART00000153566	-912	Intergenic	Yes
TCONS_00016600	chr17:50939960-50940591	ENSDART00000157095	2606	Intergenic	Yes
TCONS_00016602	chr17:50976056-50976525	ENSDART00000156110	4177	Intergenic	Yes
TCONS_00016603	chr17:50976771-50977527	ENSDART00000156110	3175	Intergenic	Yes
TCONS_00016606	chr17:50988993-50989842	ENSDART00000156963	592	Promoter	Yes
TCONS_00016609	chr17:51220523-51220930	ENSDART00000127374	0	Intergenic	Yes
TCONS_00016611	chr17:51323062-51324655	ENSDART00000085996	0	Promoter	No
TCONS_00016612	chr17:51370899-51372424	NM_001002063	-3403	Intergenic	Yes
TCONS_00016614	chr17:51482060-51482347	ENSDART00000098082	19902	Intergenic	Yes
TCONS_00016616	chr17:51509549-51510435	ENSDART00000098082	-6439	Intergenic	No
TCONS_00016619	chr17:52041057-52041767	ENSDART00000047089	-1712	Intergenic	Yes
TCONS_00016622	chr17:52286650-52287688	ENSDART00000149039	-2789	Promoter	Yes
TCONS_00016625	chr17:52317359-52318855	ENSDART00000157171	-1301	Intergenic	Yes
TCONS_00016626	chr17:52319328-52319956	NM_001114406	3021	Intergenic	Yes
TCONS_00016627	chr17:52457284-52459605	ENSDART00000103347	0	Intergenic	Yes
TCONS_00016634	chr17:52917750-52918401	NM_001324539	0	Intergenic	Yes
TCONS_00016635	chr17:52918965-52919919	NM_001324539	-1212	Intergenic	Yes
TCONS_00016637	chr17:53469133-53469963	ENSDART00000155310	2744	Intergenic	Yes
TCONS_00016639	chr17:53793681-53796795	ENSDART00000143819	-800	Intergenic	Yes
TCONS_00016644	chr17:53866016-53867119	ENSDART00000026879	0	Promoter	Yes
TCONS_00016669	chr18:423228-428503	ENSDART00000114712	549	Promoter	Yes
TCONS_00016848	chr18:16387336-16388986	NM_001013443	-1962	Intergenic	Yes
TCONS_00016888	chr18:18090916-18093427	NM_199521	5072	Intergenic	Yes
TCONS_00016975	chr18:23660893-23668220	ENSDART00000146490	0	Promoter	No
TCONS_00017242	chr18:49656212-49657815	NM_001001729	-11679	Intergenic	Yes
TCONS_00017367	chr18:7950506-7952522	ENSDART00000093131	-7305	Intergenic	No
TCONS_00017808	chr18:111092-111739	NM_001030061	2740	Promoter	Yes
TCONS_00017809	chr18:113632-114118	NM_001030061	361	Promoter	Yes
TCONS_00017810	chr18:255718-256256	ENSDART00000052641	3645	Promoter	Yes
TCONS_00017812	chr18:448177-449607	ENSDART00000114712	0	Intergenic	Yes
TCONS_00017813	chr18:605385-605604	NM_001305577	0	Promoter	Yes
TCONS_00017814	chr18:1569308-1569993	ENSDART00000101702	0	Intergenic	Yes
TCONS_00017817	chr18:1676354-1678048	ENSDART00000059320	2634	Intergenic	Yes
TCONS_00017818	chr18:2187813-2189015	ENSDART00000092977	0	Intergenic	Yes
TCONS_00017819	chr18:2189091-2189681	ENSDART00000092977	0	Intergenic	Yes
TCONS_00017820	chr18:2325320-2326115	ENSDART00000151173	53386	Intergenic	Yes
TCONS_00017821	chr18:2372999-2373715	ENSDART00000151173	5786	Intergenic	No
TCONS_00017822	chr18:2374225-2374671	ENSDART00000151173	4830	Intergenic	No
TCONS_00017824	chr18:2378755-2379462	ENSDART00000151173	39	Intergenic	No
TCONS_00017825	chr18:2379533-2380590	ENSDART00000151173	0	Intergenic	No
TCONS_00017826	chr18:2385087-2385796	ENSDART00000151173	0	Intergenic	Yes
TCONS_00017827	chr18:2388850-2389803	ENSDART00000151173	0	Intergenic	Yes
TCONS_00017828	chr18:2713922-2714756	ENSDART00000062480	-1035	Intergenic	Yes
TCONS_00017829	chr18:2714833-2716683	ENSDART00000062480	-1946	Intergenic	No
TCONS_00017830	chr18:2716906-2718669	ENSDART00000062480	-4019	Intergenic	No
TCONS_00017831	chr18:4470149-4470810	ENSDART00000020233	-4156	Intergenic	Yes
TCONS_00017833	chr18:4472452-4473211	ENSDART00000020233	-6459	Intergenic	No
TCONS_00017836	chr18:4771797-4772202	ENSDART00000058537	-2327	Promoter	Yes
TCONS_00017838	chr18:4939081-4940739	NM_198877	4514	Intergenic	Yes
TCONS_00017840	chr18:5052375-5053473	ENSDART00000125415	3108	Intergenic	No
TCONS_00017841	chr18:5053600-5056897	ENSDART00000125415	0	Intergenic	No
TCONS_00017845	chr18:5773693-5774959	NM_001351711	0	Intergenic	Yes
TCONS_00017846	chr18:5777003-5777768	NM_001351711	0	Intergenic	Yes
TCONS_00017847	chr18:5894646-5895267	ENSDART00000101513	0	Intergenic	Yes
TCONS_00017849	chr18:5897033-5898126	ENSDART00000101513	0	Intergenic	Yes
TCONS_00017851	chr18:6449316-6450337	NM_152983	5030	Intergenic	Yes
TCONS_00017853	chr18:6912654-6913460	ENSDART00000052803	-1232	Promoter	No
TCONS_00017854	chr18:7118802-7119911	NM_001044963	-5566	Intergenic	No
TCONS_00017856	chr18:7122950-7124076	ENSDART00000139505	3100	Intergenic	No
TCONS_00017857	chr18:7124775-7125724	ENSDART00000139505	1452	Intergenic	No
TCONS_00017858	chr18:7714304-7716129	ENSDART00000092033	3738	Intergenic	Yes
TCONS_00017859	chr18:7716289-7717699	ENSDART00000092033	2168	Intergenic	Yes
TCONS_00017861	chr18:7952577-7952948	ENSDART00000093131	6879	Intergenic	Yes
TCONS_00017863	chr18:7955557-7956384	ENSDART00000093131	3443	Intergenic	Yes
TCONS_00017866	chr18:8119241-8120139	ENSDART00000093131	0	Promoter	Yes
TCONS_00017871	chr18:9442031-9442639	ENSDART00000077152	12824	Intergenic	Yes
TCONS_00017872	chr18:9444519-9445101	ENSDART00000077152	10362	Intergenic	Yes
TCONS_00017873	chr18:9445178-9446042	ENSDART00000077152	9421	Intergenic	Yes
TCONS_00017874	chr18:9523958-9525168	ENSDART00000113699	-793	Intergenic	No
TCONS_00017875	chr18:9525723-9526658	ENSDART00000113699	-2558	Intergenic	Yes
TCONS_00017877	chr18:10370304-10372583	ENSDART00000101026	0	Promoter	No
TCONS_00017880	chr18:10460420-10460995	ENSDART00000146692	3243	Intergenic	Yes
TCONS_00017882	chr18:11360046-11364514	ENSDART00000051105	0	Intergenic	Yes
TCONS_00017884	chr18:11680227-11681889	ENSDART00000125382	0	Intergenic	Yes
TCONS_00017885	chr18:11806862-11807925	ENSDART00000144799	5360	Intergenic	No
TCONS_00017887	chr18:11905118-11910480	ENSDART00000062343	0	Promoter	No
TCONS_00017891	chr18:12332923-12333610	ENSDART00000088908	0	Intergenic	Yes
TCONS_00017892	chr18:12508277-12509593	NM_001075112	2268	Promoter	Yes
TCONS_00017894	chr18:12635753-12637047	NM_001077554	3383	Promoter	No
TCONS_00017897	chr18:13621283-13621709	ENSDART00000136754	-3	Intergenic	Yes
TCONS_00017898	chr18:14013677-14014426	ENSDART00000138372	-6371	Intergenic	Yes
TCONS_00017899	chr18:14014731-14016897	ENSDART00000138372	-7425	Intergenic	Yes
TCONS_00017904	chr18:14537587-14538237	ENSDART00000091742	3997	Intergenic	Yes
TCONS_00017905	chr18:14540976-14541671	ENSDART00000091742	563	Intergenic	Yes
TCONS_00017908	chr18:15243547-15244557	ENSDART00000061681	-4654	Promoter	Yes
TCONS_00017909	chr18:15244609-15245251	NM_131578	4734	Intergenic	Yes
TCONS_00017910	chr18:15970684-15971597	ENSDART00000110278	0	Intergenic	No
TCONS_00017913	chr18:16925544-16925950	NM_001039460	4403	Intergenic	Yes
TCONS_00017914	chr18:16926332-16927404	NM_001039460	2949	Intergenic	Yes
TCONS_00017915	chr18:17436996-17437909	NM_001045069	-2240	Intergenic	No
TCONS_00017916	chr18:17442524-17443590	NM_001080030	2125	Promoter	No
TCONS_00017917	chr18:18085442-18086157	NM_199787	-3731	Intergenic	Yes
TCONS_00017918	chr18:18088821-18089844	NM_199787	-7110	Intergenic	Yes
TCONS_00017921	chr18:18097710-18098064	NM_199521	435	Promoter	Yes
TCONS_00017923	chr18:18920620-18921477	ENSDART00000060766	-757	Intergenic	Yes
TCONS_00017924	chr18:19809108-19810051	ENSDART00000100624	973	Promoter	Yes
TCONS_00017925	chr18:19810127-19811115	ENSDART00000100624	0	Promoter	Yes
TCONS_00017928	chr18:20040459-20041483	ENSDART00000045679	-2237	Intergenic	Yes
TCONS_00017930	chr18:22471307-22472282	NM_001135133	-2523	Intergenic	Yes
TCONS_00017931	chr18:22472834-22473486	ENSDART00000100955	2205	Intergenic	Yes
TCONS_00017933	chr18:22484658-22486664	ENSDART00000135098	-2147	Promoter	Yes
TCONS_00017934	chr18:22486831-22487287	ENSDART00000135098	-4320	Promoter	Yes
TCONS_00017935	chr18:22489088-22489806	ENSDART00000079013	3548	Intergenic	Yes
TCONS_00017936	chr18:23623775-23624750	ENSDART00000155068	-6172	Intergenic	Yes
TCONS_00017937	chr18:23649226-23650149	ENSDART00000130163	2195	Intergenic	Yes
TCONS_00017939	chr18:25400169-25400867	ENSDART00000099511	0	Intergenic	Yes
TCONS_00017940	chr18:25401764-25402246	ENSDART00000099511	0	Intergenic	Yes
TCONS_00017941	chr18:25402788-25403024	ENSDART00000099511	0	Intergenic	Yes
TCONS_00017942	chr18:25404321-25404725	ENSDART00000099511	0	Intergenic	Yes
TCONS_00017944	chr18:25407091-25407561	ENSDART00000099511	0	Intergenic	Yes
TCONS_00017945	chr18:25561663-25563982	ENSDART00000042074	0	Intergenic	Yes
TCONS_00017946	chr18:26398870-26399530	ENSDART00000110746	-3025	Intergenic	No
TCONS_00017947	chr18:26399630-26401079	ENSDART00000113280	1531	Intergenic	No
TCONS_00017949	chr18:26635187-26635986	ENSDART00000098368	0	Intergenic	Yes
TCONS_00017953	chr18:27032704-27034239	ENSDART00000125326	-327	Intergenic	Yes
TCONS_00017954	chr18:27810569-27811058	NM_001346240	0	Promoter	Yes
TCONS_00017955	chr18:27818518-27818902	NM_001346240	0	Intergenic	Yes
TCONS_00017956	chr18:27948760-27950331	ENSDART00000089303	0	Intergenic	Yes
TCONS_00017963	chr18:29914438-29915390	ENSDART00000127172	-1417	Promoter	Yes
TCONS_00017965	chr18:30239031-30239586	NM_001080807	146431	Intergenic	Yes
TCONS_00017968	chr18:32095224-32096941	NM_001083877	-44787	Intergenic	Yes
TCONS_00017972	chr18:32997189-33000478	NM_001045019	-12672	Intergenic	Yes
TCONS_00017975	chr18:34240746-34241683	ENSDART00000151587	-2089	Intergenic	Yes
TCONS_00017977	chr18:35072563-35073732	ENSDART00000128707	0	Intergenic	No
TCONS_00017979	chr18:35076742-35077296	ENSDART00000128707	-3074	Intergenic	No
TCONS_00017980	chr18:35077403-35078106	ENSDART00000128707	-3735	Intergenic	No
TCONS_00017983	chr18:35282053-35283374	ENSDART00000136432	5340	Intergenic	No
TCONS_00017985	chr18:35286674-35287779	ENSDART00000136432	935	Intergenic	Yes
TCONS_00017986	chr18:35347132-35348917	ENSDART00000088309	-2	Promoter	Yes
TCONS_00017989	chr18:37495188-37496013	NM_001320433	2028	Promoter	Yes
TCONS_00017990	chr18:38687721-38690204	ENSDART00000153882	0	Intergenic	Yes
TCONS_00017991	chr18:38692018-38693140	ENSDART00000153882	0	Intergenic	Yes
TCONS_00017992	chr18:38695796-38696814	ENSDART00000153882	-1627	Intergenic	Yes
TCONS_00017993	chr18:38699068-38700682	ENSDART00000153882	-4899	Intergenic	Yes
TCONS_00017994	chr18:38700963-38702587	ENSDART00000153882	-6794	Intergenic	Yes
TCONS_00017995	chr18:38702661-38706250	ENSDART00000153882	-8492	Intergenic	Yes
TCONS_00017996	chr18:38706329-38707287	ENSDART00000153882	-12160	Intergenic	Yes
TCONS_00017997	chr18:38707429-38708020	ENSDART00000153882	-13260	Intergenic	Yes
TCONS_00017998	chr18:38708196-38709665	ENSDART00000153882	-14027	Intergenic	Yes
TCONS_00018006	chr18:40243031-40243516	NM_001166335	-3274	Intergenic	Yes
TCONS_00018008	chr18:42402960-42403856	ENSDART00000120495	3889	Intergenic	Yes
TCONS_00018010	chr18:42450275-42450846	NM_001081628	3340	Intergenic	Yes
TCONS_00018011	chr18:43128084-43129237	ENSDART00000098528	-2379	Intergenic	Yes
TCONS_00018012	chr18:43233629-43234933	ENSDART00000139526	0	Intergenic	Yes
TCONS_00018013	chr18:43294363-43294826	NM_001037430	-3374	Intergenic	Yes
TCONS_00018014	chr18:43295313-43297859	NM_001037430	-4324	Intergenic	Yes
TCONS_00018015	chr18:43303597-43304360	ENSDART00000122234	0	Intergenic	Yes
TCONS_00018017	chr18:44364818-44365135	ENSDART00000007181	0	Intergenic	Yes
TCONS_00018019	chr18:44366233-44369834	ENSDART00000007181	0	Promoter	No
TCONS_00018023	chr18:44600683-44601526	ENSDART00000156152	0	Intergenic	Yes
TCONS_00018027	chr18:44662390-44663251	ENSDART00000153930	0	Intergenic	No
TCONS_00018029	chr18:45103164-45103945	NM_001282486	4924	Intergenic	Yes
TCONS_00018030	chr18:45209395-45211264	ENSDART00000059001	-1057	Intergenic	Yes
TCONS_00018031	chr18:45215119-45216994	ENSDART00000128384	2889	Intergenic	Yes
TCONS_00018032	chr18:45217084-45217806	ENSDART00000128384	2077	Intergenic	Yes
TCONS_00018035	chr18:45473430-45475437	ENSDART00000109472	5890	Intergenic	No
TCONS_00018036	chr18:45476791-45478359	ENSDART00000109472	2968	Intergenic	No
TCONS_00018037	chr18:45478502-45479951	ENSDART00000109472	1376	Intergenic	No
TCONS_00018038	chr18:45480212-45480970	ENSDART00000109472	357	Intergenic	No
TCONS_00018039	chr18:45790937-45792585	ENSDART00000138806	-765	Intergenic	Yes
TCONS_00018042	chr18:45966838-45967966	ENSDART00000086379	2238	Intergenic	Yes
TCONS_00018043	chr18:45968386-45969207	ENSDART00000086379	997	Intergenic	Yes
TCONS_00018045	chr18:46337391-46337737	ENSDART00000151464	-66420	Intergenic	No
TCONS_00018046	chr18:46767821-46768469	NM_001017558	8243	Intergenic	Yes
TCONS_00018048	chr18:46986674-46987243	ENSDART00000147074	383	Promoter	Yes
TCONS_00018051	chr18:47339663-47340566	ENSDART00000093096	298	Promoter	Yes
TCONS_00018054	chr18:47415413-47415901	ENSDART00000123478	-16091	Intergenic	Yes
TCONS_00018055	chr18:47825447-47826883	ENSDART00000086530	0	Intergenic	Yes
TCONS_00018057	chr18:47828124-47829168	ENSDART00000125432	780	Intergenic	Yes
TCONS_00018058	chr18:47851020-47851697	ENSDART00000035950	7775	Intergenic	Yes
TCONS_00018060	chr18:48122321-48123104	ENSDART00000076554	2347	Intergenic	Yes
TCONS_00018063	chr18:48152098-48152464	ENSDART00000098419	11552	Intergenic	Yes
TCONS_00018064	chr18:48153536-48154401	ENSDART00000098419	9615	Intergenic	Yes
TCONS_00018068	chr18:48158843-48162296	ENSDART00000098419	1720	Intergenic	Yes
TCONS_00018070	chr18:48799746-48799969	ENSDART00000057318	6095	Intergenic	Yes
TCONS_00018071	chr18:48801358-48802001	ENSDART00000057318	4063	Promoter	Yes
TCONS_00018073	chr18:48812755-48814567	ENSDART00000057318	-661	Intergenic	Yes
TCONS_00018075	chr18:48818088-48818583	ENSDART00000057318	-5994	Intergenic	Yes
TCONS_00018076	chr18:48818703-48819264	ENSDART00000057318	-6609	Intergenic	Yes
TCONS_00018081	chr18:49625717-49626815	ENSDART00000109100	-2129	Intergenic	Yes
TCONS_00018083	chr18:49648231-49649107	NM_001001729	-3698	Intergenic	Yes
TCONS_00018084	chr18:49650691-49653068	NM_001001729	-6158	Intergenic	Yes
TCONS_00018086	chr18:49658241-49658917	NM_001001729	-13708	Intergenic	No
TCONS_00018092	chr18:49850768-49851387	NM_001040336	-2726	Intergenic	Yes
TCONS_00018603	chr19:33641839-33697435	ENSDART00000120716	-21214	Intergenic	No
TCONS_00018848	chr19:11221-11841	ENSDART00000053639	0	Intergenic	No
TCONS_00018849	chr19:11221-11902	ENSDART00000053639	0	Intergenic	No
TCONS_00018993	chr19:7859881-7863135	ENSDART00000135241	-1517	Intergenic	Yes
TCONS_00019112	chr19:15459318-15462760	ENSDART00000151039	0	Promoter	No
TCONS_00019113	chr19:15459318-15462760	ENSDART00000151039	0	Promoter	No
TCONS_00019114	chr19:15459318-15462776	ENSDART00000151039	0	Promoter	No
TCONS_00019133	chr19:18414125-18426188	ENSDART00000126313	0	Intergenic	No
TCONS_00019134	chr19:18414125-18426188	ENSDART00000126313	0	Intergenic	No
TCONS_00019174	chr19:20272452-20273775	NM_001045402	2039	Promoter	No
TCONS_00019273	chr19:27949747-27950561	ENSDART00000138814	0	Promoter	No
TCONS_00019274	chr19:27949747-27954798	ENSDART00000138814	0	Promoter	No
TCONS_00019598	chr19:5801-6141	ENSDART00000053639	752	Intergenic	No
TCONS_00019599	chr19:7519-8173	ENSDART00000053639	0	Intergenic	Yes
TCONS_00019601	chr19:131413-132840	ENSDART00000053639	0	Promoter	No
TCONS_00019602	chr19:157734-158475	ENSDART00000047843	0	Intergenic	Yes
TCONS_00019603	chr19:199712-200579	ENSDART00000111580	0	Intergenic	Yes
TCONS_00019605	chr19:273946-274359	ENSDART00000053639	0	Intergenic	Yes
TCONS_00019610	chr19:1067243-1068855	ENSDART00000058552	0	Intergenic	No
TCONS_00019611	chr19:1069020-1069700	ENSDART00000058552	0	Intergenic	No
TCONS_00019612	chr19:1070003-1070398	ENSDART00000058552	0	Intergenic	No
TCONS_00019614	chr19:1661261-1666348	ENSDART00000008336	-2830	Intergenic	Yes
TCONS_00019617	chr19:2537700-2538662	ENSDART00000136138	-2158	Intergenic	No
TCONS_00019618	chr19:2794702-2795402	ENSDART00000053576	-2778	Intergenic	Yes
TCONS_00019619	chr19:2795455-2796678	ENSDART00000053576	-3531	Intergenic	Yes
TCONS_00019625	chr19:3263063-3263651	ENSDART00000112414	0	Intergenic	No
TCONS_00019626	chr19:3263992-3264844	ENSDART00000112414	0	Promoter	No
TCONS_00019627	chr19:3985247-3985516	ENSDART00000110201	0	Intergenic	Yes
TCONS_00019628	chr19:3985769-3986119	ENSDART00000110201	0	Intergenic	Yes
TCONS_00019630	chr19:4279918-4281349	ENSDART00000125673	-1409	Intergenic	Yes
TCONS_00019635	chr19:4286765-4287424	ENSDART00000123757	2007	Intergenic	Yes
TCONS_00019636	chr19:4499881-4500777	ENSDART00000080290	507	Intergenic	Yes
TCONS_00019638	chr19:5278816-5279175	ENSDART00000141079	0	Intergenic	No
TCONS_00019639	chr19:5279300-5279995	ENSDART00000141079	0	Intergenic	No
TCONS_00019640	chr19:5443397-5444408	ENSDART00000020686	-5434	Intergenic	Yes
TCONS_00019641	chr19:5447171-5448282	ENSDART00000110398	4171	Intergenic	Yes
TCONS_00019642	chr19:5448351-5449258	ENSDART00000110398	3195	Intergenic	Yes
TCONS_00019644	chr19:5517656-5518013	ENSDART00000093402	0	Intergenic	Yes
TCONS_00019645	chr19:5518465-5518867	ENSDART00000093402	0	Intergenic	No
TCONS_00019646	chr19:5519252-5519768	ENSDART00000093402	0	Intergenic	No
TCONS_00019647	chr19:5534113-5534549	NM_001281923	2473	Promoter	Yes
TCONS_00019650	chr19:6061940-6063201	ENSDART00000151706	-9403	Intergenic	Yes
TCONS_00019651	chr19:6064779-6065877	ENSDART00000151706	-12242	Intergenic	Yes
TCONS_00019652	chr19:6219577-6222507	ENSDART00000082080	-1882	Promoter	No
TCONS_00019653	chr19:6222563-6223878	NM_001002165	3053	Promoter	No
TCONS_00019655	chr19:6725094-6726144	ENSDART00000140051	0	Intergenic	Yes
TCONS_00019656	chr19:7062905-7064601	ENSDART00000092609	0	Intergenic	No
TCONS_00019658	chr19:7065644-7066921	ENSDART00000092609	0	Intergenic	No
TCONS_00019661	chr19:7185404-7186621	ENSDART00000092609	0	Intergenic	No
TCONS_00019662	chr19:7187430-7188222	ENSDART00000092609	0	Intergenic	Yes
TCONS_00019663	chr19:7188526-7190197	ENSDART00000092609	0	Intergenic	Yes
TCONS_00019665	chr19:7192143-7193471	ENSDART00000092609	0	Intergenic	Yes
TCONS_00019666	chr19:7193668-7194850	ENSDART00000092609	0	Intergenic	Yes
TCONS_00019667	chr19:7195096-7196906	ENSDART00000092609	0	Intergenic	Yes
TCONS_00019668	chr19:7449127-7449454	ENSDART00000081568	4368	Intergenic	Yes
TCONS_00019674	chr19:7631193-7633934	ENSDART00000110366	0	Intergenic	Yes
TCONS_00019677	chr19:8583136-8584634	ENSDART00000150909	-2730	Promoter	Yes
TCONS_00019680	chr19:9135510-9136442	NM_200597	-9133	Intergenic	Yes
TCONS_00019683	chr19:9273843-9275663	ENSDART00000144925	-3413	Intergenic	No
TCONS_00019684	chr19:9385867-9386322	ENSDART00000115205	8130	Intergenic	No
TCONS_00019686	chr19:9390515-9391167	ENSDART00000115205	3285	Intergenic	No
TCONS_00019687	chr19:9505520-9506150	ENSDART00000039629	-2296	Promoter	Yes
TCONS_00019688	chr19:10130753-10131798	NM_001020468	3719	Promoter	Yes
TCONS_00019689	chr19:10819595-10820524	ENSDART00000091707	-689	Promoter	Yes
TCONS_00019690	chr19:10865819-10866336	ENSDART00000148073	-135	Promoter	Yes
TCONS_00019695	chr19:11608920-11609876	ENSDART00000114710	0	Intergenic	Yes
TCONS_00019696	chr19:11651952-11655156	ENSDART00000044426	2382	Promoter	Yes
TCONS_00019697	chr19:11655315-11657189	ENSDART00000044426	349	Intergenic	Yes
TCONS_00019698	chr19:12116375-12117274	ENSDART00000121779	-2123	Intergenic	Yes
TCONS_00019699	chr19:12517535-12518258	ENSDART00000145380	-159	Intergenic	Yes
TCONS_00019700	chr19:12649874-12650635	NM_001326695	2322	Intergenic	Yes
TCONS_00019701	chr19:12651158-12652069	NM_001326695	888	Intergenic	Yes
TCONS_00019702	chr19:12824115-12824850	ENSDART00000151599	3433	Intergenic	Yes
TCONS_00019703	chr19:13062064-13062920	ENSDART00000135706	4148	Promoter	Yes
TCONS_00019705	chr19:14944929-14946614	ENSDART00000151530	0	Intergenic	Yes
TCONS_00019707	chr19:15270513-15272424	ENSDART00000133059	10835	Intergenic	Yes
TCONS_00019708	chr19:15272555-15273599	ENSDART00000133059	9660	Intergenic	Yes
TCONS_00019709	chr19:15274163-15274446	ENSDART00000133059	8813	Intergenic	Yes
TCONS_00019710	chr19:15274968-15276188	ENSDART00000133059	7071	Intergenic	Yes
TCONS_00019713	chr19:15278819-15279682	ENSDART00000133059	3577	Intergenic	Yes
TCONS_00019718	chr19:17166952-17167735	ENSDART00000125200	-2726	Promoter	Yes
TCONS_00019722	chr19:17862059-17865538	ENSDART00000149045	-8819	Intergenic	Yes
TCONS_00019724	chr19:18206145-18206850	ENSDART00000142475	0	Intergenic	Yes
TCONS_00019725	chr19:18208404-18209394	ENSDART00000142475	0	Intergenic	Yes
TCONS_00019726	chr19:18553791-18554720	ENSDART00000137192	0	Intergenic	Yes
TCONS_00019728	chr19:19222895-19223758	ENSDART00000135423	0	Promoter	Yes
TCONS_00019729	chr19:19237484-19237987	ENSDART00000157108	0	Promoter	Yes
TCONS_00019730	chr19:19406380-19407352	NM_131065	-10965	Intergenic	Yes
TCONS_00019732	chr19:19412344-19413316	NM_131065	-16929	Intergenic	Yes
TCONS_00019733	chr19:19433506-19434030	NM_131065	-38091	Intergenic	Yes
TCONS_00019734	chr19:19503088-19504007	ENSDART00000151766	1429	Intergenic	Yes
TCONS_00019738	chr19:20055617-20056078	ENSDART00000129604	52011	Intergenic	Yes
TCONS_00019739	chr19:20125018-20125608	ENSDART00000090548	0	Intergenic	Yes
TCONS_00019740	chr19:20177453-20178531	ENSDART00000052649	-10751	Intergenic	Yes
TCONS_00019742	chr19:20188552-20189201	ENSDART00000052649	-21850	Intergenic	Yes
TCONS_00019743	chr19:20189415-20189894	ENSDART00000052649	-22713	Intergenic	Yes
TCONS_00019744	chr19:20193480-20194127	ENSDART00000052649	-26778	Intergenic	Yes
TCONS_00019746	chr19:20629287-20629893	ENSDART00000151346	0	Promoter	Yes
TCONS_00019747	chr19:20676415-20677581	ENSDART00000155527	0	Intergenic	No
TCONS_00019748	chr19:20677716-20678440	ENSDART00000155527	0	Intergenic	No
TCONS_00019749	chr19:20680226-20681447	ENSDART00000155527	0	Promoter	No
[truncated: 2,899 more rows]
