# Supplementary material for: LncRNA VEAL2 regulates PRKCB2 to modulate endothelial permeability in diabetic retinopathy
Source: EMBO J. 2021 Jun 28;40(15):e107134. doi: 10.15252/embj.2020107134 (PMC8327952; doi:10.15252/embj.2020107134)
Supplement: Supplementary file 6 — Dataset EV3 [file EMBJ-40-e107134-s004.xlsx]

## Sheet: Sheet1
Dataset EV3: List of common 288 proteins identified in RAP-MS as putative interacting patners of veal2
	veal2 PD			veal2 PD			Control PD			Control PD
	PLGS1	PLGS2	PLGS3	Peptide1	Peptide2	Peptide3	PLGS1	PLGS2	PLGS3	Peptide1	Peptide2	Peptide3	Average of veal2 PD	Average of control PD	Average of control PD (REPLACE 0 WITH 1)	Fold Change	Ttest	Log2 FC	Log10 ttest	NEGATIVE LOG10 ttest
MYRIP_DANRE	478.128	187.286	114.714	30	31	28	0	0	0	0	0	0	29.6667	0	1	29.6667	0.000882557	4.89077	-3.05426	3.05426
RGRF2_DANRE	218.648	163.34	105.213	28	56	58	0	0	0	0	0	0	47.3333	0	1	47.3333	0.0393996	5.56478	-1.40451	1.40451
UHRF1_DANRE	531.953	180.266	203.988	26	40	44	0	0	0	0	0	0	36.6667	0	1	36.6667	0.0214391	5.1964	-1.66879	1.66879
DNJC2_DANRE	374.808	125.248	153.092	25	25	33	0	0	0	0	0	0	27.6667	0	1	27.6667	0.00916268	4.79008	-2.03798	2.03798
PR38B_DANRE	681.178	129.241	113.587	23	19	21	0	0	0	0	0	0	21	0	1	21	0.00300979	4.39232	-2.52146	2.52146
WTIP_DANRE	326.835	205.86	173.131	23	41	46	0	0	0	0	0	0	36.6667	0	1	36.6667	0.0344188	5.1964	-1.4632	1.4632
CCD40_DANRE	304.573	121.267	135.475	22	46	51	0	0	0	0	0	0	39.6667	0	1	39.6667	0.0473291	5.30986	-1.32487	1.32487
KBTBC_DANRE	289.927	123.113	137.472	21	25	27	0	0	0	0	0	0	24.3333	0	1	24.3333	0.00521322	4.60486	-2.28289	2.28289
RFA1_DANRE	447.226	175.356	228.431	20	38	42	0	0	0	0	0	0	33.3333	0	1	33.3333	0.0388169	5.05889	-1.41098	1.41098
CBPC2_DANRE	348.151	172.86	227.543	20	34	45	0	0	0	0	0	0	33	0	1	33	0.0448482	5.04439	-1.34826	1.34826
CB044_DANRE	291.548	215.432	140.403	20	35	44	0	0	0	0	0	0	33	0	1	33	0.0421697	5.04439	-1.375	1.375
KAZRA_DANRE	236.694	152.14	124.367	20	40	45	0	0	0	0	0	0	35	0	1	35	0.0444669	5.12928	-1.35196	1.35196
P4R2B_DANRE	344.171	268.245	329.351	19	28	38	0	0	0	0	0	0	28.3333	0	1	28.3333	0.0355221	4.82443	-1.4495	1.4495
SF3B3_DANRE	130.247	122.147	146.647	19	55	55	0	0	0	0	0	0	43	0	1	43	0.0698217	5.42626	-1.15601	1.15601
MAK16_DANRE	1036.36	277.743	394.7	18	17	18	0	0	0	0	0	0	17.6667	0	1	17.6667	0.000355809	4.14296	-3.44878	3.44878
TE2IP_DANRE	479.347	313.323	472	18	35	38	0	0	0	0	0	0	30.3333	0	1	30.3333	0.0396547	4.92283	-1.40171	1.40171
CDAC1_DANRE	333.555	180.711	168.133	18	24	28	0	0	0	0	0	0	23.3333	0	1	23.3333	0.0151584	4.54432	-1.81935	1.81935
T23OB_DANRE	191.92	128.557	148.431	18	18	22	0	0	0	0	0	0	19.3333	0	1	19.3333	0.00472258	4.27302	-2.32582	2.32582
INS1B_DANRE	722.755	383.949	306.716	17	16	19	0	0	0	0	0	0	17.3333	0	1	17.3333	0.00257875	4.11548	-2.58859	2.58859
S20AB_DANRE	709.19	367.868	514	17	45	49	0	296.171	0	0	35	0	37	11.6667	11.6667	3.17143	0.169287	1.66513	-0.771376	0.771376
RNF8_DANRE	456.74	114.427	194.182	17	15	31	0	0	0	0	0	0	21	0	1	21	0.052926	4.39232	-1.27633	1.27633
NUD18_DANRE	431.199	173.494	118.479	17	10	15	0	0	0	0	0	0	14	0	1	14	0.0214017	3.80735	-1.66955	1.66955
FUT11_DANRE	415.466	240.57	236.062	17	24	20	0	0	0	0	0	0	20.3333	0	1	20.3333	0.00979767	4.34577	-2.00888	2.00888
BRE_DANRE	859.241	316.201	346.528	16	17	21	0	0	0	0	0	0	18	0	1	18	0.00712477	4.16993	-2.14723	2.14723
PACN1_DANRE	648.136	179.495	275.252	16	33	38	0	0	0	0	0	0	29	0	1	29	0.0488821	4.85798	-1.31085	1.31085
TT30A_DANRE	208.31	287.12	273.468	16	44	33	0	0	0	0	0	0	31	0	1	31	0.0626124	4.9542	-1.20334	1.20334
CCNL1_DANRE	164.255	140.428	218.093	16	19	33	0	0	0	0	0	0	22.6667	0	1	22.6667	0.0494854	4.5025	-1.30552	1.30552
SR1IP_DANRE	447.779	177.306	339.28	14	8	10	0	0	0	0	0	0	10.6667	0	1	10.6667	0.026271	3.41504	-1.58052	1.58052
TLDC1_DANRE	446.655	237.984	167.923	14	31	27	0	0	0	0	0	0	24	0	1	24	0.0428037	4.58496	-1.36852	1.36852
HXC1A_DANRE	404.346	365.366	284.79	14	15	13	0	0	0	0	0	0	14	0	1	14	0.00169635	3.80735	-2.77048	2.77048
WDR91_DANRE	363.744	167.257	240.321	14	31	43	0	0	0	0	0	0	29.3333	0	1	29.3333	0.0733248	4.87447	-1.13475	1.13475
HINT3_DANRE	167.586	221.933	260.525	14	9	12	0	0	0	0	0	0	11.6667	0	1	11.6667	0.0151584	3.54432	-1.81935	1.81935
TM206_DANRE	989.885	179.053	203.891	13	18	26	0	0	0	0	0	0	19	0	1	19	0.0374862	4.24793	-1.42613	1.42613
PITX2_DANRE	371.042	177.375	168.084	13	13	12	0	0	0	0	0	0	12.6667	0	1	12.6667	0.000691802	3.66297	-3.16002	3.16002
RXRBB_DANRE	365.152	283.542	404.64	13	22	26	0	0	0	0	0	0	20.3333	0	1	20.3333	0.0339342	4.34577	-1.46936	1.46936
NARF_DANRE	144.249	139.532	235.816	13	25	22	0	0	0	0	0	0	20	0	1	20	0.0309968	4.32193	-1.50868	1.50868
KIF22_DANRE	124.771	154.747	243.318	13	33	37	0	0	0	0	0	0	27.6667	0	1	27.6667	0.0650521	4.79008	-1.18674	1.18674
HYCCI_DANRE	1168.45	184.658	123.011	12	23	28	0	0	0	0	0	0	21	0	1	21	0.0470938	4.39232	-1.32704	1.32704
PCAT1_DANRE	408.969	155.672	267.756	12	36	49	0	0	0	0	0	0	32.3333	0	1	32.3333	0.0963735	5.01495	-1.01604	1.01604
TMM53_DANRE	368.361	145.589	140.899	12	23	20	0	0	0	0	0	0	18.3333	0	1	18.3333	0.0306018	4.1964	-1.51425	1.51425
DPH2_DANRE	300.909	325.278	403.38	12	26	29	0	412.629	0	0	21	0	22.3333	7	7	3.19048	0.164327	1.67377	-0.784292	0.784292
CPT2_DANRE	263.938	154.896	199.027	12	19	30	0	0	0	0	0	0	20.3333	0	1	20.3333	0.0604259	4.34577	-1.21878	1.21878
CEP19_DANRE	215.943	140.934	250.311	12	5	7	0	0	0	0	0	0	8	0	1	8	0.0615257	3	-1.21094	1.21094
K0907_DANRE	120.752	206.792	129.194	12	20	25	0	0	0	0	0	0	19	0	1	19	0.0374862	4.24793	-1.42613	1.42613
TM218_DANRE	1671.57	251.46	427.2	11	15	13	0	0	0	0	0	0	13	0	1	13	0.00779739	3.70044	-2.10805	2.10805
SVOPL_DANRE	541.645	176.433	208.771	11	35	45	0	0	0	0	0	0	30.3333	0	1	30.3333	0.0950983	4.92283	-1.02183	1.02183
RLA0_DANRE	514.783	261.295	263.981	11	16	17	0	0	0	0	0	0	14.6667	0	1	14.6667	0.0156378	3.87447	-1.80582	1.80582
CMS1_DANRE	283.516	301.569	133.891	11	17	19	0	0	0	0	0	0	15.6667	0	1	15.6667	0.0227402	3.96963	-1.64321	1.64321
MYOD1_DANRE	246.887	304.047	345.421	11	28	31	0	0	0	0	0	0	23.3333	0	1	23.3333	0.0644186	4.54432	-1.19099	1.19099
SCM2B_DANRE	161.876	159.189	211.441	11	27	32	0	0	0	0	0	0	23.3333	0	1	23.3333	0.0664177	4.54432	-1.17772	1.17772
PTAR1_DANRE	527.228	369.509	289.107	10	27	25	0	0	0	0	0	0	20.6667	0	1	20.6667	0.0612524	4.36923	-1.21288	1.21288
CAB45_DANRE	164.046	219.601	435.115	10	30	33	0	0	0	0	0	0	24.3333	0	1	24.3333	0.0778682	4.60486	-1.10864	1.10864
LECT1_DANRE	244.359	274.56	229.735	9	20	13	0	0	0	0	0	0	14	0	1	14	0.0488873	3.80735	-1.3108	1.3108
CALRL_DANRE	215.459	136.875	241.814	9	21	22	0	0	0	0	0	0	17.3333	0	1	17.3333	0.0534496	4.11548	-1.27206	1.27206
N2F1B_DANRE	181.294	158.128	312.102	9	20	25	0	0	0	0	0	0	18	0	1	18	0.0625339	4.16993	-1.20388	1.20388
RBM42_DANRE	744.62	350.824	304.589	8	28	21	0	0	0	0	0	0	19	0	1	19	0.0833833	4.24793	-1.07892	1.07892
ANR29_DANRE	634.327	200.404	261.089	8	24	23	0	0	0	0	0	0	18.3333	0	1	18.3333	0.0712586	4.1964	-1.14716	1.14716
CDHR1_DANRE	462.536	244.198	221.887	8	35	50	0	0	0	0	0	0	31	0	1	31	0.127712	4.9542	-0.893769	0.893769
MTA70_DANRE	366.518	223.515	202.738	8	27	29	0	0	0	0	0	0	21.3333	0	1	21.3333	0.0859008	4.41504	-1.066	1.066
TYW2_DANRE	344.844	230.638	172.224	8	17	17	0	0	0	0	0	0	14	0	1	14	0.0429797	3.80735	-1.36674	1.36674
OPSD_DANRE	153.664	381.03	144.397	8	14	18	0	0	0	0	0	0	13.3333	0	1	13.3333	0.044363	3.73697	-1.35298	1.35298
PYRD1_DANRE	136.454	136.923	285.876	8	25	26	0	0	0	0	0	0	19.6667	0	1	19.6667	0.0780124	4.29768	-1.10784	1.10784
RSPH9_DANRE	432.909	186.749	148.551	7	12	14	0	0	0	0	0	0	11	0	1	11	0.0339969	3.45943	-1.46856	1.46856
VSI10_DANRE	373.284	389.02	314.939	7	30	28	0	0	0	0	0	0	21.6667	0	1	21.6667	0.0985255	4.43741	-1.00645	1.00645
MUL1A_DANRE	213.512	201.902	178.309	7	21	20	0	0	0	0	0	0	16	0	1	16	0.0710644	4	-1.14835	1.14835
S2536_DANRE	154.021	124.356	208.783	7	14	22	0	0	0	0	0	0	14.3333	0	1	14.3333	0.0805162	3.8413	-1.09412	1.09412
UBA3_DANRE	310.71	245.583	214.207	6	20	23	0	0	0	0	0	0	16.3333	0	1	16.3333	0.0893074	4.02975	-1.04911	1.04911
MC4R_DANRE	227.216	146.156	211.518	6	18	21	0	0	0	0	0	0	15	0	1	15	0.0820149	3.90689	-1.08611	1.08611
IF4EB_DANRE	175.666	229.875	378.315	6	15	17	0	0	0	0	0	0	12.6667	0	1	12.6667	0.0645047	3.66297	-1.19041	1.19041
MEMO1_DANRE	383.803	127.205	313.338	5	14	22	0	0	0	0	0	0	13.6667	0	1	13.6667	0.108485	3.77259	-0.96463	0.96463
4EB3L_DANRE	275.294	203.913	190.058	5	6	10	0	0	0	0	0	0	7	0	1	7	0.0444669	2.80735	-1.35196	1.35196
AKTIP_DANRE	221.37	376.546	236.894	5	15	17	0	0	0	0	0	0	12.3333	0	1	12.3333	0.0798752	3.62449	-1.09759	1.09759
F219A_DANRE	198.816	163.664	182.796	5	8	7	0	0	0	0	0	0	6.66667	0	1	6.66667	0.0170536	2.73697	-1.76818	1.76818
EIF3G_DANRE	516.153	128.443	229.298	4	11	16	0	0	0	0	0	0	10.3333	0	1	10.3333	0.0971725	3.36923	-1.01246	1.01246
TRH_DANRE	298.696	107.531	166.893	2	9	10	0	0	0	0	0	0	7	0	1	7	0.1086	2.80735	-0.964172	0.964172
MT1_DANRE	891.196	363.168	266.628	30	12	12	606.489	0	0	12	0	0	18	4	4	4.5	0.0198039	2.16993	-1.70325	1.70325
SIK3_DANRE	502.275	328.318	251.263	38	54	55	96.1407	0	0	18	0	0	49	6	6	8.16667	0.0647016	3.02975	-1.18909	1.18909
CREL2_DANRE	1519.57	580.707	523.505	40	30	30	1670.27	327.728	0	19	17	0	33.3333	12	12	2.77778	0.0491087	1.47393	-1.30884	1.30884
ADAT3_DANRE	332.997	249.926	291.756	20	14	19	911.899	0	83.7129	10	0	11	17.6667	7	7	2.52381	0.026271	1.3356	-1.58052	1.58052
TYDP2_DANRE	766.981	322.341	307.8	12	13	27	82.7056	0	0	6	0	0	17.3333	2	2	8.66667	0.130992	3.11548	-0.882755	0.882755
NDF6A_DANRE	663.975	283.837	321.563	19	18	21	696.38	0	0	10	0	0	19.3333	3.33333	3.33333	5.8	0.0472139	2.53605	-1.32593	1.32593
NX22A_DANRE	622.658	370.22	202.593	9	14	14	90.5956	0	0	5	0	0	12.3333	1.66667	1.66667	7.4	0.0853409	2.88753	-1.06884	1.06884
FBLN1_DANRE	781.041	232.918	234.387	49	45	48	362.085	0	0	28	0	0	47.3333	9.33333	9.33333	5.07143	0.0470173	2.34239	-1.32774	1.32774
BOP1_DANRE	732.227	280.585	311.335	27	28	44	657.96	0	0	16	0	0	33	5.33333	5.33333	6.1875	0.100954	2.62936	-0.995876	0.995876
PHC2_DANRE	1339.38	227.09	334.02	27	40	45	277.229	259.981	0	16	23	0	37.3333	13	13	2.87179	0.145892	1.52195	-0.835968	0.835968
ASI1B_DANRE	821.093	330.477	190.51	16	20	30	351.976	0	0	10	0	0	22	3.33333	3.33333	6.6	0.115446	2.72247	-0.93762	0.93762
VGFR3_DANRE	360.283	193.125	313.191	32	73	72	731.225	253.905	0	25	53	0	59	26	26	2.26923	0.238439	1.1822	-0.622623	0.622623
EDC4_DANRE	337.593	192.686	358.928	32	68	77	627.093	227.064	0	25	54	0	59	26.3333	26.3333	2.24051	0.279918	1.16382	-0.55297	0.55297
MDM4_DANRE	1016.06	619.156	448.169	23	36	40	2004.64	421.641	0	18	27	0	33	15	15	2.2	0.24518	1.1375	-0.610516	0.610516
TSP3B_DANRE	595.504	267.679	345.326	28	66	66	447.229	0	0	22	0	0	53.3333	7.33333	7.33333	7.27273	0.148148	2.8625	-0.829304	0.829304
CRA1B_DANRE	213.513	200.717	329.503	29	66	79	140.985	156.568	0	23	53	0	58	25.3333	25.3333	2.28947	0.295274	1.19502	-0.529775	0.529775
P53_DANRE	115.009	191.397	119.528	4	19	17	288.721	0	0	3	0	0	13.3333	1	1	13.3333	0.162759	3.73697	-0.788456	0.788456
KPCB_DANRE	111.725	139.361	201.725	38	47	42	271.328	144.963	64.7907	2	0	3	42.3333	1.66667	1.66667	25.4	0.00645404	4.66676	-2.19017	2.19017
LCLT1_DANRE	169.371	153.746	140.283	8	26	24	210.357	0	0	5	0	0	19.3333	1.66667	1.66667	11.6	0.138297	3.53605	-0.859188	0.859188
CIAO1_DANRE	418.197	144.529	128.112	10	12	11	19.5244	0	0	3	0	0	11	1	1	11	0.0225472	3.45943	-1.64691	1.64691
MXA_DANRE	481.933	112.136	168.677	23	36	39	169.017	0	0	10	0	0	32.6667	3.33333	3.33333	9.8	0.0702265	3.29278	-1.1535	1.1535
CHFR_DANRE	859.779	128.56	155.394	19	48	58	0	0	65.5357	0	0	13	41.6667	4.33333	4.33333	9.61538	0.0557848	3.26534	-1.25348	1.25348
STAC3_DANRE	834.324	210.14	322.898	12	34	46	0	0	67.5046	0	0	11	30.6667	3.66667	3.66667	8.36364	0.0693343	3.06413	-1.15905	1.15905
MYNN_DANRE	388.364	123.776	179.416	20	34	35	469.454	0	0	11	0	0	29.6667	3.66667	3.66667	8.09091	0.0924095	3.0163	-1.03428	1.03428
MICU1_DANRE	293.55	134.475	168.522	11	24	29	325.842	0	0	9	0	0	21.3333	3	3	7.11111	0.157626	2.83007	-0.802373	0.802373
AA2DA_DANRE	914.218	185.873	190.2	9	17	13	185.42	0	0	6	0	0	13	2	2	6.5	0.118353	2.70044	-0.926822	0.926822
DZIP1_DANRE	426.414	141.136	208.281	30	46	40	307.456	0	0	18	0	0	38.6667	6	6	6.44444	0.0893074	2.68806	-1.04911	1.04911
T7L1A_DANRE	515.688	159.942	155.546	14	20	23	194.095	0	0	9	0	0	19	3	3	6.33333	0.102765	2.66297	-0.988157	0.988157
CHRD1_DANRE	507.519	144.843	217.682	25	25	25	290.963	0	0	12	0	0	25	4	4	6.25	0.034419	2.64386	-1.4632	1.4632
MARH5_DANRE	709.695	133.087	146.562	11	20	18	131.965	0	0	8	0	0	16.3333	2.66667	2.66667	6.125	0.125678	2.61471	-0.90074	0.90074
NCKX5_DANRE	1479.87	268.911	271.132	14	18	23	0	226.798	0	0	9	0	18.3333	3	3	6.11111	0.0645304	2.61143	-1.19024	1.19024
MYLIA_DANRE	281.2	188.342	193.89	14	22	29	357.555	0	0	11	0	0	21.6667	3.66667	3.66667	5.90909	0.146398	2.56294	-0.834464	0.834464
VDRA_DANRE	235.905	134.67	142.111	19	24	37	386.041	0	0	14	0	0	26.6667	4.66667	4.66667	5.71429	0.14148	2.51457	-0.849304	0.849304
UBP13_DANRE	609.24	140.806	188.218	24	30	35	345.849	0	0	16	0	0	29.6667	5.33333	5.33333	5.5625	0.0991772	2.47573	-1.00359	1.00359
KCMF1_DANRE	757.801	384.76	429.057	19	19	33	0	98.5876	0	0	13	0	23.6667	4.33333	4.33333	5.46154	0.131324	2.44931	-0.881657	0.881657
MGT4B_DANRE	430.134	196.44	325.318	10	26	45	0	136.626	0	0	15	0	27	5	5	5.4	0.195959	2.43296	-0.707836	0.707836
VMP1_DANRE	577.039	246.082	397.803	21	28	33	0	208.083	0	0	16	0	27.3333	5.33333	5.33333	5.125	0.0686657	2.35755	-1.16326	1.16326
ZB16A_DANRE	279.895	141.61	184.807	21	41	50	0	114.266	0	0	22	0	37.3333	7.33333	7.33333	5.09091	0.0957399	2.34792	-1.01891	1.01891
SCG3_DANRE	236.363	234.16	173.835	27	25	38	0	170.944	0	0	18	0	30	6	6	5	0.11814	2.32193	-0.927605	0.927605
NUBP1_DANRE	350.061	170.894	161.978	17	16	22	0	185.004	0	0	11	0	18.3333	3.66667	3.66667	5	0.100729	2.32193	-0.996846	0.996846
MCL1A_DANRE	659.36	271.694	436.973	19	26	26	0	477.966	0	0	15	0	23.6667	5	5	4.73333	0.0498917	2.24286	-1.30197	1.30197
ZC3HE_DANRE	402.003	104.651	147.982	23	29	34	533.394	0	0	19	0	0	28.6667	6.33333	6.33333	4.52632	0.137831	2.17834	-0.860652	0.860652
MRM3B_DANRE	161.379	259.028	143.815	10	25	32	0	155.633	0	0	15	0	22.3333	5	5	4.46667	0.141872	2.1592	-0.848103	0.848103
TTLL6_DANRE	291.779	164.965	221.499	19	37	41	0	174.979	0	0	22	0	32.3333	7.33333	7.33333	4.40909	0.0905583	2.14048	-1.04307	1.04307
KLH38_DANRE	123.082	182.375	161.012	14	30	35	0	79.0308	0	0	18	0	26.3333	6	6	4.38889	0.10975	2.13386	-0.959596	0.959596
ALAT2_DANRE	119.118	102.127	167.169	12	39	36	0	70.5081	0	0	20	0	29	6.66667	6.66667	4.35	0.0884986	2.12102	-1.05306	1.05306
WNT1_DANRE	287.086	198.017	197.109	26	37	37	0	155.578	0	0	23	0	33.3333	7.66667	7.66667	4.34783	0.0609058	2.12029	-1.21534	1.21534
LOL2A_DANRE	172.998	193.27	177.695	15	37	46	0	185.441	0	0	23	0	32.6667	7.66667	7.66667	4.26087	0.140313	2.09115	-0.852902	0.852902
ULA1_DANRE	279.911	215.144	129.514	23	33	28	0	127.863	0	0	20	0	28	6.66667	6.66667	4.2	0.040168	2.07039	-1.39612	1.39612
B3G5B_DANRE	872.287	155.401	168.001	8	18	16	0	139.584	0	0	10	0	14	3.33333	3.33333	4.2	0.057191	2.07039	-1.24267	1.24267
TLE2_DANRE	435.885	116.86	255.182	18	31	39	0	197.266	0	0	21	0	29.3333	7	7	4.19048	0.122889	2.06711	-0.910486	0.910486
WDR92_DANRE	152.715	137.108	327.33	8	18	19	0	161.895	0	0	11	0	15	3.66667	3.66667	4.09091	0.0983684	2.03242	-1.00714	1.00714
ARMT1_DANRE	444.514	255.43	151.397	15	28	22	0	178.315	0	0	16	0	21.6667	5.33333	5.33333	4.0625	0.0313633	2.02237	-1.50358	1.50358
LNPA_DANRE	435.514	222.718	266.723	9	25	31	0	105.624	0	0	16	0	21.6667	5.33333	5.33333	4.0625	0.1558	2.02237	-0.807434	0.807434
DLLC_DANRE	728.688	343.947	271.469	42	60	56	0	321.696	0	0	13	0	52.6667	4.33333	4.33333	12.1538	0.00710547	3.60334	-2.14841	2.14841
LOL2B_DANRE	754.142	194.491	278.325	34	40	47	0	177.151	0	0	30	0	40.3333	10	10	4.03333	0.107457	2.01197	-0.968765	0.968765
MIB1_DANRE	649.358	243.962	211.368	50	61	69	0	148.434	0	0	45	0	60	15	15	4	0.101018	2	-0.9956	0.9956
ARP8_DANRE	305.116	149.533	269.449	20	31	37	0	136.67	0	0	22	0	29.3333	7.33333	7.33333	4	0.114074	2	-0.942813	0.942813
UBP33_DANRE	377.863	205.413	307.626	35	51	57	0	222.735	0	0	36	0	47.6667	12	12	3.97222	0.0988016	1.98995	-1.00524	1.00524
UBP16_DANRE	405.091	162.269	253.176	27	35	41	0	190.17	0	0	26	0	34.3333	8.66667	8.66667	3.96154	0.109276	1.98606	-0.961476	0.961476
REST_DANRE	635.68	215.364	110.344	30	31	34	0	197.447	0	0	24	0	31.6667	8	8	3.95833	0.106547	1.98489	-0.972458	0.972458
PCID2_DANRE	334.55	124.813	168.396	15	36	36	0	150.241	0	0	22	0	29	7.33333	7.33333	3.95455	0.094335	1.98351	-1.02533	1.02533
FSTA_DANRE	760.815	315.862	194.264	18	25	24	0	206.936	0	0	17	0	22.3333	5.66667	5.66667	3.94118	0.07024	1.97863	-1.15342	1.15342
C102A_DANRE	156.017	189.747	139.688	28	26	32	0	0	57.0432	0	0	22	28.6667	7.33333	7.33333	3.90909	0.0644714	1.96683	-1.19063	1.19063
NMD3_DANRE	321.396	115.408	120.236	14	39	33	0	239.839	0	0	22	0	28.6667	7.33333	7.33333	3.90909	0.0686413	1.96683	-1.16341	1.16341
LTV1_DANRE	521.508	285.358	216.15	18	29	27	0	291.299	0	0	19	0	24.6667	6.33333	6.33333	3.89474	0.0648368	1.96153	-1.18818	1.18818
VAC14_DANRE	580.72	225.767	234.447	22	47	55	0	210.495	0	0	32	0	41.3333	10.6667	10.6667	3.875	0.130759	1.9542	-0.883527	0.883527
ADCK3_DANRE	995.91	256.19	222.85	17	33	43	0	243.915	0	0	24	0	31	8	8	3.875	0.154313	1.9542	-0.811598	0.811598
PHF10_DANRE	1055.07	197.563	270.03	23	41	52	0	62.6553	0	0	30	0	38.6667	10	10	3.86667	0.142654	1.95109	-0.845717	0.845717
COL12_DANRE	161.548	230.352	209.516	19	39	42	0	156.5	0	0	26	0	33.3333	8.66667	8.66667	3.84615	0.10798	1.94342	-0.966655	0.966655
KLHL3_DANRE	523.001	212.758	139.742	23	32	37	0	157.929	0	0	24	0	30.6667	8	8	3.83333	0.113663	1.9386	-0.94438	0.94438
STK10_DANRE	624	113.643	217.584	26	53	55	0	154.693	0	0	35	0	44.6667	11.6667	11.6667	3.82857	0.0990688	1.93681	-1.00406	1.00406
FIL1L_DANRE	169.88	163.861	143.589	28	44	58	0	86.0437	0	0	34	0	43.3333	11.3333	11.3333	3.82353	0.14961	1.9349	-0.825041	0.825041
AXIN2_DANRE	107.566	127.768	151.398	20	33	50	0	161.05	0	0	27	0	34.3333	9	9	3.81481	0.190205	1.93161	-0.720777	0.720777
ST7_DANRE	163.111	256.61	210.685	8	35	37	0	226.787	0	0	21	0	26.6667	7	7	3.80952	0.156023	1.92961	-0.806813	0.806813
PRIPO_DANRE	415.634	131.51	178.569	14	20	23	0	190.182	0	0	15	0	19	5	5	3.8	0.114562	1.926	-0.940958	0.940958
NS1BA_DANRE	185.124	128.895	152.671	16	30	45	0	132.247	0	0	24	0	30.3333	8	8	3.79167	0.196379	1.92283	-0.706904	0.706904
K2C8_DANRE	1406.77	153.26	219.899	14	26	32	0	323.251	0	0	19	0	24	6.33333	6.33333	3.78947	0.141017	1.922	-0.850728	0.850728
VGL2A_DANRE	228.265	169.188	111.286	15	34	34	0	66.8117	0	0	22	0	27.6667	7.33333	7.33333	3.77273	0.09815	1.91561	-1.00811	1.00811
HEG_DANRE	490.849	272.216	253.211	26	42	52	0	253.145	0	0	32	0	40	10.6667	10.6667	3.75	0.138744	1.90689	-0.857787	0.857787
MTMRC_DANRE	333.452	172.295	366.992	14	25	36	0	258.612	0	0	20	0	25	6.66667	6.66667	3.75	0.184715	1.90689	-0.733497	0.733497
GPAT3_DANRE	243.922	189.911	131.644	13	29	29	0	140.868	0	0	19	0	23.6667	6.33333	6.33333	3.73684	0.0988829	1.90182	-1.00488	1.00488
BRF2_DANRE	195.303	111.463	146.369	14	26	27	0	156.472	0	0	18	0	22.3333	6	6	3.72222	0.100425	1.89616	-0.998158	0.998158
PLPP6_DANRE	134.532	196.46	148.833	12	23	32	0	154.33	0	0	18	0	22.3333	6	6	3.72222	0.180941	1.89616	-0.742463	0.742463
EPHB3_DANRE	252.487	111.735	173.944	12	23	28	0	159.737	0	0	17	0	21	5.66667	5.66667	3.70588	0.144621	1.88982	-0.839769	0.839769
TSP4B_DANRE	2254.07	379.703	424.776	52	55	56	0	410.851	0	0	44	0	54.3333	14.6667	14.6667	3.70455	0.11013	1.8893	-0.958096	0.958096
TERB2_DANRE	420.99	239.883	309.451	7	13	17	0	381.123	0	0	10	0	12.3333	3.33333	3.33333	3.7	0.163168	1.88753	-0.787366	0.787366
F91A1_DANRE	548.522	140.648	245.337	22	38	47	0	202.224	0	0	29	0	35.6667	9.66667	9.66667	3.68966	0.144971	1.88349	-0.838718	0.838718
AEBP2_DANRE	670.963	194.599	213.972	20	37	46	0	123.094	0	0	28	0	34.3333	9.33333	9.33333	3.67857	0.150302	1.87915	-0.823036	0.823036
CHST1_DANRE	335.463	136.66	131.073	12	28	26	0	145.812	0	0	18	0	22	6	6	3.66667	0.0863356	1.87447	-1.06381	1.06381
RARGA_DANRE	269.32	358.736	227.097	15	31	27	0	230.403	0	0	20	0	24.3333	6.66667	6.66667	3.65	0.066722	1.8679	-1.17573	1.17573
LIG1B_DANRE	165.555	187.133	228.191	15	30	35	0	124.544	0	0	22	0	26.6667	7.33333	7.33333	3.63636	0.139394	1.8625	-0.855756	0.855756
WDR24_DANRE	1048.89	172.779	310.761	31	43	46	0	234.128	0	0	33	0	40	11	11	3.63636	0.108852	1.8625	-0.963165	0.963165
MED26_DANRE	308.721	151.467	174.728	16	24	25	0	139.932	0	0	18	0	21.6667	6	6	3.61111	0.103908	1.85244	-0.983351	0.983351
MCES_DANRE	182.264	204.604	151.732	12	24	21	212.984	160.035	0	5	11	0	19	5.33333	5.33333	3.5625	0.0778947	1.83289	-1.10849	1.10849
MREG_DANRE	404.065	139.138	249.905	15	17	14	0	225.843	0	0	13	0	15.3333	4.33333	4.33333	3.53846	0.0885925	1.82312	-1.0526	1.0526
ST7L_DANRE	315.292	196.718	190.804	11	25	31	0	240.176	0	0	19	0	22.3333	6.33333	6.33333	3.52632	0.171181	1.81816	-0.766544	0.766544
ADA2C_DANRE	302.325	274.639	301.679	12	19	18	0	270.073	0	0	14	0	16.3333	4.66667	4.66667	3.5	0.0899108	1.80735	-1.04619	1.04619
PPR3B_DANRE	108.045	161.633	217.042	6	14	15	0	74.6098	0	0	10	0	11.6667	3.33333	3.33333	3.5	0.13276	1.80735	-0.876934	0.876934
MELK_DANRE	146.392	246.178	124.535	10	30	33	0	140.536	0	0	21	0	24.3333	7	7	3.47619	0.157556	1.79751	-0.802564	0.802564
ASAH2_DANRE	385.557	259.165	247.156	24	38	42	0	185.508	0	0	30	0	34.6667	10	10	3.46667	0.128627	1.79355	-0.890666	0.890666
HACE1_DANRE	523.644	196.759	207.032	20	40	47	0	162.335	0	0	31	0	35.6667	10.3333	10.3333	3.45161	0.153987	1.78727	-0.812515	0.812515
ARI3A_DANRE	410.47	167.138	225.287	16	42	52	0	128.651	0	0	32	0	36.6667	10.6667	10.6667	3.4375	0.185908	1.78136	-0.730701	0.730701
FA65C_DANRE	390.209	147.409	118.647	31	51	52	0	271.949	0	0	39	0	44.6667	13	13	3.4359	0.111295	1.78069	-0.953523	0.953523
MIO_DANRE	528.309	196.414	156.311	22	49	52	0	184.777	0	0	36	0	41	12	12	3.41667	0.133072	1.77259	-0.875913	0.875913
EFNB2_DANRE	995.829	203.083	167.483	9	22	20	0	102.811	0	0	5	0	17	1.66667	5	3.4	0.0429121	1.76553	-1.36742	1.36742
CE045_DANRE	642.718	103.881	145.593	22	21	21	302.953	115.727	0	7	12	0	21.3333	6.33333	6.33333	3.36842	0.0494136	1.75207	-1.30615	1.30615
IHH_DANRE	204.77	120.208	330.179	10	19	18	1175.11	48.8931	0	4	10	0	15.6667	4.66667	4.66667	3.35714	0.0927353	1.74723	-1.03275	1.03275
RG1BA_DANRE	197.042	189.386	124.121	16	26	25	0	179.552	0	0	20	0	22.3333	6.66667	6.66667	3.35	0.103908	1.74416	-0.983351	0.983351
SMY2B_DANRE	179.433	293.051	166.217	13	31	26	0	187.118	0	0	21	0	23.3333	7	7	3.33333	0.0797209	1.73697	-1.09843	1.09843
CXG1_DANRE	424.973	181.447	257.612	12	32	26	0	133.304	0	0	21	0	23.3333	7	7	3.33333	0.077767	1.73697	-1.1092	1.1092
PPR21_DANRE	446.403	221.649	136.133	15	33	34	0	369.831	0	0	25	0	27.3333	8.33333	8.33333	3.28	0.134274	1.7137	-0.872007	0.872007
GT251_DANRE	434.792	184.998	169.429	15	25	35	510.954	163.262	0	7	16	0	25	7.66667	7.66667	3.26087	0.188885	1.70526	-0.723803	0.723803
T178A_DANRE	813.006	303.05	217.959	8	15	16	0	158.958	0	0	12	0	13	4	4	3.25	0.140581	1.70044	-0.852075	0.852075
FIP1_DANRE	1173.2	328.884	259.364	24	35	35	0	267.092	0	0	29	0	31.3333	9.66667	9.66667	3.24138	0.124415	1.69661	-0.905126	0.905126
TTLL3_DANRE	149.513	120.441	151.587	13	43	44	0	101.186	0	0	31	0	33.3333	10.3333	10.3333	3.22581	0.159972	1.68966	-0.795956	0.795956
S7A6O_DANRE	2029.02	334.089	324.661	29	26	19	1182.11	369.692	0	11	12	0	24.6667	7.66667	7.66667	3.21739	0.00797734	1.68589	-2.09814	2.09814
TT39C_DANRE	379.926	161.809	302.812	23	38	48	95.1201	189.926	0	12	22	0	36.3333	11.3333	11.3333	3.20588	0.163719	1.68072	-0.785901	0.785901
DLLD_DANRE	170.655	198.886	316.537	23	40	39	0	320.542	0	0	12	0	34	4	11.6667	2.91429	0.0239278	1.54314	-1.6211	1.6211
KITA_DANRE	449.607	138.9	113.882	26	48	50	0	173.473	0	0	39	0	41.3333	13	13	3.17949	0.140097	1.66879	-0.853571	0.853571
BCL9L_DANRE	444.538	181.55	277.488	38	80	94	251.519	159.665	0	18	49	0	70.6667	22.3333	22.3333	3.16418	0.170968	1.66183	-0.767085	0.767085
INT3_DANRE	397.203	188.814	147.353	22	59	55	0	151.571	0	0	43	0	45.3333	14.3333	14.3333	3.16279	0.124936	1.6612	-0.903312	0.903312
PREP_DANRE	101.099	148.098	142.996	19	50	51	0	138.422	0	0	38	0	40	12.6667	12.6667	3.15789	0.150521	1.65896	-0.822402	0.822402
UBP20_DANRE	394.962	309.547	320.761	24	49	53	0	325.356	0	0	40	0	42	13.3333	13.3333	3.15	0.15662	1.65535	-0.805154	0.805154
JMY_DANRE	414.741	168.659	153.833	18	35	35	0	247.512	0	0	28	0	29.3333	9.33333	9.33333	3.14286	0.133433	1.65208	-0.874737	0.874737
CBPC1_DANRE	233.681	195.841	302.968	20	60	61	0	186.965	0	0	45	0	47	15	15	3.13333	0.159252	1.6477	-0.797915	0.797915
SMRDA_DANRE	396.519	237.887	272.931	34	70	68	0	110.397	0	0	55	0	57.3333	18.3333	18.3333	3.12727	0.128297	1.64491	-0.891785	0.891785
KL41B_DANRE	265.784	245.389	304.071	8	37	41	0	361.382	0	0	28	0	28.6667	9.33333	9.33333	3.07143	0.216359	1.61891	-0.664824	0.664824
SC23A_DANRE	244.699	256.459	282.976	15	48	46	0	172.916	0	0	36	0	36.3333	12	12	3.02778	0.154528	1.59826	-0.810992	0.810992
SART3_DANRE	503.381	224.398	119.182	35	62	52	358.179	180.202	0	19	32	0	49.6667	17	17	2.92157	0.0893074	1.54674	-1.04911	1.04911
MBOA7_DANRE	283.74	144.362	266.156	9	28	30	0	165.279	0	0	23	0	22.3333	7.66667	7.66667	2.91304	0.199073	1.54253	-0.700988	0.700988
SELO_DANRE	482.266	109.881	112.965	19	32	38	60.4332	63.9525	0	11	20	0	29.6667	10.3333	11.3333	2.61765	0.176123	1.38827	-0.754184	0.754184
TM39A_DANRE	132.07	222.053	302.727	6	25	26	0	421.42	0	0	20	0	19	6.66667	6.66667	2.85	0.213122	1.51096	-0.671372	0.671372
KL41A_DANRE	878.473	269.917	310.321	12	40	42	0	496.032	0	0	33	0	31.3333	11	11	2.84848	0.203889	1.51019	-0.690607	0.690607
DPF3_DANRE	1186.73	130.309	130.26	23	23	28	411.514	145.509	0	10	16	0	24.6667	8.66667	8.66667	2.84615	0.124519	1.50901	-0.904765	0.904765
NCOA2_DANRE	531.702	180.717	210.786	33	55	71	338.953	159.061	0	13	43	0	53	18.6667	18.6667	2.83929	0.204271	1.50553	-0.689793	0.689793
ARI1_DANRE	780.502	288.182	255.636	34	39	43	571.347	294.956	0	13	28	0	38.6667	13.6667	13.6667	2.82927	0.118135	1.50043	-0.927621	0.927621
VGFR4_DANRE	357.326	170.419	127.783	39	62	71	117.257	162.698	0	4	17	0	57.3333	7	7	8.19048	0.0425571	3.03395	-1.37103	1.37103
ACB5A_DANRE	722.864	342.397	320.741	21	35	31	932.246	372.483	0	9	22	0	29	10.3333	10.3333	2.80645	0.0941784	1.48875	-1.02605	1.02605
CCBE1_DANRE	644.211	299.759	237.653	26	28	32	268.14	101.213	0	11	20	0	28.6667	10.3333	10.3333	2.77419	0.123666	1.47207	-0.90775	0.90775
SBP1_DANRE	505.666	106.313	189.524	14	22	27	188.898	137.744	0	11	12	0	21	7.66667	7.66667	2.73913	0.202231	1.45372	-0.694153	0.694153
UVSSA_DANRE	189.808	171.034	258.394	25	50	59	354.163	174.124	0	18	31	0	44.6667	16.3333	16.3333	2.73469	0.213266	1.45138	-0.671078	0.671078
PDLI7_DANRE	212.046	119.95	199.839	23	25	25	332.853	138.298	0	12	15	0	24.3333	9	9	2.7037	0.0869133	1.43494	-1.06091	1.06091
ERC6L_DANRE	521.572	118.204	181.095	51	68	70	250.093	161.852	0	26	44	0	63	23.3333	23.3333	2.7	0.120399	1.43296	-0.919378	0.919378
ANS1B_DANRE	397.547	190.683	247.039	41	56	89	517.516	213.209	0	25	44	0	62	23	23	2.69565	0.259479	1.43063	-0.585898	0.585898
GNPTA_DANRE	770.932	272.526	244.006	40	67	69	320.66	237.66	0	20	46	0	58.6667	22	22	2.66667	0.151483	1.41504	-0.819636	0.819636
SPT6H_DANRE	406.648	234.613	179.244	49	81	89	187.937	201.474	0	28	55	0	73	27.6667	27.6667	2.63855	0.174072	1.39975	-0.759271	0.759271
E2F7_DANRE	722.34	251.373	239.01	35	35	38	365.875	157.669	0	14	27	0	36	13.6667	13.6667	2.63415	0.12379	1.39734	-0.907315	0.907315
XPO6_DANRE	321.675	181.851	247.529	25	61	66	412.634	189.079	0	17	41	0	50.6667	19.3333	19.3333	2.62069	0.218294	1.38995	-0.660959	0.660959
ARI5B_DANRE	267.975	155.288	282.541	27	55	62	399.454	366.902	0	17	38	0	48	18.3333	18.3333	2.61818	0.210222	1.38857	-0.677323	0.677323
SPRE2_DANRE	131.474	242.372	172.375	13	23	29	210.883	296.015	0	8	17	0	21.6667	8.33333	8.33333	2.6	0.231054	1.37851	-0.636287	0.636287
CRIM1_DANRE	769.983	174.724	202.044	63	68	74	956.787	197.301	0	32	47	0	68.3333	26.3333	26.3333	2.59494	0.12284	1.3757	-0.91066	0.91066
PIWL2_DANRE	334.68	139.386	139.095	19	48	60	37.4228	169.015	0	14	36	0	42.3333	16.6667	16.6667	2.54	0.275869	1.34483	-0.559297	0.559297
LFN1L_DANRE	577.476	265.655	220.545	24	35	45	434.765	322.641	0	13	28	0	34.6667	13.6667	13.6667	2.53659	0.223641	1.34289	-0.650449	0.650449
UFL1_DANRE	395.765	178.448	141.244	21	42	37	276.78	82.2505	0	14	26	0	33.3333	13.3333	13.3333	2.5	0.153332	1.32193	-0.814366	0.814366
NPHP3_DANRE	461.186	111.71	177.175	39	59	59	243.991	151.71	0	19	44	0	52.3333	21	21	2.49206	0.15305	1.31734	-0.815167	0.815167
AKIB1_DANRE	367.402	237.806	261.378	45	47	59	193.458	187.416	0	24	37	0	50.3333	20.3333	21.3333	2.35938	0.180666	1.2384	-0.743123	0.743123
VWA8_DANRE	207.31	221.419	233.674	39	105	123	350.505	176.988	0	31	77	0	89	36	36	2.47222	0.273745	1.30581	-0.562653	0.562653
SE3AA_DANRE	231.189	139.631	181.813	24	40	57	479.675	165.623	0	16	33	0	40.3333	16.3333	16.3333	2.46939	0.283076	1.30415	-0.548097	0.548097
NR1AA_DANRE	550.096	267.149	191.359	29	79	76	0	158.203	49.6552	0	48	27	61.3333	25	25	2.45333	0.0292974	1.29474	-1.53317	1.53317
F16A2_DANRE	275.447	255.445	248.864	33	56	55	498.549	231.17	0	19	40	0	48	19.6667	19.6667	2.44068	0.167746	1.28728	-0.775348	0.775348
PTPRF_DANRE	239.831	160.006	167.568	40	75	92	136.637	115.989	0	31	54	0	69	28.3333	28.3333	2.43529	0.256953	1.2841	-0.590145	0.590145
S39AA_DANRE	833.396	267.435	171.704	24	32	34	538.96	204.033	0	15	22	0	30	12.3333	12.3333	2.43243	0.163146	1.2824	-0.787423	0.787423
SCRIB_DANRE	576.37	235.976	193.46	58	76	93	369.351	280.537	0	34	60	0	75.6667	31.3333	31.3333	2.41489	0.211387	1.27196	-0.674922	0.674922
MCM9_DANRE	553.126	192.256	140.937	32	51	69	390.784	145.488	0	21	42	0	50.6667	21	21	2.4127	0.270614	1.27065	-0.567649	0.567649
RIC8A_DANRE	473.622	152.445	175.672	16	43	39	219.332	122.634	0	13	28	0	32.6667	13.6667	13.6667	2.39024	0.214447	1.25716	-0.668681	0.668681
ANR52_DANRE	405.778	166.47	218.05	18	49	57	134.639	196.529	0	14	38	0	41.3333	17.3333	17.3333	2.38462	0.285621	1.25376	-0.544209	0.544209
PERQ2_DANRE	169.576	287.403	209.57	37	66	76	315.356	216.315	0	24	52	0	59.6667	25.3333	25.3333	2.35526	0.241148	1.23589	-0.617716	0.617716
ZN423_DANRE	742.224	220.219	305.589	51	77	97	372.573	344.615	0	34	62	0	75	32	32	2.34375	0.252334	1.22882	-0.598024	0.598024
SE1BA_DANRE	603.107	166.8	203.758	57	83	101	648.754	206.604	0	40	63	0	80.3333	34.3333	34.3333	2.33981	0.236508	1.22639	-0.626154	0.626154
RB3GP_DANRE	322.734	114.993	154.118	29	43	52	163.187	173.325	0	20	33	0	41.3333	17.6667	17.6667	2.33962	0.236824	1.22628	-0.625575	0.625575
TRI33_DANRE	368.834	242.023	294.952	35	60	59	639.057	300.811	0	19	47	0	51.3333	22	22	2.33333	0.187065	1.22239	-0.728008	0.728008
SCUB2_DANRE	552.328	237.802	225.546	49	62	71	594.05	266.881	0	35	43	0	60.6667	26	26	2.33333	0.197479	1.22239	-0.704479	0.704479
KRI1_DANRE	590.937	254.93	203.308	40	42	39	264.794	144.476	0	21	31	0	40.3333	17.3333	17.3333	2.32692	0.109881	1.21842	-0.959077	0.959077
PKN2_DANRE	365.478	181.84	307.653	28	43	46	281.172	140.192	0	16	35	0	39	17	17	2.29412	0.209567	1.19794	-0.678678	0.678678
E2F8_DANRE	421.942	197.186	198.018	26	42	42	186.323	211.675	0	19	29	0	36.6667	16	16	2.29167	0.195957	1.1964	-0.707839	0.707839
NDK6_DANRE	465.803	118.941	125.172	10	12	10	290.218	268.798	0	6	8	0	10.6667	4.66667	4.66667	2.28571	0.095466	1.19265	-1.02015	1.02015
NOTU2_DANRE	541.962	198.953	296.698	13	23	32	0	167.728	59.4648	0	17	13	22.6667	10	11	2.06061	0.077822	1.04307	-1.1089	1.1089
PHR4A_DANRE	656.772	222.149	200.591	33	38	42	758.341	151.004	0	19	31	0	37.6667	16.6667	16.6667	2.26	0.188497	1.17632	-0.724695	0.724695
TTC17_DANRE	903.482	200.955	174.317	28	53	63	589.874	267.976	0	23	41	0	48	21.3333	21.3333	2.25	0.281984	1.16993	-0.549776	0.549776
LAMB4_DANRE	429.972	230.231	146.693	85	102	98	208.694	208.715	0	53	74	0	95	42.3333	42.3333	2.24409	0.146083	1.16613	-0.8354	0.8354
WDR75_DANRE	477.233	232.512	137.116	31	56	52	534.509	244.826	0	24	38	0	46.3333	20.6667	21.6667	2.13846	0.198569	1.09657	-0.702089	0.702089
MICA1_DANRE	393.58	169.597	138.972	45	67	65	628.541	144.392	0	34	45	0	59	26.3333	26.3333	2.24051	0.185874	1.16382	-0.730782	0.730782
LGR4_DANRE	451.945	257.072	211.726	32	47	44	662.97	175.696	0	24	32	0	41	18.6667	18.6667	2.19643	0.179933	1.13516	-0.744888	0.744888
TIE2_DANRE	146.499	228.402	211.006	29	39	48	556.07	154.741	0	3	12	0	38.6667	5	17.6667	2.18868	0.0425142	1.13006	-1.37147	1.37147
PLXA3_DANRE	227.563	173.139	159.738	52	92	92	338.696	180.08	0	36	73	0	78.6667	36.3333	36.3333	2.16514	0.230557	1.11446	-0.637221	0.637221
TPC11_DANRE	196.696	135.852	164.464	19	56	46	235.773	142.344	0	15	41	0	40.3333	18.6667	18.6667	2.16071	0.227012	1.11151	-0.643952	0.643952
SC4AA_DANRE	470.993	188.178	237.336	54	114	122	494.047	257.972	0	41	94	0	96.6667	45	45	2.14815	0.280112	1.10309	-0.552668	0.552668
RBM41_DANRE	433.023	147.439	154.281	14	24	23	0	117.83	52.6378	0	16	13	20.3333	9.66667	9.66667	2.10345	0.026271	1.07276	-1.58052	1.58052
THAA_DANRE	406.061	183.359	110.155	18	23	24	0	76.0159	83.5506	0	13	18	21.6667	10.3333	11.3333	1.91176	0.0847508	0.934905	-1.07186	1.07186
PRP39_DANRE	724.715	221.642	154.24	27	38	35	453.485	180.321	0	17	31	0	33.3333	16	16	2.08333	0.190067	1.05889	-0.721094	0.721094
RN168_DANRE	161.635	161.39	119.24	13	21	24	0	102.532	57.3687	0	15	13	19.3333	9.33333	9.33333	2.07143	0.0407058	1.05063	-1.39034	1.39034
CTL2_DANRE	205.756	161.637	189.821	23	34	32	173.873	139.826	0	16	27	0	29.6667	14.3333	14.3333	2.06977	0.207132	1.04947	-0.683752	0.683752
PAXI1_DANRE	240.794	201.895	198.024	24	33	32	214.511	250.474	0	18	26	0	29.6667	14.6667	14.6667	2.02273	0.219836	1.0163	-0.657902	0.657902
PRD10_DANRE	379.347	125.524	110.885	35	39	42	428.748	155.876	0	26	32	0	38.6667	19.3333	19.3333	2	0.230555	1	-0.637225	0.637225
GSE1_DANRE	1169.34	898.875	717.182	51	123	126	1192.74	788.888	53.3163	31	93	27	100	50.3333	51.3333	1.94805	0.183522	0.962032	-0.736312	0.736312
I2BP1_DANRE	323.797	227.89	218.99	16	38	31	0	117.876	57.6094	0	24	19	28.3333	14.3333	14.3333	1.97674	0.00673408	0.983126	-2.17172	2.17172
LARG2_DANRE	142.839	207.938	212.837	21	36	38	0	228.484	61.2073	0	29	20	31.6667	16.3333	16.3333	1.93878	0.0691386	0.955146	-1.16028	1.16028
KTNB1_DANRE	306.608	191.436	290.857	29	35	42	346.25	173.54	68.1797	12	25	19	35.3333	18.6667	18.6667	1.89286	0.0472301	0.920566	-1.32578	1.32578
SKR1B_DANRE	1070.59	265.86	449.291	38	59	68	283.914	297.867	61.0851	17	40	32	55	29.6667	29.6667	1.85393	0.0420337	0.890589	-1.3764	1.3764
LEO1_DANRE	1005.34	322.205	356.455	55	74	85	538.832	334.814	60.0086	31	56	29	71.3333	38.6667	38.6667	1.84483	0.109385	0.883486	-0.961041	0.961041
EXO1_DANRE	221.73	265.942	206.71	25	38	42	0	370.248	62.0207	0	31	28	35	19.6667	19.6667	1.77966	0.0995957	0.831602	-1.00176	1.00176
DRC1_DANRE	196.66	125.954	117.42	16	33	28	0	266.222	66.3531	0	23	21	25.6667	14.6667	14.6667	1.75	0.0532707	0.807355	-1.27351	1.27351
CAM1B_DANRE	282.186	184.626	219.982	46	79	98	182.617	160.033	52.9505	26	55	49	74.3333	43.3333	43.3333	1.71538	0.0760323	0.778532	-1.119	1.119
PAF1_DANRE	1685.42	384.577	467.459	29	54	57	729.336	317.592	64.3243	24	38	23	46.6667	28.3333	28.3333	1.64706	0.162329	0.719892	-0.789605	0.789605
CLAP2_DANRE	225.698	201.163	218.401	52	64	82	567.197	123.421	58.9206	28	46	47	66	40.3333	41.3333	1.59677	0.0356146	0.67516	-1.44837	1.44837
LAMC1_DANRE	409.84	213.327	206.145	85	105	114	555.16	204.681	75.4723	61	72	53	101.333	62	62	1.63441	0.0717003	0.708769	-1.14448	1.14448
STM_DANRE	3125.68	738.137	863.098	85	68	78	2242.83	1018.5	118.1	46	55	42	77	47.6667	47.6667	1.61538	0.0702265	0.691878	-1.1535	1.1535
EZH2_DANRE	772.513	346.61	282.445	38	49	61	760.078	170.697	70.7682	27	37	28	49.3333	30.6667	31.6667	1.55789	0.121346	0.639598	-0.915976	0.915976
PHF2_DANRE	267.072	221.21	272.021	39	57	59	182.3	305.029	59.855	24	46	32	51.6667	34	34	1.51961	0.066722	0.603699	-1.17573	1.17573
MXC_DANRE	197.204	146.143	201.628	21	32	30	174.74	170.197	53.1897	10	25	20	27.6667	18.3333	18.3333	1.50909	0.0161803	0.59368	-1.79101	1.79101
EIF3A_DANRE	170.632	172.451	197.639	43	65	77	151.73	185.736	71.9002	29	49	47	61.6667	41.6667	41.6667	1.48	0.0578886	0.565597	-1.23741	1.23741
DC2L1_DANRE	669.383	274.79	257.881	15	18	18	786.832	265.858	68.88	9	14	12	17	11.6667	11.6667	1.45714	0.0152681	0.543142	-1.81622	1.81622
