# Supplementary material for: LncRNA VEAL2 regulates PRKCB2 to modulate endothelial permeability in diabetic retinopathy
Source: EMBO J. 2021 Jun 28;40(15):e107134. doi: 10.15252/embj.2020107134 (PMC8327952; doi:10.15252/embj.2020107134)
Supplement: Supplementary file 7 — Dataset EV4 [file EMBJ-40-e107134-s001.xlsx]

## Sheet: Sheet3
Dataset EV4: List of transcripts identified in RIP-seq of PRKCB and igG as control in HUVECs
gene_id	gene	locus	IgG FPKM	Prkcb FPKM	p_value	q_value	significant	FC=((pkcb+1)(igG+1))	log2 (FC+1)
ENSG00000232220.2_5	AC008440.2	chr19:54357834-54379691	0	120.791	5e-05	0.002	yes	121.791	6.94006
ENSG00000211459.2	MT-RNR1	chrM:647-1601	400057	495039	0.8404	0.887579	no	1.23742	1.16184
ENSG00000210082.2	MT-RNR2	chrM:1670-3229	361814	492952	0.77615	0.887029	no	1.36244	1.24028
ENSG00000271043.2_2	MTRNR2L2	chr5:79922046-80172279	0	38710.2	0.09685	0.438	no	38711.2	15.2405
ENSG00000269028.3_2	MTRNR2L12	chr3:96336031-96337080	8331.64	9092.58	0.93145	0.93145	no	1.09132	1.06441
ENSG00000255823.4_3	MTRNR2L8	chr11:10529433-10530736	1546	1904.19	0.891	0.913846	no	1.23154	1.15804
ENSG00000249072.1_5	AC114801.3	chr4:78929665-78929842	183.709	528.451	0.2776	0.55219	no	2.86641	1.95099
ENSG00000256618.2_2	MTRNR2L1	chr17:22022436-22025012	228.636	328.395	0.8278	0.887579	no	1.43442	1.28358
ENSG00000256045.2_2	MTRNR2L10	chrX:55207823-55209353	239.522	322.165	0.8432	0.887579	no	1.3436	1.22873
ENSG00000251705.1	RNA5-8SP6	chrY:10037763-10037915	192.505	192.503	0.47235	0.660414	no	0.99999	0.999993
ENSG00000258017.1_5	AC011603.2	chr12:49521564-49541652	415.816	168.665	0.4788	0.660414	no	0.40705	0.492674
ENSG00000117877.10_3	CD3EAP	chr19:45882891-45982086	0	156.997	0.1676	0.515692	no	157.997	7.31286
ENSG00000268313.1	AC119673.1	chr1:205681946-205719404	9.49363	97.4853	0.2068	0.549412	no	9.38525	3.37646
ENSG00000283907.1_4	AD000090.1	chr19:36040944-36072856	56.826	92.3524	0.56795	0.75725	no	1.61437	1.38646
ENSG00000229124.6_5	VIM-AS1	chr10:17256237-17279592	216.593	72.9362	0.3639	0.567462	no	0.339791	0.422008
ENSG00000214262.4_2	ANKRD36BP1	chr1:168195175-168222263	1.28499	57.9099	0.3543	0.567462	no	25.7813	4.74315
ENSG00000255857.5_5	PXN-AS1	chr12:120639093-120703574	15.3338	52.2822	0.1082	0.438	no	3.26208	2.09156
ENSG00000269968.1_5	AC006064.4	chr12:6643092-6647540	237.929	51.9812	0.1653	0.515692	no	0.221745	0.288943
ENSG00000266259.1	AC012003.1	chr2:140988991-142895399	0	47.857	1	1	no	48.857	5.63972
ENSG00000256364.1_5	AC069234.2	chr12:121124671-121139667	0	31.8458	0.0414	0.438	no	32.8458	5.0809
ENSG00000267590.1_4	NDUFA3P1	chr19:44711699-44809199	0	28.0482	1	1	no	29.0482	4.90921
ENSG00000201458.1	RNU4-4P	chr3:172468471-172539264	0	27.1871	1	1	no	28.1871	4.86726
ENSG00000258232.2_5	AC125611.3	chr12:49578578-49668386	54.2747	24.8007	0.3188	0.567462	no	0.466772	0.552645
ENSG00000265784.1_5	AC006441.3	chr17:37026111-37078023	12.7045	23.3587	1	1	no	1.77742	1.47375
ENSG00000260349.1_5	AC087190.1	chr16:9185504-9215497	8.39376	23.1616	0.35535	0.567462	no	2.57209	1.83677
ENSG00000269601.1	AP000758.1	chr11:120207622-120360645	0	21.9932	1	1	no	22.9932	4.58455
ENSG00000279541.1_5	AC005261.5	chr19:57778587-57805837	0.793695	21.7359	0.1358	0.493818	no	12.6755	3.77352
ENSG00000257181.1_6	AC025423.4	chr12:69201955-69365350	15.4667	21.6849	0.7214	0.848706	no	1.37762	1.24952
ENSG00000109686.17_6	SH3D19	chr4:152020724-152246784	92.6556	20.9072	0.2765	0.55219	no	0.233912	0.30324
ENSG00000222777.1	RNU6-233P	chr17:37617763-37721160	0	20.3688	1	1	no	21.3688	4.48342
ENSG00000269972.1_6	AC004542.1	chr22:31365230-31375381	13.189	20.1529	1	1	no	1.4908	1.31661
ENSG00000150687.11_3	PRSS23	chr11:86502100-86666433	6.56276	17.9842	1	1	no	2.51022	1.81156
ENSG00000225808.1_4	DNAJC19P5	chr2:178092322-178424027	0	17.0822	1	1	no	18.0822	4.25416
ENSG00000224645.1_5	AL391069.1	chr1:151313115-151320503	0	17.0012	1	1	no	18.0012	4.24802
ENSG00000262831.1_5	AC145207.3	chr17:79801034-79818570	11.5049	16.7033	1	1	no	1.41571	1.27245
ENSG00000269292.1_5	AC093503.2	chr19:46984052-47114050	0	16.4638	1	1	no	17.4638	4.20663
ENSG00000256222.2_2	MTRNR2L3	chr20:55926065-55954267	31.6514	15.8907	0.7023	0.848706	no	0.517304	0.60151
ENSG00000217165.1_4	ANKRD18EP	chr6:39071839-39082965	0	15.5398	1	1	no	16.5398	4.13256
ENSG00000163682.16_4	RPL9	chr4:39454140-39486729	0	15.2675	1	1	no	16.2675	4.10999
ENSG00000233783.7_5	AP001442.1	chr21:27252860-27589700	1.32283	14.3874	1	1	no	6.62442	2.93063
ENSG00000254198.1_5	AC113191.1	chr8:42981137-42981540	6.4014	14.3061	1	1	no	2.068	1.6173
ENSG00000259950.1_5	AC034105.3	chr16:31885078-31928678	0	14.0825	1	1	no	15.0825	4.00742
ENSG00000254452.1_6	AP001107.2	chr11:66036003-66056641	11.6817	13.7604	1	1	no	1.16391	1.11364
ENSG00000236338.1	AC015987.2	chr7:135611202-135662101	23.9208	13.6472	0.59375	0.75725	no	0.58775	0.666984
ENSG00000272758.5_5	AC083798.2	chr3:122135053-122233792	8.72129	13.365	1	1	no	1.47768	1.30899
ENSG00000226999.1_2	AC073325.2	chr7:45500310-45581781	0	13.3307	1	1	no	14.3307	3.93835
ENSG00000258430.1_5	AL583722.2	chr14:105235685-105262088	8.16076	12.8252	1	1	no	1.50918	1.32721
ENSG00000257550.1_5	AC023509.2	chr12:53900471-54020194	0.89788	12.7867	1	1	no	7.26426	3.04689
ENSG00000265401.1_5	AC093484.3	chr17:16284111-16286059	24.4877	12.4628	0.6058	0.75725	no	0.528208	0.611841
ENSG00000262413.1_5	AC145207.2	chr17:79825596-79829282	15.8854	12.4513	1	1	no	0.796623	0.845288
ENSG00000278621.1_5	AC037198.2	chr15:39873279-40213093	17.4172	12.209	1	1	no	0.71721	0.780066
ENSG00000267125.2_5	AC012615.3	chr19:1852380-1863567	3.15613	12.198	1	1	no	3.17555	2.06197
ENSG00000278603.1_1	AC245033.3	chr15:83128127-83182928	0	12.0906	1	1	no	13.0906	3.81666
ENSG00000261604.1_5	AC114947.2	chr5:43287702-43313614	3.24338	12.0619	1	1	no	3.07818	2.02793
ENSG00000236581.8_5	STARD13-AS	chr13:33677271-33924767	0	12.0559	1	1	no	13.0559	3.8131
ENSG00000257647.1_5	AC124312.2	chr15:25068783-25684203	0	11.715	1	1	no	12.715	3.77768
ENSG00000259357.2_5	AL590133.2	chr1:150898738-150948010	8.94648	11.193	1	1	no	1.22586	1.15436
ENSG00000234961.1_5	AL133415.1	chr10:17256237-17279592	47.6465	11.0569	0.395	0.585185	no	0.247847	0.319441
ENSG00000268427.1	AL022328.1	chr22:50713407-50746056	0	10.9966	1	1	no	11.9966	3.70006
ENSG00000269804.1	AL353354.2	chr1:28525966-28559536	6.32162	10.8733	1	1	no	1.62168	1.39049
ENSG00000267601.1_5	AC022966.1	chr17:76849058-76921469	17.0592	10.8681	1	1	no	0.657178	0.728728
ENSG00000005436.13_5	GCFC2	chr2:75873908-75938115	0	10.7546	1	1	no	11.7546	3.67295
ENSG00000110844.13_3	PRPF40B	chr12:49962000-50158717	10.7603	10.7143	1	1	no	0.996089	0.997176
ENSG00000225937.2_4	PCA3	chr9:79034765-79521003	10.2345	10.2197	1	1	no	0.998683	0.999049
ENSG00000232970.1_4	POLHP1	chr2:216972186-217071026	0	10.0765	1	1	no	11.0765	3.59413
ENSG00000259952.1_5	AC009133.2	chr16:29817426-29859360	14.9941	9.90249	1	1	no	0.681657	0.749883
ENSG00000232778.1_4	RPL23AP50	chr6:108188959-108281190	0	9.88255	1	1	no	10.8826	3.57077
ENSG00000187942.11_2	LDLRAD2	chr1:22138757-22263790	8.11344	9.77367	1	1	no	1.18217	1.12577
ENSG00000176868.2_5	AL358781.1	chr9:134249022-134375584	5.35127	9.75538	1	1	no	1.69342	1.42944
ENSG00000235240.1_2	AC026185.1	chr3:11313994-11812824	0	9.73488	1	1	no	10.7349	3.55273
ENSG00000254559.1_5	AC069287.2	chr11:127203-207428	0	9.46512	1	1	no	10.4651	3.51918
ENSG00000269987.1_6	AC004542.2	chr22:31365230-31375381	0	9.40857	1	1	no	10.4086	3.51205
ENSG00000198730.8_4	CTR9	chr11:10772533-10830657	11.4093	9.39522	1	1	no	0.837696	0.877898
ENSG00000224138.1_5	AC000123.1	chr7:126986843-127071978	0	9.33859	1	1	no	10.3386	3.50317
ENSG00000257386.1_5	AC025257.1	chr12:74931606-74939210	5.42776	9.33662	1	1	no	1.60812	1.38301
ENSG00000136436.14_6	CALCOCO2	chr17:46908349-46943884	0	9.05094	1	1	no	10.0509	3.4661
ENSG00000254429.1_5	AP001972.1	chr11:74971170-74973510	0	9.02096	1	1	no	10.021	3.46218
ENSG00000233593.8_6	AL590094.1	chr1:91248539-91317214	0	8.96857	1	1	no	9.96857	3.4553
ENSG00000120647.9_5	CCDC77	chr12:389294-551811	0	8.95614	1	1	no	9.95614	3.45367
ENSG00000254307.2_5	AP003692.1	chr8:95731930-95806064	0	8.83057	1	1	no	9.83057	3.43704
ENSG00000258034.1_5	AC012157.1	chr12:116391676-116715524	0	8.55277	1	1	no	9.55277	3.39955
ENSG00000271380.1_5	AL451085.2	chr1:154929501-154946871	5.65636	8.4871	1	1	no	1.42527	1.27814
ENSG00000239665.8_6	AL157392.3	chr10:13628926-14504141	20.8073	8.43885	0.228	0.549412	no	0.43283	0.518867
ENSG00000116030.16_2	SUMO1	chr2:203070902-203103331	0	8.42213	1	1	no	9.42213	3.38158
ENSG00000232907.7_5	DLGAP4-AS1	chr20:34894257-35201794	0	8.40558	1	1	no	9.40558	3.37929
ENSG00000173810.9_4	PPIAP7	chr1:101736430-101736919	0	8.2374	1	1	no	9.2374	3.35578
ENSG00000264044.1_5	AC005726.2	chr17:26782769-26972472	1.68856	8.23022	1	1	no	3.43315	2.14833
ENSG00000260111.1_5	AC012184.1	chr16:70409880-70473140	0	8.17701	1	1	no	9.17701	3.34724
ENSG00000199719.1	RN7SKP74	chr20:18268926-18297640	0	8.17243	1	1	no	9.17243	3.34659
ENSG00000279945.1_6	AC013489.3	chr15:89002706-89089906	4.42206	8.17045	1	1	no	1.69132	1.42832
ENSG00000213222.3_5	AC093724.1	chr2:132479947-132524977	2.28007	8.1667	1	1	no	2.79467	1.92397
ENSG00000267710.8_6	EDDM13	chr19:56731038-56904914	0	8.14648	1	1	no	9.14648	3.34291
ENSG00000140990.14_2	NDUFB10	chr16:2009508-2011976	0	8.09181	1	1	no	9.09181	3.33511
ENSG00000213983.11_3	AP1G2	chr14:23980968-24048009	7.37724	7.99848	1	1	no	1.07416	1.05253
ENSG00000264912.1	RN7SL640P	chr9:39072763-39288312	0	7.99408	1	1	no	8.99408	3.32107
ENSG00000266087.1	RN7SL462P	chr9:39720398-39720657	0	7.99408	1	1	no	8.99408	3.32107
ENSG00000161010.14_5	MRNIP	chr5:179224596-179334859	6.26835	7.98479	1	1	no	1.23615	1.16102
ENSG00000229007.1_4	EXOSC3P1	chr21:33784313-33887707	0	7.9745	1	1	no	8.9745	3.31824
ENSG00000116750.13_4	UCHL5	chr1:192981379-193075244	0	7.95672	1	1	no	8.95672	3.31567
ENSG00000280320.1_5	AC025262.3	chr12:64900780-65091347	19.5662	7.93586	1	1	no	0.434493	0.52054
ENSG00000176142.12_3	TMEM39A	chr3:119148346-119187677	0	7.81843	1	1	no	8.81843	3.29549
ENSG00000225410.1	AC107016.1	chr12:53290970-53346686	0	7.59855	1	1	no	8.59855	3.26282
ENSG00000242602.1_5	AC008953.1	chr5:72090231-72212560	0	7.59837	1	1	no	8.59837	3.26279
ENSG00000140548.9_3	ZNF710	chr15:90544623-90625439	0	7.57808	1	1	no	8.57808	3.25974
ENSG00000236051.7_3	MYCBP2-AS1	chr13:77564794-77901185	0	7.55646	1	1	no	8.55646	3.25648
ENSG00000242261.1_5	AC018635.1	chr7:127937737-127983962	1.1359	7.48615	1	1	no	3.9731	2.31415
ENSG00000218226.1_4	TATDN2P2	chr6:158957467-159056460	0.464688	7.36962	1	1	no	5.71427	2.74723
ENSG00000129159.7_3	KCNC1	chr11:17756320-18063973	0	7.33569	1	1	no	8.33569	3.22276
ENSG00000264558.1_5	AC015674.1	chr17:45726841-45762871	25.5247	7.31309	1	1	no	0.313409	0.393317
ENSG00000225521.1_5	AC005237.1	chr2:241938254-242041747	0	7.31256	1	1	no	8.31256	3.21918
ENSG00000254835.1_5	RNF185-AS1	chr22:31556168-31603005	0	7.10953	1	1	no	8.10953	3.18738
ENSG00000222414.1	RNU2-59P	chr10:103113789-103317078	0	7.07053	1	1	no	8.07053	3.18119
ENSG00000240870.2_4	RPL19P14	chr8:99383455-99955055	0	7.04829	1	1	no	8.04829	3.17765
ENSG00000259627.1_5	AC079328.2	chr15:63334830-63364114	4.92753	6.96965	1	1	no	1.34451	1.22929
ENSG00000249345.6_5	LINC02405	chr12:127399748-127544946	6.54929	6.88521	1	1	no	1.0445	1.03175
ENSG00000280400.1_5	AC127459.3	chr16:23072726-23160591	3.5626	6.81038	1	1	no	1.71183	1.43926
ENSG00000231064.7_6	AC234582.1	chr1:155164794-155197213	0	6.74208	1	1	no	7.74208	3.12798
ENSG00000267576.1_6	AC011472.3	chr19:11406814-11465620	1.33598	6.72669	1	1	no	3.30769	2.10691
ENSG00000258136.1_5	AC007622.2	chr12:108126642-108155049	0	6.67657	1	1	no	7.67657	3.11712
ENSG00000254680.1_5	AC079329.1	chr11:12115554-12380691	0	6.63695	1	1	no	7.63695	3.11052
ENSG00000228830.1_5	AL160408.2	chr1:234740014-234745271	4.90866	6.59227	1	1	no	1.28494	1.19216
ENSG00000102934.9_2	PLLP	chr16:57279009-57318599	16.2543	6.51497	1	1	no	0.435542	0.521595
ENSG00000257342.1_5	AC025165.2	chr12:58087737-58115340	1.89241	6.50273	1	1	no	2.59394	1.84557
ENSG00000225339.2	RP11-513I15.6	chr6:34247455-34393902	6.65469	6.43217	1	1	no	0.97093	0.978877
ENSG00000227751.1_5	AC004824.1	chr1:17733255-17766220	8.41381	6.43074	1	1	no	0.789345	0.839431
ENSG00000259948.2_5	AC124068.1	chr15:89630308-89745591	0	6.42219	1	1	no	7.42219	3.0742
ENSG00000173638.18_4	SLC19A1	chr21:46825051-46964325	5.08102	6.41774	1	1	no	1.21982	1.15044
ENSG00000277801.1_6	AL138478.1	chr14:89591214-90421121	2.9858	6.27977	1	1	no	1.82643	1.49898
ENSG00000231845.3_4	HMGB3P14	chr3:133784146-133969586	0	6.19499	1	1	no	7.19499	3.03474
ENSG00000138031.14_3	ADCY3	chr2:25012602-25142708	4.55834	6.17006	1	1	no	1.28996	1.19533
ENSG00000269888.1_6	AC112491.1	chr3:161144214-161166030	47.987	6.07032	0.36885	0.567462	no	0.144331	0.194504
ENSG00000273149.1_5	AL138963.3	chr13:45907605-45994506	30.7228	6.05589	0.2899	0.55219	no	0.222423	0.289744
ENSG00000234684.6_6	SDCBP2-AS1	chr20:1290552-1373816	2.33814	6.01235	1	1	no	2.10068	1.63258
ENSG00000263986.1_6	AC087393.2	chr17:20717932-20947073	10.8124	5.9537	1	1	no	0.588678	0.667827
ENSG00000274629.1_5	AC073052.2	chr2:225329398-225450114	0	5.91324	1	1	no	6.91324	2.98427
ENSG00000283375.1_5	AC087521.4	chr11:43577985-43902276	10.2136	5.85382	1	1	no	0.611206	0.688141
ENSG00000102910.13_3	LONP2	chr16:48198862-48482313	4.52523	5.73444	1	1	no	1.21885	1.14981
ENSG00000197301.7_5	AC090673.1	chr12:66151799-66360075	0.852122	5.70969	1	1	no	3.6227	2.20874
ENSG00000228816.1_4	AK3P5	chr10:33189246-33371030	0	5.67206	1	1	no	6.67206	2.93961
ENSG00000267942.1	AC090673.2	chr12:66151799-66360075	0	5.66631	1	1	no	6.66631	2.93853
ENSG00000246451.2_5	AL049840.1	chr14:104019757-104181841	1.56494	5.64233	1	1	no	2.58966	1.84385
ENSG00000225032.5_5	AL162586.1	chr9:130577290-130617035	0.507571	5.63651	1	1	no	4.40212	2.43353
ENSG00000270510.1_5	AP000811.1	chr11:86748885-87035401	0	5.54505	1	1	no	6.54505	2.91553
ENSG00000260465.1_5	AC018557.1	chr16:66754795-66788643	3.36213	5.51447	1	1	no	1.49341	1.31812
ENSG00000267062.1_5	AC018761.2	chr19:12873816-12985765	0	5.48795	1	1	no	6.48795	2.90457
ENSG00000269094.1	AC006449.1	chr17:36858704-36886056	11.4408	5.46653	1	1	no	0.519784	0.603866
ENSG00000235085.3_5	AC091153.2	chr17:4573068-4608824	0	5.39806	1	1	no	6.39806	2.88715
ENSG00000212928.1	AL391152.1	chr14:57667224-57765460	1.29831	5.2999	1	1	no	2.7411	1.90346
ENSG00000104894.11_3	CD37	chr19:49834873-49891338	10.4743	5.1895	1	1	no	0.539423	0.62239
ENSG00000215424.9_6	MCM3AP-AS1	chr21:47649130-47706211	4.14249	5.17024	1	1	no	1.19985	1.13741
ENSG00000213002.1	AC120194.1	chr8:71485676-71520622	3.12668	5.11236	1	1	no	1.48118	1.31103
ENSG00000215183.4_2	MSMP	chr9:35749283-35758572	0	5.09209	1	1	no	6.09209	2.82621
ENSG00000259049.1_5	AL139317.3	chr14:53241911-53258386	11.2905	5.08317	1	1	no	0.494949	0.580096
ENSG00000279033.1_5	AC090984.1	chr15:77712753-77777949	4.41922	5.04136	1	1	no	1.1148	1.08052
ENSG00000264577.1_5	AC010761.1	chr17:27046410-27070473	12.2081	4.98587	1	1	no	0.453197	0.53923
ENSG00000238258.1_5	AL121748.2	chr10:33466419-33625190	6.49761	4.96939	1	1	no	0.796172	0.844926
ENSG00000247473.2_5	CARS-AS1	chr11:3022151-3078843	0	4.96685	1	1	no	5.96685	2.80051
ENSG00000250582.1_5	SMAD1-AS2	chr4:146402345-146479231	0	4.96576	1	1	no	5.96576	2.80028
ENSG00000104432.13_3	IL7	chr8:79578281-79868317	0	4.96532	1	1	no	5.96532	2.80019
ENSG00000170634.12_3	ACYP2	chr2:54091203-54532437	0	4.92854	1	1	no	5.92854	2.79255
ENSG00000269049.1	AC092291.2	chr16:14529557-14726585	0	4.91321	1	1	no	5.91321	2.78936
ENSG00000231739.2_4	GAPDHP59	chr2:187866602-188430487	12.7624	4.87542	1	1	no	0.426918	0.512903
ENSG00000249786.7_6	EAF1-AS1	chr3:15422781-15563258	2.03358	4.8556	1	1	no	1.93026	1.55103
ENSG00000257979.1_4	SNRPGP18	chr12:116391676-116715524	0	4.83844	1	1	no	5.83844	2.77367
ENSG00000269295.1	AL358113.1	chr9:71736179-71889531	16.6903	4.78371	1	1	no	0.326942	0.408106
ENSG00000270387.1_5	AC115621.1	chr4:148653213-148993931	0	4.73387	1	1	no	5.73387	2.75144
ENSG00000181350.11_3	LRRC75A	chr17:16342135-16395467	10.5451	4.69182	1	1	no	0.493007	0.578221
ENSG00000244513.6_6	AC109587.1	chr3:69024364-69129559	0	4.66118	1	1	no	5.66118	2.73578
ENSG00000164068.15_2	RNF123	chr3:49711434-49761384	0	4.65318	1	1	no	5.65318	2.73404
ENSG00000131238.17_4	PPT1	chr1:40505904-40563399	2.15107	4.6422	1	1	no	1.79057	1.48056
ENSG00000279232.2_4	AC008522.1	chr5:98104353-98134347	1.98321	4.59256	1	1	no	1.87468	1.5234
ENSG00000227782.2_6	AC002553.1	chr17:15879873-16256970	0	4.54993	1	1	no	5.54993	2.71148
ENSG00000242539.2_6	AC007620.2	chr3:179113876-179169378	12.9944	4.54767	1	1	no	0.396421	0.481734
ENSG00000223390.1_5	AL445685.1	chr1:52485802-52556388	0	4.53046	1	1	no	5.53046	2.70718
ENSG00000100445.17_4	SDR39U1	chr14:24895737-24912111	0	4.52494	1	1	no	5.52494	2.70596
ENSG00000106603.18_5	COA1	chr7:43622356-43769316	0.622661	4.49864	1	1	no	3.38866	2.13378
ENSG00000168386.18_4	FILIP1L	chr3:99536677-99900576	0	4.4962	1	1	no	5.4962	2.6996
ENSG00000230585.2_4	PHBP12	chr1:50902699-51425935	0	4.48716	1	1	no	5.48716	2.69759
ENSG00000175792.11_3	RUVBL1	chr3:127407904-128127489	0	4.45635	1	1	no	5.45635	2.69072
ENSG00000103061.12_3	SLC7A6OS	chr16:68298418-68344849	0.708709	4.43171	1	1	no	3.17884	2.0631
ENSG00000221962.5_3	TMEM14EP	chr3:151961616-152214602	4.83216	4.41333	1	1	no	0.928186	0.947244
ENSG00000240395.1_4	RPL5P23	chr8:42195971-42229326	0	4.39662	1	1	no	5.39662	2.67731
ENSG00000258917.1_4	ZMYND19P1	chr14:78138746-78174363	0	4.35114	1	1	no	5.35114	2.66702
ENSG00000249592.5_6	AC139887.2	chr4:699536-775637	4.22714	4.34259	1	1	no	1.02209	1.01584
ENSG00000163959.9_3	SLC51A	chr3:195938357-196065374	0	4.29215	1	1	no	5.29215	2.65355
ENSG00000262211.1_5	AC008914.1	chr5:55230922-55529186	7.9036	4.23125	1	1	no	0.587543	0.666796
ENSG00000152464.14_3	RPP38	chr10:15137383-15210692	1.42284	4.22818	1	1	no	2.15787	1.65895
ENSG00000234617.2_5	SNRK-AS1	chr3:43328003-43775863	4.04134	4.21884	1	1	no	1.03521	1.02518
ENSG00000096093.15_3	EFHC1	chr6:52226218-52441713	0.259313	4.21291	1	1	no	4.13949	2.36162
ENSG00000254721.1_5	AP000879.1	chr11:70049268-70053496	7.57779	4.18259	1	1	no	0.604187	0.681842
ENSG00000259375.1_5	AC087286.3	chr15:85923801-86293512	0	4.164	1	1	no	5.164	2.62387
ENSG00000256469.1_5	AP002383.2	chr11:94277005-94658686	0	4.13894	1	1	no	5.13894	2.61799
ENSG00000103037.11_3	SETD6	chr16:58549382-58663790	0.606062	4.13399	1	1	no	3.19663	2.06923
ENSG00000236756.4_5	DNAJC9-AS1	chr10:74870132-75118617	3.60355	4.13318	1	1	no	1.11505	1.08069
ENSG00000272430.1_5	AL356056.3	chr10:46914144-46971400	4.04867	4.1217	1	1	no	1.01447	1.0104
ENSG00000228302.2_5	AL512770.1	chr10:12171635-12292588	0.549375	4.07491	1	1	no	3.27546	2.09608
ENSG00000257663.1_5	AC025259.1	chr12:52463029-52502045	2.11355	4.04088	1	1	no	1.61901	1.38902
ENSG00000225216.6_5	AC007362.1	chr2:206546713-206662857	0	4.01624	1	1	no	5.01624	2.58886
ENSG00000269652.1_5	AC011510.1	chr19:41725107-41767671	0	4.01556	1	1	no	5.01556	2.5887
ENSG00000238045.9_6	AC009133.1	chr16:29817426-29859360	6.71724	3.99964	1	1	no	0.647853	0.720588
ENSG00000273275.1_5	AC017083.2	chr2:68350067-68488362	12.6427	3.97199	1	1	no	0.364443	0.448312
ENSG00000258663.1_5	AL117190.2	chr14:101245746-101505196	0	3.90255	1	1	no	4.90255	2.56134
ENSG00000267203.1_4	SNRPGP4	chr17:67143354-67323385	20.3719	3.88893	1	1	no	0.228755	0.297197
ENSG00000258377.1_5	AL139099.1	chr14:50087512-50090199	4.02152	3.88733	1	1	no	0.973277	0.980594
ENSG00000229456.1_4	RLIMP1	chr13:40653242-41240734	0.636353	3.87122	1	1	no	2.97688	1.99164
ENSG00000243686.2_4	RPLP1P11	chr17:15879873-16256970	0	3.84952	1	1	no	4.84952	2.54832
ENSG00000259291.2_5	ZNF710-AS1	chr15:90544623-90625439	1.94777	3.83117	1	1	no	1.63892	1.39995
ENSG00000186919.12_3	ZACN	chr17:74034855-74117657	1.92023	3.82683	1	1	no	1.65289	1.40757
ENSG00000273055.1_5	AC005046.1	chr7:107531414-107643700	0	3.8259	1	1	no	4.8259	2.54248
ENSG00000269243.1_5	AC008894.2	chr19:16222438-16269386	8.60858	3.78013	1	1	no	0.497486	0.582542
ENSG00000229097.1_4	CALM2P2	chr10:71907044-71930279	0	3.77704	1	1	no	4.77704	2.53033
ENSG00000218537.1_4	MIF-AS1	chr22:24198613-24241117	8.85145	3.77506	1	1	no	0.484706	0.570178
ENSG00000262112.1_5	AC015912.1	chr17:54869273-54991441	0	3.74598	1	1	no	4.74598	2.52255
ENSG00000065534.18_3	MYLK	chr3:123304388-123603178	0.154454	3.74369	1	1	no	4.10903	2.35305
ENSG00000224660.1_5	SH3BP5-AS1	chr3:15295690-15382875	3.03061	3.73907	1	1	no	1.17577	1.12153
ENSG00000254595.1_5	AC084337.1	chr11:6495912-6614988	3.0321	3.71533	1	1	no	1.16945	1.11733
ENSG00000198888.2	MT-ND1	chrM:3306-4262	2.01847	3.67121	1	1	no	1.54754	1.34911
ENSG00000104213.12_2	PDGFRL	chr8:17433941-17658426	5.41691	3.66147	1	1	no	0.726435	0.787796
ENSG00000212907.2	MT-ND4L	chrM:10469-12137	10.9474	3.62589	1	1	no	0.387188	0.472163
ENSG00000243265.1_4	RPL23AP55	chr8:23046791-23088439	0	3.59581	1	1	no	4.59581	2.48435
ENSG00000258571.1_2	PTTG4P	chr14:71374121-71582099	0	3.57771	1	1	no	4.57771	2.47967
ENSG00000168661.14_2	ZNF30	chr19:35417806-35436074	0	3.54377	1	1	no	4.54377	2.47087
ENSG00000254894.1_5	NAV2-AS1	chr11:19372270-20143144	2.05355	3.53358	1	1	no	1.48469	1.31307
ENSG00000248569.1_5	CRSP8P	chr5:79646839-79647775	4.13944	3.52065	1	1	no	0.8796	0.910425
ENSG00000213891.3_4	RPL3P6	chr5:60628099-60841997	0.938652	3.51829	1	1	no	2.33063	1.7358
ENSG00000158062.20_4	UBXN11	chr1:26605666-26647014	4.75687	3.49565	1	1	no	0.780919	0.832622
ENSG00000118894.14_3	EEF2KMT	chr16:4932507-5147809	1.08416	3.48494	1	1	no	2.15192	1.65623
ENSG00000264019.1_5	AC018521.2	chr17:46018871-46073562	0	3.48061	1	1	no	4.48061	2.45434
ENSG00000249971.1_5	AC104116.1	chr5:137620953-137685418	0	3.4402	1	1	no	4.4402	2.44366
ENSG00000232196.3_2	MTRNR2L4	chr16:3415098-3627401	5.05136	3.42127	1	1	no	0.730624	0.791292
ENSG00000220157.4_4	HNRNPA1P12	chr5:79654898-79655859	0	3.4114	1	1	no	4.4114	2.436
ENSG00000184084.7_5	AC091868.1	chr5:72921982-73237818	0	3.41001	1	1	no	4.41001	2.43563
ENSG00000202260.1	RN7SKP69	chr20:17550507-17590564	0	3.38097	1	1	no	4.38097	2.42787
ENSG00000280046.1_6	AC104581.4	chr17:7760002-7816078	0	3.37277	1	1	no	4.37277	2.42567
ENSG00000224121.1_4	ATG12P2	chr2:223725651-223809357	0	3.36004	1	1	no	4.36004	2.42224
ENSG00000268485.1	AC104841.2	chr2:242166678-242293442	4.24178	3.34864	1	1	no	0.829611	0.871537
ENSG00000267688.1_5	KF456478.1	chr19:3094407-3124002	3.48343	3.32954	1	1	no	0.965676	0.975025
ENSG00000167995.15_2	BEST1	chr11:61717292-61735132	14.2303	3.3183	1	1	no	0.283533	0.360121
ENSG00000234017.1_5	AC022018.1	chr10:114206755-114581597	0	3.31366	1	1	no	4.31366	2.40971
ENSG00000278275.1_5	AC103705.1	chr8:128806778-129113499	17.3546	3.31366	1	1	no	0.235018	0.304532
ENSG00000160818.16_3	GPATCH4	chr1:156564278-156571288	0	3.29483	1	1	no	4.29483	2.40458
ENSG00000198727.2	MT-CYB	chrM:14746-15887	1.00163	3.25586	1	1	no	2.1262	1.64441
ENSG00000238273.3_5	AC108058.1	chr2:105974168-106054970	0	3.23279	1	1	no	4.23279	2.38758
ENSG00000109339.21_5	MAPK10	chr4:86396266-87736324	2.4793	3.22914	1	1	no	1.21551	1.14764
ENSG00000234060.1_4	EDDM3CP	chr2:134877553-135212192	0	3.2247	1	1	no	4.2247	2.38535
ENSG00000149716.12_4	LTO1	chr11:69455854-69490184	4.71443	3.2215	1	1	no	0.738744	0.798045
ENSG00000255492.1_5	AC104383.1	chr11:11862969-11980870	0	3.2033	1	1	no	4.2033	2.37943
ENSG00000249930.1_5	AC007016.1	chr4:15471488-15603180	0	3.18976	1	1	no	4.18976	2.37567
ENSG00000240163.1_5	AC087385.1	chr15:60639332-60695082	0	3.18914	1	1	no	4.18914	2.3755
ENSG00000085788.13_4	DDHD2	chr8:38081474-38239790	0	3.17641	1	1	no	4.17641	2.37195
ENSG00000233822.4_3	HIST1H2BN	chr6:27805537-27833576	2.89038	3.17209	1	1	no	1.07241	1.05131
ENSG00000232295.7_6	AL589935.1	chr6:71931159-72130472	7.19664	3.15072	1	1	no	0.506393	0.591098
ENSG00000255000.1_2	AC139103.1	chr8:146273245-146274275	0	3.14228	1	1	no	4.14228	2.36241
ENSG00000268309.1_5	AC008764.3	chr19:16589867-16771253	5.74711	3.12667	1	1	no	0.61162	0.688512
ENSG00000268854.1_5	AC020909.3	chr19:50970041-50994127	0	3.11221	1	1	no	4.11221	2.35395
ENSG00000086619.13_2	ERO1B	chr1:236305804-236445285	0	3.10026	1	1	no	4.10026	2.35057
ENSG00000198938.2	MT-CO3	chrM:8365-9990	1.61603	3.08982	1	1	no	1.56337	1.35804
ENSG00000281376.1_4	ABALON	chr20:30252254-30311792	6.65776	3.06616	1	1	no	0.530986	0.614461
ENSG00000274177.1_5	AC004528.2	chr19:999600-1021178	3.95179	3.02163	1	1	no	0.812157	0.857708
ENSG00000256747.1_5	AC009511.2	chr12:27932753-27955973	0	3.01587	1	1	no	4.01587	2.3265
ENSG00000272638.1_5	AC006027.1	chr7:30464142-30518400	0	3.00266	1	1	no	4.00266	2.3227
ENSG00000255686.1_5	AC073864.1	chr12:117890816-118406788	0	2.99684	1	1	no	3.99684	2.32102
ENSG00000261684.2_5	AC018362.1	chr15:42783430-42841000	5.30325	2.96556	1	1	no	0.629129	0.704101
ENSG00000266023.1	RN7SL770P	chr12:56588930-56589180	0	2.96211	1	1	no	3.96211	2.31095
ENSG00000250615.1_5	AC008581.1	chr5:76325075-76916436	0	2.94421	1	1	no	3.94421	2.30574
ENSG00000226605.1_5	AC092567.1	chr2:62900985-63275775	0	2.92659	1	1	no	3.92659	2.30059
ENSG00000198786.2	MT-ND5	chrM:12336-14148	1.75254	2.90434	1	1	no	1.41845	1.27408
ENSG00000267006.1_5	AC008507.2	chr19:30519647-30520823	0	2.87743	1	1	no	3.87743	2.28612
ENSG00000257337.6_5	AC068888.1	chr12:53399941-53473204	7.80843	2.87353	1	1	no	0.439753	0.525821
ENSG00000254274.1_4	TDGF1P5	chr8:54958926-55014577	0	2.86519	1	1	no	3.86519	2.2825
ENSG00000268310.1	AC087645.1	chr17:76210266-76221717	5.31328	2.85454	1	1	no	0.610545	0.687549
ENSG00000231304.2_5	SGO1-AS1	chr3:20202084-21267797	0	2.8492	1	1	no	3.8492	2.27775
ENSG00000258757.1_5	AL133453.1	chr14:53106633-53162618	0	2.84664	1	1	no	3.84664	2.27698
ENSG00000274859.1_5	AC131238.1	chr12:118501397-118583389	0	2.81581	1	1	no	3.81581	2.26778
ENSG00000267918.1	AL117190.2	chr14:101245746-101505196	0	2.79089	1	1	no	3.79089	2.26029
ENSG00000250379.1_5	AC020659.2	chr15:42066631-42120134	0	2.78207	1	1	no	3.78207	2.25764
ENSG00000200091.1	RN7SKP163	chr6:76311224-76427994	0	2.77461	1	1	no	3.77461	2.25538
ENSG00000240925.1_4	RPS20P31	chr12:120639093-120703574	0	2.73451	1	1	no	3.73451	2.24322
ENSG00000248388.5_5	AC093801.1	chr4:177590771-177713881	0	2.73449	1	1	no	3.73449	2.24321
ENSG00000143882.11_5	ATP6V1C2	chr2:10861225-10978103	0	2.73368	1	1	no	3.73368	2.24296
ENSG00000247228.2_5	AC009060.1	chr16:70147528-70221264	0	2.7277	1	1	no	3.7277	2.24114
ENSG00000228292.1_5	AL512604.1	chr9:37120535-37358146	0	2.72665	1	1	no	3.72665	2.24082
ENSG00000259972.2_6	AC009120.2	chr16:74330672-74403724	19.2878	2.72389	1	1	no	0.183553	0.243125
ENSG00000268538.1	KIAA1658	chr22:30727976-30825040	0	2.6954	1	1	no	3.6954	2.23125
ENSG00000225313.5_5	AL513327.1	chr1:33772366-33896653	0	2.69469	1	1	no	3.69469	2.23103
ENSG00000090266.12_4	NDUFB2	chr7:140218219-140624728	1.07418	2.67926	1	1	no	1.77384	1.47188
ENSG00000224383.7_3	PRR29	chr17:62073430-62097994	2.76591	2.6569	1	1	no	0.971053	0.978967
ENSG00000284526.1_4	AC015802.6	chr17:74553847-74583038	4.95648	2.64408	1	1	no	0.611784	0.688659
ENSG00000269288.1_5	AC092070.3	chr19:53738633-53758151	0	2.63867	1	1	no	3.63867	2.21371
ENSG00000014919.12_3	COX15	chr10:101411351-101515891	0	2.63179	1	1	no	3.63179	2.21157
ENSG00000254501.1_5	AP003068.1	chr11:64851681-64883856	0	2.62877	1	1	no	3.62877	2.21063
ENSG00000279753.1_5	AC011558.1	chr19:1026579-1039067	8.59205	2.62024	1	1	no	0.377421	0.461969
ENSG00000138079.13_4	SLC3A1	chr2:44394763-44589001	0	2.61583	1	1	no	3.61583	2.20659
ENSG00000273090.1_5	AC007378.1	chr2:36583068-36873230	4.94521	2.60575	1	1	no	0.606497	0.683918
ENSG00000250902.1_5	SMAD1-AS1	chr4:146402345-146479231	3.37106	2.57774	1	1	no	0.818506	0.862754
ENSG00000227586.5_4	RPS26P39	chr10:124931050-124931391	0	2.56634	1	1	no	3.56634	2.19104
ENSG00000269570.2_5	AP001350.1	chr11:58346583-58393206	0	2.55226	1	1	no	3.55226	2.18658
ENSG00000228492.2_4	RAB11FIP1P1	chrX:73164018-73513409	0.602903	2.53628	1	1	no	2.20617	1.68085
ENSG00000254422.1_5	AP000942.2	chr11:101981191-102104154	0	2.53265	1	1	no	3.53265	2.18035
ENSG00000243313.2	RN7SL285P	chr6:37787274-38122400	0	2.51911	1	1	no	3.51911	2.17604
ENSG00000121380.12_5	BCL2L14	chr12:12202777-12419946	0	2.51765	1	1	no	3.51765	2.17557
ENSG00000254741.1_6	AC067930.2	chr8:144655659-144685394	4.13661	2.5128	1	1	no	0.683875	0.751785
ENSG00000237126.8_4	AC073254.1	chr2:233412679-233547491	2.3138	2.50303	1	1	no	1.0571	1.04061
ENSG00000203667.9_2	COX20	chr1:244998623-245027862	1.16885	2.4951	1	1	no	1.6115	1.38488
ENSG00000184716.13_3	SERINC4	chr15:44019115-44095241	1.42395	2.49446	1	1	no	1.44164	1.28785
ENSG00000213839.4_4	TMX2P1	chr9:37510888-38069208	4.77166	2.48768	1	1	no	0.604277	0.681923
ENSG00000198840.2	MT-ND3	chrM:10058-10404	0	2.48092	1	1	no	3.48092	2.16379
ENSG00000251260.1_5	WDFY3-AS1	chr4:85590762-85932430	3.23205	2.47147	1	1	no	0.820281	0.864161
ENSG00000262477.1	AC021224.1	chr18:29598334-30354376	1.43592	2.47096	1	1	no	1.42491	1.27793
ENSG00000258966.1_4	GTF3AP2	chr14:71374121-71582099	0	2.46436	1	1	no	3.46436	2.15845
ENSG00000136404.15_4	TM6SF1	chr15:83776158-84108197	0	2.46319	1	1	no	3.46319	2.15808
ENSG00000262533.1_5	AC090617.3	chr17:1933403-1946724	10.232	2.45145	1	1	no	0.307287	0.386576
ENSG00000256569.1_5	AC069234.3	chr12:121148237-121161443	0	2.44974	1	1	no	3.44974	2.15372
ENSG00000138735.15_3	PDE5A	chr4:120375945-120550146	0	2.44582	1	1	no	3.44582	2.15245
ENSG00000255850.2_5	RXYLT1-AS1	chr12:63952692-64217675	0	2.43944	1	1	no	3.43944	2.15038
ENSG00000103044.10_2	HAS3	chr16:69139466-69442474	0.978698	2.43278	1	1	no	1.73487	1.45147
ENSG00000230415.1_4	LINC01786	chr1:1210602-1215800	0	2.41148	1	1	no	3.41148	2.14126
ENSG00000259248.6_5	USP3-AS1	chr15:63796709-63894627	0.450985	2.39701	1	1	no	2.34118	1.74036
ENSG00000269604.1_4	AC005523.2	chr19:4791692-4801285	7.24161	2.39361	1	1	no	0.411765	0.4975
ENSG00000157578.13_2	LCA5L	chr21:40749623-40887433	0	2.38441	1	1	no	3.38441	2.13238
ENSG00000230530.1_4	LIMD1-AS1	chr3:45596885-45786916	0	2.37208	1	1	no	3.37208	2.12832
ENSG00000233098.8_6	CCDC144NL-AS1	chr17:20717932-20947073	2.86165	2.3711	1	1	no	0.872969	0.905327
ENSG00000111786.8_2	SRSF9	chr12:120875892-120907596	3.97443	2.36904	1	1	no	0.677272	0.746116
ENSG00000260350.1_5	AC012173.1	chr16:8768421-8962869	4.12507	2.36555	1	1	no	0.656684	0.728298
ENSG00000124243.17_4	BCAS4	chr20:49411430-49499213	1.9336	2.35905	1	1	no	1.14503	1.101
ENSG00000268983.1_5	AC005253.2	chr19:18668571-18680197	0	2.345	1	1	no	3.345	2.11936
ENSG00000258301.3_5	VASH1-AS1	chr14:77228531-77292589	1.26927	2.34304	1	1	no	1.47318	1.30637
ENSG00000115677.16_5	HDLBP	chr2:242166678-242293442	0	2.33656	1	1	no	3.33656	2.11655
ENSG00000254509.1_5	AP000866.3	chr11:124636393-124704383	0	2.33486	1	1	no	3.33486	2.11599
ENSG00000257553.1_5	AC034102.4	chr12:56470582-56507691	0	2.3248	1	1	no	3.3248	2.11263
ENSG00000228172.5_5	AL020996.1	chr1:26126666-26185949	0	2.31464	1	1	no	3.31464	2.10924
ENSG00000152348.15_4	ATG10	chr5:81267843-81574396	8.77162	2.30554	1	1	no	0.33828	0.42038
ENSG00000231864.2_5	AL807752.3	chr9:139952114-139965040	1.72258	2.30546	1	1	no	1.21409	1.14671
ENSG00000255769.3	RP11-152F13.3	chr15:82751613-82798350	0	2.30251	1	1	no	3.30251	2.10518
ENSG00000151503.12_4	NCAPD3	chr11:133938819-134117686	4.59243	2.29712	1	1	no	0.589568	0.668635
ENSG00000228748.2_6	AL450306.1	chr10:79542623-79686284	0	2.29307	1	1	no	3.29307	2.10201
ENSG00000119714.10_4	GPR68	chr14:91698875-91720269	0	2.291	1	1	no	3.291	2.10131
ENSG00000257847.1_4	LSM3P2	chr12:94960899-95044338	0	2.28695	1	1	no	3.28695	2.09995
ENSG00000267800.1_5	AC012254.4	chr18:44632316-44702745	0	2.28695	1	1	no	3.28695	2.09995
ENSG00000143418.19_2	CERS2	chr1:150898738-150948010	0.664216	2.28408	1	1	no	1.97335	1.57209
ENSG00000135269.17_3	TES	chr7:115850546-116148595	0.366493	2.27277	1	1	no	2.39501	1.76342
ENSG00000233706.1_5	AL353689.2	chr1:227177565-227506175	3.95179	2.26623	1	1	no	0.659606	0.730841
ENSG00000279641.1_5	AC120057.3	chr17:7143332-7167302	0.665626	2.26475	1	1	no	1.96007	1.56563
ENSG00000241693.2	RN7SL704P	chr22:38615297-38669040	0	2.26328	1	1	no	3.26328	2.09196
ENSG00000272814.1_5	AC093732.2	chr2:47126413-47403740	0	2.26328	1	1	no	3.26328	2.09196
ENSG00000165219.21_4	GAPVD1	chr9:128024072-128129486	0	2.26316	1	1	no	3.26316	2.09192
ENSG00000234361.1_5	AL391863.2	chr6:158121418-158366109	0	2.25246	1	1	no	3.25246	2.0883
ENSG00000273110.1_5	AL162591.2	chr1:154442247-154474589	1.96352	2.25246	1	1	no	1.0975	1.06867
ENSG00000234377.7_5	RNF219-AS1	chr13:78469615-79233314	0.464865	2.24836	1	1	no	2.21751	1.68595
ENSG00000237278.2_4	RLIMP2	chr1:113615830-113674882	0.691057	2.24639	1	1	no	1.91974	1.54584
ENSG00000237596.6_6	AL138828.1	chr6:136172833-136546889	0	2.23879	1	1	no	3.23879	2.08365
ENSG00000269926.1_5	DDIT4-AS1	chr10:74033677-74035794	7.58312	2.23045	1	1	no	0.376372	0.460871
ENSG00000267459.1_5	AC006116.7	chr19:56731038-56904914	2.68281	2.20601	1	1	no	0.870534	0.90345
ENSG00000187824.8_5	TMEM220	chr17:10575790-10784212	0	2.20462	1	1	no	3.20462	2.07198
ENSG00000150667.7_4	FSIP1	chr15:39873279-40213093	0	2.19974	1	1	no	3.19974	2.0703
ENSG00000185013.16_3	NT5C1B	chr2:18735988-18770838	0	2.19141	1	1	no	3.19141	2.06744
ENSG00000143443.9_2	C1orf56	chr1:151020215-151042801	1.48975	2.184	1	1	no	1.27884	1.1883
ENSG00000263585.1_5	AC145207.4	chr17:79890259-79905477	0	2.17488	1	1	no	3.17488	2.06173
ENSG00000259118.5_5	AL139022.1	chr14:65381078-65569413	2.36909	2.17207	1	1	no	0.941521	0.957188
ENSG00000185862.6_3	EVI2B	chr17:29335514-29709134	0	2.16422	1	1	no	3.16422	2.05805
ENSG00000237036.4_4	ZEB1-AS1	chr10:31476811-31818742	0	2.15674	1	1	no	3.15674	2.05545
ENSG00000272418.1_6	AC090607.4	chr15:78542843-78592266	0	2.14809	1	1	no	3.14809	2.05245
ENSG00000198804.2	MT-CO1	chrM:5903-7445	1.40377	2.14739	1	1	no	1.30936	1.20749
ENSG00000232133.1_4	IMPDH1P10	chr2:201980826-202041410	2.10566	2.14739	1	1	no	1.01344	1.00966
ENSG00000167970.6	AC009065.1	chr16:2303116-2323419	8.42263	2.14695	1	1	no	0.333978	0.415735
ENSG00000226937.9_4	CEP164P1	chr10:45493145-45676875	2.23182	2.13917	1	1	no	0.971332	0.979171
ENSG00000248696.1_5	AC011406.1	chr5:149340299-149432705	0	2.13553	1	1	no	3.13553	2.04807
ENSG00000179818.13_3	PCBP1-AS1	chr2:70187220-70330352	10.3487	2.1328	1	1	no	0.276049	0.351684
ENSG00000235438.7_4	ESRRAP2	chr13:21834153-21869142	0	2.12926	1	1	no	3.12926	2.04588
ENSG00000272770.1_5	AC005696.2	chr17:2496503-2588909	2.21823	2.12049	1	1	no	0.969629	0.977924
ENSG00000257653.1_5	AC117498.1	chr12:49159976-49182820	0	2.11143	1	1	no	3.11143	2.03964
ENSG00000179583.19_4	CIITA	chr16:10958770-11036878	0	2.09503	1	1	no	3.09503	2.03387
ENSG00000226167.1_5	AP4B1-AS1	chr1:114304453-114456708	0	2.09315	1	1	no	3.09315	2.03321
ENSG00000251095.6_6	AC097478.1	chr4:90472506-90763129	5.23082	2.09061	1	1	no	0.49602	0.581129
ENSG00000268788.1	AC110615.1	chr4:76834809-76928641	0	2.08745	1	1	no	3.08745	2.0312
ENSG00000272588.1_5	AC139887.4	chr4:699536-775637	0	2.08694	1	1	no	3.08694	2.03102
ENSG00000236559.1_5	AL117381.1	chr20:30252254-30311792	0	2.08668	1	1	no	3.08668	2.03093
ENSG00000033011.12_5	ALG1	chr16:4932507-5147809	0	2.08583	1	1	no	3.08583	2.03063
ENSG00000226312.7_5	CFLAR-AS1	chr2:201980826-202041410	0	2.08382	1	1	no	3.08382	2.02992
ENSG00000245711.2_5	NADK2-AS1	chr5:36192693-36242381	0	2.08291	1	1	no	3.08291	2.0296
ENSG00000244491.1_6	AL021707.5	chr22:39101727-39190203	0	2.08254	1	1	no	3.08254	2.02947
ENSG00000272406.1_5	AC108102.1	chr5:92953774-93447404	0	2.07871	1	1	no	3.07871	2.02811
ENSG00000279689.1_5	AC022400.8	chr10:75504141-75540009	0.830612	2.06876	1	1	no	1.67636	1.42027
ENSG00000232564.3_5	MRTFA-AS1	chr22:40742503-41032706	0	2.06674	1	1	no	3.06674	2.02387
ENSG00000268087.1_6	AC008764.2	chr19:16589867-16771253	0	2.06305	1	1	no	3.06305	2.02256
ENSG00000267741.1_2	UBE2L4	chr19:9862668-9903856	0	2.0587	1	1	no	3.0587	2.02102
ENSG00000237172.3_2	B3GNT9	chr16:67143860-67185117	0.34642	2.05664	1	1	no	2.2702	1.70938
ENSG00000102362.15_2	SYTL4	chrX:99899162-99987110	1.50565	2.05408	1	1	no	1.21888	1.14983
ENSG00000230495.1_5	AL132765.1	chr20:17550507-17590564	2.67957	2.04911	1	1	no	0.828659	0.870786
ENSG00000264578.1_5	AC009630.3	chr8:41386724-41482520	0	2.04734	1	1	no	3.04734	2.01697
ENSG00000163291.14_2	PAQR3	chr4:79697495-79860592	2.59406	2.01775	1	1	no	0.839649	0.879431
ENSG00000262049.1_5	AC139530.1	chr17:79648203-79670330	1.42137	2.01535	1	1	no	1.24531	1.16691
ENSG00000233799.1_6	AC139887.1	chr4:699536-775637	0	2.00782	1	1	no	3.00782	2.00282
ENSG00000253356.1_5	AC084024.3	chr8:37962759-38070819	6.55358	1.99789	1	1	no	0.396883	0.482212
ENSG00000277247.1_5	AC083809.1	chr12:70861859-71031220	0	1.99773	1	1	no	2.99773	1.99918
ENSG00000280077.1_6	AL353763.2	chr9:69065654-69149621	0	1.99554	1	1	no	2.99554	1.99839
ENSG00000081059.19_3	TCF7	chr5:133450401-133706738	0.359854	1.98721	1	1	no	2.19671	1.67659
ENSG00000272851.1_5	AC096772.1	chr2:208576263-208626563	0	1.98686	1	1	no	2.98686	1.99525
ENSG00000254538.1_5	AC027018.1	chr8:74332238-74791145	0	1.98426	1	1	no	2.98426	1.99431
ENSG00000261093.1_5	AC141586.3	chr16:2587964-2653189	0.574896	1.97874	1	1	no	1.89139	1.53176
ENSG00000235424.1_4	SUMO2P10	chr3:33038099-33138722	0	1.96981	1	1	no	2.96981	1.98907
ENSG00000240452.1_4	MTCO1P29	chr3:120405527-120501916	0	1.96981	1	1	no	2.96981	1.98907
ENSG00000064490.13_4	RFXANK	chr19:19256375-19314233	0	1.96961	1	1	no	2.96961	1.989
ENSG00000270188.1_2	MTRNR2L11	chr1:238107023-238108575	3.48425	1.96785	1	1	no	0.661839	0.73278
ENSG00000254943.1_5	AP003501.2	chr11:124753586-124768396	0	1.96142	1	1	no	2.96142	1.98602
ENSG00000285935.1_1	AL159978.1	chr13:27131839-27272941	0.393362	1.9557	1	1	no	2.12127	1.64213
ENSG00000224093.5_5	AL109613.1	chr1:94027342-94312706	1.83697	1.93689	1	1	no	1.03522	1.02519
ENSG00000241313.2_5	WWTR1-AS1	chr3:149235021-149454501	0	1.93571	1	1	no	2.93571	1.97662
ENSG00000041988.15_5	THAP3	chr1:6684925-6761984	2.38028	1.93412	1	1	no	0.868011	0.901503
ENSG00000256007.1_5	ARAP1-AS1	chr11:72396113-72504726	11.8544	1.93145	1	1	no	0.22805	0.29637
ENSG00000242396.1_6	AC096536.2	chr1:55315299-55354523	0	1.92828	1	1	no	2.92828	1.9739
ENSG00000261337.1	RP11-498D10.5	chr16:71879893-72033877	0	1.92671	1	1	no	2.92671	1.97332
ENSG00000240898.1_5	AC132942.1	chr17:3566189-3599698	0	1.91955	1	1	no	2.91955	1.97069
ENSG00000231169.4_4	EEF1B2P1	chr15:52599479-52821247	2.00112	1.91299	1	1	no	0.970634	0.97866
ENSG00000256152.2_5	AC027290.1	chr12:123349874-123380991	4.85681	1.91274	1	1	no	0.497325	0.582388
ENSG00000265261.1_5	AC027575.1	chr18:74534562-74682683	0	1.90849	1	1	no	2.90849	1.96661
ENSG00000156928.4_2	MALSU1	chr7:23338357-23510086	4.13872	1.89849	1	1	no	0.564049	0.645286
ENSG00000285830.1_1	AL109628.2	chr14:39617014-39639736	2.0406	1.89134	1	1	no	0.950911	0.964148
ENSG00000269165.1	AC069547.1	chr10:52065345-52401211	0	1.88952	1	1	no	2.88952	1.95959
ENSG00000183060.15_4	LYSMD4	chr15:100105621-100273766	1.46948	1.86566	1	1	no	1.16043	1.11132
ENSG00000243227.2	RN7SL55P	chr4:110268630-110462052	0	1.86282	1	1	no	2.86282	1.94965
ENSG00000234945.7_6	GTF3C2-AS1	chr2:27548715-27593353	0	1.84853	1	1	no	2.84853	1.94431
ENSG00000260570.1_5	AC133550.1	chr16:28833751-28848558	11.0954	1.84594	1	1	no	0.235291	0.304851
ENSG00000260095.1_5	AC106820.3	chr16:2479394-2509980	0	1.84298	1	1	no	2.84298	1.94223
ENSG00000239856.2	RN7SL225P	chr11:86013252-86056973	0	1.82932	1	1	no	2.82932	1.93709
ENSG00000241406.2	RN7SL515P	chr13:42140972-42555701	0	1.82932	1	1	no	2.82932	1.93709
ENSG00000141378.14_2	PTRH2	chr17:57695913-57919616	0	1.82907	1	1	no	2.82907	1.93699
ENSG00000254859.1_5	AC067930.4	chr8:144624142-144631899	0	1.8223	1	1	no	2.8223	1.93444
ENSG00000228843.2_5	AL133410.2	chr9:35749283-35758572	1.9039	1.82007	1	1	no	0.971132	0.979024
ENSG00000225505.1_5	AC104332.1	chr1:92974252-93257961	0	1.81339	1	1	no	2.81339	1.93107
ENSG00000239437.2	RN7SL752P	chr3:129274017-129325661	0	1.81294	1	1	no	2.81294	1.9309
ENSG00000264627.1	RN7SL820P	chr2:197053822-197458416	0	1.81294	1	1	no	2.81294	1.9309
ENSG00000111203.12_5	ITFG2	chr12:2055219-3050306	8.51443	1.79841	1	1	no	0.294123	0.371974
ENSG00000255038.1_5	AP006287.2	chr11:65818199-65837090	0	1.79801	1	1	no	2.79801	1.92524
ENSG00000259238.1_5	AC092755.2	chr15:59887073-59981733	0	1.79717	1	1	no	2.79717	1.92492
ENSG00000233110.1_5	AC093797.1	chr4:186506597-186877806	0	1.79569	1	1	no	2.79569	1.92436
ENSG00000260659.1_5	AC009113.2	chr16:89284110-89303479	0	1.78827	1	1	no	2.78827	1.92154
ENSG00000245385.2_5	AP003396.1	chr11:119205236-119208023	0	1.76855	1	1	no	2.76855	1.91401
ENSG00000176014.12_3	TUBB6	chr18:12307667-12377313	1.15402	1.76526	1	1	no	1.28377	1.19142
ENSG00000232830.5_5	AC110994.1	chr3:101043048-101232085	0	1.76209	1	1	no	2.76209	1.91153
ENSG00000260934.1_5	AC130456.5	chr16:19513010-19533467	0	1.75133	1	1	no	2.75133	1.9074
ENSG00000259547.1_2	CYCSP2	chr15:41271077-41408552	0	1.74988	1	1	no	2.74988	1.90684
ENSG00000146677.7_5	AC004453.1	chr7:44418719-44530479	0	1.74505	1	1	no	2.74505	1.90498
ENSG00000264270.1_5	AC087749.1	chr17:73622924-73704142	0	1.73467	1	1	no	2.73467	1.90098
ENSG00000225335.3_5	AC016027.1	chr22:18559292-18629321	1.81219	1.7324	1	1	no	0.971627	0.979387
ENSG00000259515.1_6	AL117209.1	chr14:103388992-103523799	1.50244	1.72361	1	1	no	1.08838	1.06239
ENSG00000240211.1_6	AC092849.1	chr7:100032879-100036127	0	1.71974	1	1	no	2.71974	1.8952
ENSG00000102805.14_5	CLN5	chr13:77564794-77901185	0	1.71824	1	1	no	2.71824	1.89462
ENSG00000266651.1_5	AC093484.4	chr17:16342135-16395467	0	1.70506	1	1	no	2.70506	1.8895
ENSG00000231965.4_2	AF131215.1	chr8:10753554-11058875	0	1.69627	1	1	no	2.69627	1.88607
ENSG00000244391.2	RN7SL330P	chr12:94542498-94853764	0	1.69048	1	1	no	2.69048	1.88381
ENSG00000272149.1_5	AC112211.1	chr3:33155470-33189265	0	1.69048	1	1	no	2.69048	1.88381
ENSG00000167476.10_2	JSRP1	chr19:2252250-2354804	4.40185	1.68328	1	1	no	0.496734	0.581817
ENSG00000182376.2_5	AC138028.1	chr16:88772870-88851628	0	1.6812	1	1	no	2.6812	1.88018
ENSG00000242087.2_4	RPL36AP41	chr12:64238072-64556001	0	1.67618	1	1	no	2.67618	1.87821
ENSG00000232027.2_5	AL671986.1	chr1:51819934-52027301	1.24904	1.67176	1	1	no	1.18796	1.12958
ENSG00000135914.5_2	HTR2B	chr2:231921577-232037541	0	1.66656	1	1	no	2.66656	1.87443
ENSG00000225507.1_5	AC069282.1	chr7:47996389-47996915	0	1.66486	1	1	no	2.66486	1.87376
ENSG00000254915.1_5	AP003168.1	chr11:75514475-75854239	0	1.66208	1	1	no	2.66208	1.87266
ENSG00000253194.2_5	AL137009.1	chr6:119134604-119670926	0	1.65901	1	1	no	2.65901	1.87145
ENSG00000254568.1_5	AP003501.1	chr11:124753586-124768396	0	1.65891	1	1	no	2.65891	1.87141
ENSG00000212999.1	AC117834.1	chr8:93895211-94029901	0	1.65569	1	1	no	2.65569	1.87014
ENSG00000250186.3_6	AC091180.3	chr17:47448101-47554350	5.23816	1.65419	1	1	no	0.425476	0.511444
ENSG00000187775.16_3	DNAH17	chr17:76374720-76573476	0	1.65321	1	1	no	2.65321	1.86916
ENSG00000091140.13_2	DLD	chr7:107531414-107643700	0	1.65312	1	1	no	2.65312	1.86913
ENSG00000153551.13_2	CMTM7	chr3:32433162-32544900	3.45782	1.65281	1	1	no	0.595091	0.673639
ENSG00000250030.2_5	AC104806.1	chr4:68283022-68333969	0	1.64818	1	1	no	2.64818	1.86718
ENSG00000226763.4_3	SRRM5	chr19:44100543-44124026	0.431606	1.6475	1	1	no	1.84932	1.51062
ENSG00000166037.10_4	CEP57	chr11:95502105-95565857	0	1.64707	1	1	no	2.64707	1.86674
ENSG00000249175.1_5	AC008534.1	chr5:93488670-94620279	0	1.6435	1	1	no	2.6435	1.86532
ENSG00000230266.1_5	XXYLT1-AS2	chr3:194789007-194991896	0	1.63428	1	1	no	2.63428	1.86167
ENSG00000163472.18_3	TMEM79	chr1:156252725-156265480	0	1.62852	1	1	no	2.62852	1.85938
ENSG00000227543.4_3	SPAG5-AS1	chr17:26782769-26972472	0.697205	1.62608	1	1	no	1.5473	1.34897
ENSG00000226541.1_5	AL359633.1	chr6:46188472-46459709	0	1.62099	1	1	no	2.62099	1.85638
ENSG00000234036.4_4	TXNP6	chr4:77870855-77961537	16.967	1.62099	1	1	no	0.145878	0.196453
ENSG00000166428.13_3	PLD4	chr14:105391049-105444694	0.94069	1.62021	1	1	no	1.35014	1.23275
ENSG00000254662.1_5	AP000781.1	chr11:57093076-57103351	8.41381	1.6077	1	1	no	0.277008	0.352767
ENSG00000227523.1_4	RPS20P15	chr3:27414211-27525911	0	1.60768	1	1	no	2.60768	1.85107
ENSG00000270575.1_5	AL160281.1	chr1:178063275-178468769	0	1.60768	1	1	no	2.60768	1.85107
ENSG00000072832.14_3	CRMP1	chr4:5712923-5894785	0.842014	1.60757	1	1	no	1.41561	1.27239
ENSG00000257218.5_3	GATC	chr12:120875892-120907596	2.10745	1.60661	1	1	no	0.838826	0.878785
ENSG00000114857.17_2	NKTR	chr3:42589460-42707346	0	1.6056	1	1	no	2.6056	1.85024
ENSG00000009790.14_5	TRAF3IP3	chr1:209929376-209957904	0	1.60308	1	1	no	2.60308	1.84923
ENSG00000258437.1_5	AL139193.1	chr14:90990907-91282823	0	1.60066	1	1	no	2.60066	1.84826
ENSG00000136044.11_3	APPL2	chr12:105567073-105789875	0.313888	1.59479	1	1	no	1.97489	1.57284
ENSG00000176261.15_5	ZBTB8OS	chr1:32930657-33116504	0	1.59457	1	1	no	2.59457	1.84582
ENSG00000183395.4_2	PMCH	chr12:102513962-102875522	0	1.59421	1	1	no	2.59421	1.84567
ENSG00000236018.2_5	AC004898.1	chr7:156931606-157062066	0	1.59421	1	1	no	2.59421	1.84567
ENSG00000245748.1_6	AC097382.2	chr4:6910968-7059679	2.1624	1.58476	1	1	no	0.817341	0.861829
ENSG00000187144.11_2	SPATA21	chr1:16679069-16763919	2.04044	1.58301	1	1	no	0.849551	0.887175
ENSG00000253667.2_5	AC100821.1	chr8:54879111-54935089	0	1.5797	1	1	no	2.5797	1.83984
ENSG00000145416.13_3	2019-03-01	chr4:164445449-165305202	0.413595	1.5766	1	1	no	1.82273	1.49709
ENSG00000267882.2_5	AL031666.2	chr20:45837858-45985633	0	1.57329	1	1	no	2.57329	1.83725
ENSG00000167552.13_2	TUBA1A	chr12:49578578-49668386	0	1.5619	1	1	no	2.5619	1.83265
ENSG00000255282.6_4	WTAPP1	chr11:102617698-102714534	0	1.56152	1	1	no	2.56152	1.83249
ENSG00000261641.2_5	AL031600.3	chr16:1494934-1525581	4.7312	1.56042	1	1	no	0.446751	0.532817
ENSG00000219410.4	RP4-761J14.8	chr12:6772425-6798738	0	1.55903	1	1	no	2.55903	1.83148
ENSG00000213713.3_4	PIGCP1	chr11:33060962-33213144	0	1.55699	1	1	no	2.55699	1.83066
ENSG00000198791.11_2	CNOT7	chr8:17082472-17271037	3.79376	1.55664	1	1	no	0.533327	0.616665
ENSG00000231409.3_5	AC018868.1	chr15:35143982-35262040	0	1.55633	1	1	no	2.55633	1.83039
ENSG00000260277.1_5	AC009019.1	chr16:22018800-22103552	0	1.55586	1	1	no	2.55586	1.8302
ENSG00000225610.1_5	AC007679.1	chr2:206854308-206951288	1.6244	1.55291	1	1	no	0.972759	0.980215
ENSG00000226245.1_6	ZNF32-AS1	chr10:44124264-44170151	0	1.54987	1	1	no	2.54987	1.82777
ENSG00000242958.1_5	AC040975.1	chr8:28625177-28747759	0	1.54394	1	1	no	2.54394	1.82535
ENSG00000213190.3_2	MLLT11	chr1:151020215-151042801	0	1.53705	1	1	no	2.53705	1.82255
ENSG00000262967.1_5	AC005921.2	chr17:48770550-48785285	8.0387	1.53693	1	1	no	0.280674	0.356904
ENSG00000267165.1_5	CHMP1B-AS1	chr18:11688954-11909222	0	1.53683	1	1	no	2.53683	1.82246
ENSG00000265967.1_5	AC100830.3	chr15:64979771-65011801	0	1.53247	1	1	no	2.53247	1.82068
ENSG00000111145.7_4	ELK3	chr12:96588159-96663613	0.234956	1.53233	1	1	no	2.05054	1.60907
ENSG00000230903.5	RPL9P8	chr15:83023846-83125316	0	1.5282	1	1	no	2.5282	1.81893
ENSG00000232149.1_4	FERP1	chrX:122734411-122866906	1.59142	1.52139	1	1	no	0.972976	0.980374
ENSG00000236364.3_5	AL358115.1	chr1:165693529-165880855	0	1.52069	1	1	no	2.52069	1.81586
ENSG00000234040.3_4	RPL10P12	chr12:69004618-69065681	0	1.51967	1	1	no	2.51967	1.81544
ENSG00000251143.1_5	AP002490.1	chr11:71709586-71823826	1.09908	1.51698	1	1	no	1.19909	1.1369
ENSG00000108523.15_3	RNF167	chr17:4840424-4848517	2.36906	1.51082	1	1	no	0.745258	0.803441
ENSG00000239264.8_3	TXNDC5	chr6:7881749-8102811	1.12765	1.50951	1	1	no	1.17948	1.12398
ENSG00000154025.15_3	SLC5A10	chr17:18853657-18950950	1.42688	1.50849	1	1	no	1.03363	1.02406
ENSG00000279069.1_5	AC015813.5	chr17:56066398-56085548	3.10434	1.50783	1	1	no	0.611019	0.687974
ENSG00000235299.2_4	MRPL53P1	chr1:113009162-113214241	0	1.50779	1	1	no	2.50779	1.81056
ENSG00000229047.1_5	AF127577.1	chr21:16191163-16438257	0	1.49842	1	1	no	2.49842	1.8067
ENSG00000263766.5_5	AC025682.1	chr17:45600307-45726786	3.91886	1.49823	1	1	no	0.507888	0.592529
ENSG00000178802.17_4	MPI	chr15:75182345-75199462	1.12291	1.49743	1	1	no	1.17642	1.12196
ENSG00000254730.1_5	AP002453.1	chr11:108535751-108811657	0	1.49608	1	1	no	2.49608	1.80574
ENSG00000267469.1_5	AC005944.1	chr19:3052907-3063105	5.19629	1.49014	1	1	no	0.401876	0.487359
ENSG00000235066.7_6	AC009303.2	chr2:118617002-118812609	0	1.48596	1	1	no	2.48596	1.80156
ENSG00000237003.1_5	AC126124.2	chr1:93615298-93835055	0	1.48452	1	1	no	2.48452	1.80096
ENSG00000228606.2_5	AL139011.1	chr1:160185504-160256138	0	1.48373	1	1	no	2.48373	1.80063
ENSG00000238271.2_4	IFNWP19	chr9:21455482-21559668	0	1.48196	1	1	no	2.48196	1.7999
ENSG00000006194.9_3	ZNF263	chr16:3313742-3368852	1.04132	1.47522	1	1	no	1.21256	1.14572
ENSG00000175711.8_2	B3GNTL1	chr17:80709939-81009686	0	1.47368	1	1	no	2.47368	1.79646
ENSG00000228879.1_5	AL591848.1	chr1:246887348-246931439	0	1.47312	1	1	no	2.47312	1.79623
ENSG00000267007.1_5	AC012615.2	chr19:1815244-1848462	0	1.46767	1	1	no	2.46767	1.79397
ENSG00000227230.1_5	AL606534.1	chr1:243287729-243418650	0	1.46197	1	1	no	2.46197	1.79159
ENSG00000227227.1_5	AC017101.1	chr2:187454791-187630692	0	1.46188	1	1	no	2.46188	1.79156
ENSG00000243404.2_4	RPL35AP32	chr15:66679154-66790151	0	1.46188	1	1	no	2.46188	1.79156
ENSG00000169282.17_3	KCNAB1	chr3:155755489-156256927	0.322043	1.45937	1	1	no	1.86028	1.51616
ENSG00000137822.12_2	TUBGCP4	chr15:43650369-43802926	2.90473	1.45124	1	1	no	0.627762	0.70289
ENSG00000258011.2_4	HMGA1P3	chr12:110810704-110888227	0	1.45079	1	1	no	2.45079	1.78693
ENSG00000104450.12_2	SPAG1	chr8:101170133-101348446	3.79245	1.44992	1	1	no	0.511204	0.595699
ENSG00000224063.5_5	AC007319.1	chr2:187866602-188430487	0	1.44696	1	1	no	2.44696	1.78532
ENSG00000173209.23_5	AHSA2P	chr2:61404552-61697904	0.77626	1.44658	1	1	no	1.37738	1.24937
ENSG00000140104.13_5	CLBA1	chr14:105452111-105487485	3.57615	1.44541	1	1	no	0.534382	0.617657
ENSG00000241560.5_5	ZBTB20-AS1	chr3:114033347-114866118	0	1.43523	1	1	no	2.43523	1.78041
ENSG00000237550.4	RPL9P9	chr15:82664458-82748784	0	1.43077	1	1	no	2.43077	1.77853
ENSG00000228568.1_5	AC006461.1	chr2:72403112-73053170	0	1.42906	1	1	no	2.42906	1.77781
ENSG00000092931.11_3	MFSD11	chr17:74722911-74777531	6.21511	1.42732	1	1	no	0.336422	0.418375
ENSG00000280080.2_4	TBC1D22A-AS1	chr22:47158513-47571342	0	1.42332	1	1	no	2.42332	1.7754
ENSG00000138185.19_5	ENTPD1	chr10:97471535-97849995	0	1.42155	1	1	no	2.42155	1.77465
ENSG00000270799.1_5	AC013467.2	chr2:174937174-175113426	1.48583	1.42046	1	1	no	0.973703	0.980905
ENSG00000243243.5_6	AC073130.2	chr7:115850546-116148595	0	1.41585	1	1	no	2.41585	1.77224
ENSG00000280055.1_4	TMEM75	chr8:128806778-129113499	0.958289	1.41491	1	1	no	1.23317	1.1591
ENSG00000186517.13_3	ARHGAP30	chr1:161016735-161039760	0.286724	1.41241	1	1	no	1.87485	1.52348
ENSG00000185046.18_4	ANKS1B	chr12:99038918-100378432	0	1.41161	1	1	no	2.41161	1.77045
ENSG00000179256.2_2	SMCO3	chr12:14956505-15059520	0	1.41041	1	1	no	2.41041	1.76995
ENSG00000248429.5_6	FAM198B-AS1	chr4:159045625-159176563	1.76645	1.4096	1	1	no	0.871008	0.903816
ENSG00000112304.10_2	ACOT13	chr6:24667262-24721064	0.489195	1.4078	1	1	no	1.61685	1.38783
ENSG00000267512.1_5	AC011446.1	chr19:13228916-13251961	0	1.40463	1	1	no	2.40463	1.7675
ENSG00000231731.7_6	AC010976.1	chr2:128193782-128284462	5.20553	1.40403	1	1	no	0.387401	0.472385
ENSG00000197753.9_3	LHFPL5	chr6:35773069-35889119	2.34681	1.40273	1	1	no	0.717916	0.78066
ENSG00000213315.5_5	AL122020.1	chr14:90990907-91282823	0	1.39916	1	1	no	2.39916	1.76518
ENSG00000226890.1_5	Z97652.1	chr16:1662325-1752281	0	1.39754	1	1	no	2.39754	1.76449
ENSG00000234206.5_5	AL121957.1	chr6:107811161-107981371	7.31327	1.39754	1	1	no	0.288399	0.36558
ENSG00000215049.3_4	PRDX2P1	chr13:30776766-30881621	0	1.3939	1	1	no	2.3939	1.76294
ENSG00000117009.11_2	KMO	chr1:241695433-241965435	1.23253	1.39169	1	1	no	1.07129	1.05053
ENSG00000176563.9_3	CNTD1	chr17:40950809-40995775	2.23443	1.38805	1	1	no	0.738322	0.797695
ENSG00000230166.1_4	RPL35AP24	chr10:51026324-51130715	0	1.38731	1	1	no	2.38731	1.76014
ENSG00000180189.10_2	HMGB1P14	chr14:58466452-58764857	0	1.38674	1	1	no	2.38674	1.7599
ENSG00000135164.18_3	DMTF1	chr7:86780738-86849903	0	1.38403	1	1	no	2.38403	1.75874
ENSG00000180999.10_3	C1orf105	chr1:171810637-172437971	0	1.38302	1	1	no	2.38302	1.75831
ENSG00000236936.1_5	AL031005.1	chr1:21543739-21672065	0	1.38061	1	1	no	2.38061	1.75728
ENSG00000260304.1_5	AC009088.2	chr16:31191430-31206192	0	1.37773	1	1	no	2.37773	1.75605
ENSG00000243687.1_5	AC079594.1	chr3:159943282-160203561	0	1.37721	1	1	no	2.37721	1.75583
ENSG00000205707.10_5	ETFRF1	chr12:25348149-25403870	1.85875	1.37543	1	1	no	0.830933	0.872579
ENSG00000270915.1_5	AC073410.2	chr2:203241658-203432474	0	1.36725	1	1	no	2.36725	1.75157
ENSG00000116791.13_2	CRYZ	chr1:75171165-75232362	0	1.3666	1	1	no	2.3666	1.75129
ENSG00000165192.13_3	ASB11	chrX:15299818-15333778	0	1.36556	1	1	no	2.36556	1.75085
ENSG00000246273.7_5	SBF2-AS1	chr11:9776316-10315754	0	1.35921	1	1	no	2.35921	1.74812
ENSG00000236787.1	RP11-592B15.6	chr10:51224680-51371338	0	1.35741	1	1	no	2.35741	1.74735
ENSG00000279530.2_4	AC092881.1	chr12:70132460-70748773	0.392465	1.35021	1	1	no	1.68781	1.42643
ENSG00000225496.1_5	AC104651.1	chr2:112656055-112787138	0	1.34953	1	1	no	2.34953	1.74396
ENSG00000261759.1_5	AC099518.5	chr16:19125253-19279656	1.00591	1.34638	1	1	no	1.16973	1.11752
ENSG00000205644.5_5	AC025186.1	chr5:64444562-64777747	1.40798	1.34604	1	1	no	0.974277	0.981325
ENSG00000228212.1_4	OFD1P17	chr5:37106329-37249530	0	1.34329	1	1	no	2.34329	1.74127
ENSG00000132612.15_3	VPS4A	chr16:69139466-69442474	0.48257	1.33676	1	1	no	1.57615	1.36522
ENSG00000225272.2_5	AL451074.3	chr1:165631452-165679205	0	1.33182	1	1	no	2.33182	1.73631
ENSG00000259945.1_6	AC027682.2	chr16:67551764-67580691	6.95268	1.32867	1	1	no	0.292816	0.370517
ENSG00000172458.4_3	IL17D	chr13:21273445-21297237	1.43423	1.32846	1	1	no	0.956549	0.968311
ENSG00000260034.1_5	LCMT1-AS2	chr16:25123049-25189552	0	1.32114	1	1	no	2.32114	1.73168
ENSG00000233460.1_4	RPL35AP31	chr13:72012097-72441330	0	1.31934	1	1	no	2.31934	1.7309
ENSG00000244630.2_5	AC022493.1	chr5:79922046-80172279	0	1.31934	1	1	no	2.31934	1.7309
ENSG00000064763.10_3	FAR2	chr12:29302035-29534122	0	1.31684	1	1	no	2.31684	1.72981
ENSG00000184788.13_3	SATL1	chrX:84258831-84498967	0	1.31637	1	1	no	2.31637	1.7296
ENSG00000257225.1_6	AC079601.1	chr12:42632248-42984157	2.81106	1.30562	1	1	no	0.604981	0.682556
ENSG00000166333.13_3	ILK	chr11:6624871-6640995	0	1.2938	1	1	no	2.2938	1.71975
ENSG00000214128.10_3	TMEM213	chr7:138391038-138666064	0	1.2935	1	1	no	2.2935	1.71962
ENSG00000233330.1_5	AL078581.1	chr6:149912890-149913799	0	1.29204	1	1	no	2.29204	1.71898
ENSG00000233979.1_5	RPL22P21	chr17:15879873-16256970	0	1.29204	1	1	no	2.29204	1.71898
ENSG00000006016.10_2	CRLF1	chr19:18682539-18731849	0	1.29161	1	1	no	2.29161	1.71879
ENSG00000173599.13_2	PC	chr11:66615703-66725847	0	1.28747	1	1	no	2.28747	1.71698
ENSG00000204514.9_3	ZNF814	chr19:58281022-58427978	3.59763	1.28595	1	1	no	0.497202	0.582269
ENSG00000225043.1_4	RPL18AP2	chr21:47744035-47865682	0	1.28427	1	1	no	2.28427	1.71557
ENSG00000262516.1_5	AC007151.1	chr16:3775054-3930727	0	1.2797	1	1	no	2.2797	1.71356
ENSG00000229029.2_4	CDCA4P1	chr9:14593574-14594198	0	1.27832	1	1	no	2.27832	1.71296
ENSG00000232888.4_4	RPS11P5	chr12:133345494-133532892	0	1.27516	1	1	no	2.27516	1.71157
ENSG00000269279.1	AL136376.1	chr1:116915289-116961244	0	1.27441	1	1	no	2.27441	1.71123
ENSG00000261845.2_5	AC124283.1	chr17:80477588-80606429	0.951952	1.27416	1	1	no	1.16507	1.11441
ENSG00000171962.17_4	DRC3	chr17:17876126-17942523	0	1.26799	1	1	no	2.26799	1.7084
ENSG00000266283.1_5	AC091588.3	chr18:19744846-19785192	0	1.26639	1	1	no	2.26639	1.7077
ENSG00000270890.1_5	AL049844.2	chr6:143857981-144259608	0	1.26632	1	1	no	2.26632	1.70767
ENSG00000182841.12_4	RRP7BP	chr22:42949622-42978044	0.746561	1.26267	1	1	no	1.2955	1.19881
ENSG00000235237.1_5	Z82188.2	chr22:37521877-37595425	0	1.2604	1	1	no	2.2604	1.70505
ENSG00000232750.2_5	AL139132.1	chr1:178994938-179045697	0	1.25722	1	1	no	2.25722	1.70364
ENSG00000163608.14_5	NEPRO	chr3:112709293-112902148	0.210379	1.25718	1	1	no	1.86485	1.51846
ENSG00000278974.1_5	AC093909.6	chr4:189661660-189662435	2.60147	1.25534	1	1	no	0.626228	0.701529
ENSG00000244556.1_4	ODCP	chr7:128594233-128695227	0.654509	1.25153	1	1	no	1.36084	1.2393
ENSG00000239671.1_5	AC100793.1	chr17:40852292-40897067	0	1.24879	1	1	no	2.24879	1.6999
ENSG00000268805.1	PRED57	chr21:46490866-46646475	0	1.24879	1	1	no	2.24879	1.6999
ENSG00000259712.1_5	AC023906.5	chr15:52121824-52392720	0	1.24585	1	1	no	2.24585	1.6986
ENSG00000255530.1_5	AF235103.2	chr8:146198974-146231432	0	1.24046	1	1	no	2.24046	1.6962
ENSG00000254453.1_5	NAV2-AS2	chr11:19372270-20143144	0	1.24019	1	1	no	2.24019	1.69608
ENSG00000263859.1_5	AC145207.6	chr17:79836300-79838982	0	1.24019	1	1	no	2.24019	1.69608
ENSG00000258908.1_5	AL355075.3	chr14:20937112-20945253	0	1.24	1	1	no	2.24	1.69599
ENSG00000116062.14_4	MSH6	chr2:47922668-48134949	0.2586	1.2344	1	1	no	1.77531	1.47265
ENSG00000231119.2_5	AL031666.1	chr20:45837858-45985633	0	1.23105	1	1	no	2.23105	1.692
ENSG00000241537.1_5	AC134050.1	chr3:72798427-72911065	0	1.23005	1	1	no	2.23005	1.69156
ENSG00000151665.12_3	PIGF	chr2:46717888-46852881	1.60774	1.22978	1	1	no	0.855062	0.891468
ENSG00000258610.1_6	AF111169.1	chr14:77228531-77292589	0	1.22756	1	1	no	2.22756	1.69044
ENSG00000198874.12_2	TYW1	chr7:66452663-66704506	0	1.2273	1	1	no	2.2273	1.69033
ENSG00000143257.11_3	NR1I3	chr1:161195728-161208092	3.77667	1.22727	1	1	no	0.466281	0.552162
ENSG00000218313.1_5	AL139274.1	chr6:87860876-87973914	0	1.22502	1	1	no	2.22502	1.68931
ENSG00000131730.15_2	CKMT2	chr5:80243515-80597379	0	1.22477	1	1	no	2.22477	1.6892
ENSG00000239686.1_5	AL158801.1	chr14:55729484-55828636	0	1.2241	1	1	no	2.2241	1.6889
ENSG00000241546.1_5	AC092910.2	chr3:119540169-119813264	6.40517	1.2241	1	1	no	0.300344	0.378894
ENSG00000270409.1_5	AC090950.1	chr3:15708742-15901278	0	1.22049	1	1	no	2.22049	1.68728
ENSG00000154920.14_4	EME1	chr17:48450580-48475249	0	1.20907	1	1	no	2.20907	1.68216
ENSG00000228242.6_6	AC093495.1	chr3:14166439-14242619	0	1.20541	1	1	no	2.20541	1.68051
ENSG00000224186.8_5	C5orf66	chr5:134363424-134736986	3.46349	1.20276	1	1	no	0.493506	0.578703
ENSG00000226658.1_4	RPL23AP30	chr2:201773695-201950473	0	1.20268	1	1	no	2.20268	1.67928
ENSG00000258968.2_5	AL049830.4	chr14:31343719-31565656	0	1.20031	1	1	no	2.20031	1.67821
ENSG00000236498.1_5	AC107081.2	chr2:62095223-62374382	4.70264	1.19886	1	1	no	0.385586	0.470497
ENSG00000110696.9_4	C11orf58	chr11:15987994-16778428	0	1.19857	1	1	no	2.19857	1.67743
ENSG00000180139.11_6	ACTA2-AS1	chr10:90639490-90775542	0.708287	1.19774	1	1	no	1.28652	1.19315
ENSG00000099364.16_4	FBXL19	chr16:30930639-30967832	0	1.1915	1	1	no	2.1915	1.67423
ENSG00000115556.13_3	PLCD4	chr2:219472487-219501907	0	1.18823	1	1	no	2.18823	1.67276
ENSG00000285600.1_1	AC023593.1	chr3:127290074-127347892	0	1.18712	1	1	no	2.18712	1.67225
ENSG00000105865.10_2	DUS4L	chr7:106809405-107218909	0	1.18243	1	1	no	2.18243	1.67013
ENSG00000179755.3_6	AC135776.1	chr16:34256119-34258621	0	1.18177	1	1	no	2.18177	1.66983
ENSG00000188467.10_2	SLC24A5	chr15:48413168-48596275	2.65758	1.17901	1	1	no	0.595752	0.674236
ENSG00000272558.1_5	U91328.2	chr6:25963029-26002003	0	1.17737	1	1	no	2.17737	1.66783
ENSG00000258048.1_5	AC073569.2	chr12:79968758-80336492	12.321	1.17737	1	1	no	0.163454	0.218414
ENSG00000134940.13_2	ACRV1	chr11:125312776-125551018	0	1.17535	1	1	no	2.17535	1.66692
ENSG00000152767.16_4	FARP1	chr13:98794815-99231084	0.751691	1.1729	1	1	no	1.24046	1.16379
ENSG00000139437.17_3	TCHP	chr12:110338068-110434194	1.2857	1.17076	1	1	no	0.949713	0.963262
ENSG00000143156.13_4	NME7	chr1:169074934-169337205	0	1.16965	1	1	no	2.16965	1.66432
ENSG00000266853.1_4	ITM2BP1	chr17:25783495-25976586	0	1.16766	1	1	no	2.16766	1.66342
ENSG00000272742.1_6	AC135457.1	chr5:138677275-138720242	6.32291	1.16766	1	1	no	0.296011	0.374078
ENSG00000255390.1_5	AC091564.4	chr11:6642553-6677085	0	1.16394	1	1	no	2.16394	1.66172
ENSG00000139679.15_2	LPAR6	chr13:48877861-49173572	0	1.16142	1	1	no	2.16142	1.66057
ENSG00000174171.5_5	AC020659.1	chr15:42120282-42264776	0	1.15971	1	1	no	2.15971	1.65979
ENSG00000279652.1_5	Z82217.1	chr22:36134782-36424473	0.11835	1.15856	1	1	no	1.93013	1.55096
ENSG00000173113.6_3	TRMT112	chr11:64073043-64085556	3.02908	1.15832	1	1	no	0.535686	0.618883
ENSG00000232581.1_5	AC079742.1	chr7:6617064-6629005	0	1.15523	1	1	no	2.15523	1.65775
ENSG00000108107.14_3	RPL28	chr19:55896712-55919145	0	1.1527	1	1	no	2.1527	1.65659
ENSG00000232941.1	AC090186.1	chr8:52730134-52811746	5.41183	1.15091	1	1	no	0.33546	0.417336
ENSG00000197099.8_5	AC068631.1	chr3:186256229-186491265	1.78468	1.14588	1	1	no	0.770602	0.82424
ENSG00000186019.10_5	AC021092.1	chr19:44598491-44638969	0	1.14303	1	1	no	2.14303	1.65216
ENSG00000128346.10_4	C22orf23	chr22:38339056-38437922	0	1.14188	1	1	no	2.14188	1.65163
ENSG00000203362.2_5	POLH-AS1	chr6:43543886-43596899	1.19356	1.14109	1	1	no	0.97608	0.982641
ENSG00000177954.12_3	RPS27	chr1:153963230-153964631	0	1.1409	1	1	no	2.1409	1.65118
ENSG00000258425.1_5	AC013451.1	chr14:74964872-75079081	0	1.138	1	1	no	2.138	1.64985
ENSG00000268636.1_5	AC011495.2	chr19:50094899-50129696	0	1.13387	1	1	no	2.13387	1.64795
ENSG00000270421.1_5	AC022022.2	chr10:64926980-65384883	0	1.13387	1	1	no	2.13387	1.64795
ENSG00000091039.16_4	OSBPL8	chr12:76745576-76953589	0	1.13204	1	1	no	2.13204	1.6471
ENSG00000213347.10_3	MXD3	chr5:176728198-176739758	2.44752	1.13112	1	1	no	0.61816	0.694355
ENSG00000260017.1_5	AC138811.1	chr16:18814404-18937776	0	1.12691	1	1	no	2.12691	1.64474
ENSG00000275965.1_5	AC091544.7	chr15:93146139-93353114	0	1.12691	1	1	no	2.12691	1.64474
ENSG00000238083.7_2	LRRC37A2	chr17:44588876-44657048	0	1.12643	1	1	no	2.12643	1.64452
ENSG00000223429.1_5	AL139156.1	chr1:52607765-52831865	0	1.1257	1	1	no	2.1257	1.64418
ENSG00000269871.1	AC040977.1	chr17:6757179-6922978	8.72578	1.12378	1	1	no	0.218366	0.284948
ENSG00000143933.16_3	CALM2	chr2:47126413-47403740	0	1.1237	1	1	no	2.1237	1.64326
ENSG00000267755.1_5	AC005329.2	chr19:1354709-1378430	0	1.11968	1	1	no	2.11968	1.6414
ENSG00000239552.2_6	HOXB-AS2	chr17:46618255-46683776	0	1.1187	1	1	no	2.1187	1.64094
ENSG00000178922.16_3	HYI	chr1:43855552-43922666	0	1.11596	1	1	no	2.11596	1.63968
ENSG00000258177.1_5	AC008149.1	chr12:96588159-96663613	0	1.11338	1	1	no	2.11338	1.63848
ENSG00000225855.6_4	RUSC1-AS1	chr1:155278538-155300905	2.44462	1.11297	1	1	no	0.613412	0.690115
ENSG00000234750.1_5	AC012618.2	chr19:12305829-12405702	0	1.11178	1	1	no	2.11178	1.63774
ENSG00000141551.14_3	CSNK1D	chr17:80186272-80231607	0	1.10821	1	1	no	2.10821	1.63608
ENSG00000227554.1_5	AL590422.1	chr1:183605219-183897665	0	1.10652	1	1	no	2.10652	1.6353
ENSG00000231172.2_4	AC007099.1	chr2:75696427-75796848	0	1.0977	1	1	no	2.0977	1.6312
ENSG00000272933.1_5	AL391121.1	chr10:104402066-104420437	0.81999	1.09755	1	1	no	1.15251	1.10602
ENSG00000235258.1_5	NDUFB4P6	chr2:113033170-113097640	0	1.09331	1	1	no	2.09331	1.62915
ENSG00000279386.1_4	AC021106.3	chr4:37868181-37868712	0	1.09305	1	1	no	2.09305	1.62903
ENSG00000183840.6_3	GPR39	chr2:133174146-133429152	4.50965	1.09238	1	1	no	0.379766	0.464424
ENSG00000253722.1_5	AC010834.1	chr8:94225530-94753245	0	1.09204	1	1	no	2.09204	1.62856
ENSG00000262160.1_6	AC020978.5	chr16:68021296-68272005	0.316144	1.08817	1	1	no	1.58658	1.37105
ENSG00000103266.10_2	STUB1	chr16:730223-734528	0	1.08737	1	1	no	2.08737	1.62638
ENSG00000138092.10_3	CENPO	chr2:25012602-25142708	1.43545	1.0873	1	1	no	0.857049	0.893012
ENSG00000224407.1_5	AL136988.1	chr1:230193736-230417870	0	1.08728	1	1	no	2.08728	1.62634
ENSG00000258012.1_5	AC026111.1	chr12:93096618-93323107	0	1.08664	1	1	no	2.08664	1.62604
ENSG00000223984.1_4	HNRNPRP1	chr10:21802406-22032559	0	1.08413	1	1	no	2.08413	1.62486
ENSG00000277684.1_5	AL392048.1	chr13:48877861-49173572	0	1.08317	1	1	no	2.08317	1.62441
ENSG00000156050.8_3	FAM161B	chr14:74318546-74551196	5.63721	1.08245	1	1	no	0.313754	0.393695
ENSG00000167595.15_5	PROSER3	chr19:36249043-36261930	0	1.08134	1	1	no	2.08134	1.62356
ENSG00000233829.1_2	AC017078.1	chr2:45878483-46415129	0	1.08039	1	1	no	2.08039	1.62311
ENSG00000092531.9_2	SNAP23	chr15:42783430-42841000	0	1.08035	1	1	no	2.08035	1.62309
ENSG00000180662.8_4	RPL21P8	chr14:65877309-66210839	0	1.07992	1	1	no	2.07992	1.62289
ENSG00000234478.1_5	ACBD3-AS1	chr1:226332379-226374431	0	1.07992	1	1	no	2.07992	1.62289
ENSG00000269910.1_5	AL049840.2	chr14:104019757-104181841	5.64881	1.07992	1	1	no	0.312826	0.392676
ENSG00000223697.3_5	AF230666.1	chr8:133787603-133861052	2.25901	1.07683	1	1	no	0.637258	0.711282
ENSG00000053438.9_3	NNAT	chr20:36120873-36156333	0	1.07533	1	1	no	2.07533	1.62074
ENSG00000270282.1_5	AL096855.2	chr1:8412456-8877702	0	1.07404	1	1	no	2.07404	1.62014
ENSG00000081181.7_2	ARG2	chr14:68086514-68162531	1.36985	1.07342	1	1	no	0.874916	0.906826
ENSG00000271980.1_5	AC012640.4	chr5:10250032-10267258	2.15872	1.07235	1	1	no	0.656073	0.727766
ENSG00000273445.1_5	AC133644.2	chr2:87739041-87936259	0	1.06395	1	1	no	2.06395	1.61539
ENSG00000243176.5_5	AC092944.1	chr3:156893011-157251408	0	1.06344	1	1	no	2.06344	1.61515
ENSG00000272256.1_5	AC044849.1	chr8:29920527-29940983	0	1.06195	1	1	no	2.06195	1.61445
ENSG00000242485.5_2	MRPL20	chr1:1334901-1342693	0	1.06116	1	1	no	2.06116	1.61408
ENSG00000163915.7_5	IGF2BP2-AS1	chr3:185361526-185542844	0	1.06007	1	1	no	2.06007	1.61356
ENSG00000132763.14_2	MMACHC	chr1:45959537-45988719	0.818024	1.0592	1	1	no	1.13266	1.09265
ENSG00000223864.1_2	NPM1P19	chr20:37590941-37668366	0	1.05779	1	1	no	2.05779	1.61249
ENSG00000229111.1_5	MED4-AS1	chr13:48627458-48669267	0	1.05769	1	1	no	2.05769	1.61244
ENSG00000099901.16_4	RANBP1	chr22:20067754-20114880	0	1.05542	1	1	no	2.05542	1.61137
ENSG00000270751.1_5	FBXW7-AS1	chr4:153241695-153457215	0	1.05542	1	1	no	2.05542	1.61137
ENSG00000260879.1_6	AL359258.2	chr1:108676657-108745365	0	1.0548	1	1	no	2.0548	1.61108
ENSG00000099904.15_3	ZDHHC8	chr22:20116978-20135530	0.323202	1.05374	1	1	no	1.5521	1.35168
ENSG00000253102.1_5	AC004707.1	chr17:48450580-48475249	2.87692	1.0516	1	1	no	0.529183	0.612761
ENSG00000275278.1_5	AC012150.2	chr12:29302035-29534122	0	1.05151	1	1	no	2.05151	1.60952
ENSG00000225112.1_5	AL157392.1	chr10:13628926-14504141	0	1.04937	1	1	no	2.04937	1.60851
ENSG00000261790.1_5	AC005606.2	chr16:2034207-2044276	0	1.04844	1	1	no	2.04844	1.60807
ENSG00000127564.16_4	PKMYT1	chr16:3013944-3030540	0	1.04752	1	1	no	2.04752	1.60764
ENSG00000166439.5_3	RNF169	chr11:74459912-74660245	0.123415	1.04728	1	1	no	1.82237	1.49691
ENSG00000272288.5_5	AL451165.2	chr6:34555064-34665247	2.86177	1.04549	1	1	no	0.529677	0.613227
ENSG00000126106.13_2	TMEM53	chr1:44870865-45140227	0	1.0454	1	1	no	2.0454	1.60663
ENSG00000267765.1_6	AC100793.3	chr17:40830906-40851832	0	1.04347	1	1	no	2.04347	1.60572
ENSG00000269984.1_5	AC078795.1	chr3:169490618-169507504	0	1.04222	1	1	no	2.04222	1.60512
ENSG00000224618.1_5	AC096921.1	chr3:30647993-30735634	0	1.0374	1	1	no	2.0374	1.60284
ENSG00000232656.7_5	IDI2-AS1	chr10:1017085-1095110	0	1.03683	1	1	no	2.03683	1.60257
ENSG00000016864.18_5	GLT8D1	chr3:52529353-52804965	0.683801	1.035	1	1	no	1.20858	1.14312
ENSG00000280109.3_5	PLAC4	chr21:42539727-42654445	2.8296	1.03483	1	1	no	0.531343	0.614797
ENSG00000261329.5_5	AC016597.1	chr16:27561453-27791690	0	1.03331	1	1	no	2.03331	1.60089
ENSG00000100211.10_2	CBY1	chr22:39052640-39077825	0	1.03121	1	1	no	2.03121	1.59989
ENSG00000253552.7_5	HOXA-AS2	chr7:27145802-27197555	0.870081	1.03118	1	1	no	1.08615	1.06084
ENSG00000284770.1_2	TBCE	chr1:235294497-235667781	1.15505	1.03109	1	1	no	0.942479	0.957899
ENSG00000197647.11_4	ZNF433	chr19:12098431-12163782	0	1.0309	1	1	no	2.0309	1.59975
ENSG00000157916.19_4	RER1	chr1:2323213-2345236	0.335908	1.03003	1	1	no	1.51959	1.33319
ENSG00000234562.1_4	TPMTP2	chr3:42055293-42267381	0	1.02953	1	1	no	2.02953	1.59909
ENSG00000285781.1_1	AL117340.1	chr10:31476811-31818742	0.896596	1.02864	1	1	no	1.06962	1.04937
ENSG00000198131.13_4	ZNF544	chr19:58739959-58827029	0.453905	1.02748	1	1	no	1.39451	1.25973
ENSG00000131368.7_2	MRPS25	chr3:14840837-15106842	0	1.02668	1	1	no	2.02668	1.59774
ENSG00000257122.5_4	RRN3P3	chr16:22357256-22547842	0.29726	1.02655	1	1	no	1.56218	1.35737
ENSG00000228711.1_5	AC004006.1	chr7:82286350-82286727	0	1.02572	1	1	no	2.02572	1.59728
ENSG00000280927.1_4	CTBP1-AS	chr4:1203907-1282079	0.765904	1.02521	1	1	no	1.14684	1.10221
ENSG00000234324.1_4	RPL9P2	chr17:15339331-15466909	0	1.02455	1	1	no	2.02455	1.59672
ENSG00000235079.1_5	ZRANB2-AS1	chr1:71514537-71546980	2.6793	1.02429	1	1	no	0.550183	0.632439
ENSG00000258648.1_4	UBE2CP1	chr14:31091317-31291908	0	1.02164	1	1	no	2.02164	1.59533
ENSG00000261336.1_4	EIF4BP5	chr16:47178233-47735434	0	1.01608	1	1	no	2.01608	1.59267
ENSG00000242457.1_4	RBBP4P2	chr3:93698982-93847389	0	1.01605	1	1	no	2.01605	1.59266
ENSG00000197882.3_2	OR7E13P	chr11:86502100-86666433	0	1.01601	1	1	no	2.01601	1.59264
ENSG00000272269.1_5	AL138724.1	chr6:17615265-17707575	0	1.01488	1	1	no	2.01488	1.5921
ENSG00000226874.1_5	AC005154.1	chr7:30536236-30673649	0	1.01428	1	1	no	2.01428	1.59181
ENSG00000248607.1_5	AC117422.1	chr3:125725197-125820404	0	1.01428	1	1	no	2.01428	1.59181
ENSG00000258272.1_5	AC007513.1	chr12:96816103-96879220	0	1.01428	1	1	no	2.01428	1.59181
ENSG00000271370.1_5	AC007619.2	chr12:12510012-12622628	0	1.01428	1	1	no	2.01428	1.59181
ENSG00000138286.14_3	FAM149B1	chr10:74870132-75118617	2.2724	1.01387	1	1	no	0.615411	0.691901
ENSG00000154978.12_3	VOPP1	chr7:55503748-55640681	0	1.01364	1	1	no	2.01364	1.59151
ENSG00000179532.12_3	DNHD1	chr11:6495912-6614988	0	1.01297	1	1	no	2.01297	1.59119
ENSG00000212768.2	AC114546.1	chr15:35270541-35280488	0	1.01225	1	1	no	2.01225	1.59084
ENSG00000184154.14_4	LRTOMT	chr11:71709586-71823826	0.306415	1.01057	1	1	no	1.539	1.34426
ENSG00000188501.11_2	LCTL	chr15:66790352-66858317	0	1.00792	1	1	no	2.00792	1.58877
ENSG00000215819.3_4	KRT18P12	chr1:214517514-214725792	0.878178	1.00751	1	1	no	1.06886	1.04884
ENSG00000258485.2_4	SRMP2	chr14:61201459-61550451	0	1.00747	1	1	no	2.00747	1.58855
ENSG00000257167.2_5	TMPO-AS1	chr12:98906750-98944157	2.76471	1.00648	1	1	no	0.532971	0.61633
ENSG00000205084.10_3	TMEM231	chr16:75562429-75657198	0	1.00453	1	1	no	2.00453	1.58714
ENSG00000213216.2_5	AC007066.1	chr9:125703111-125867145	0	1.00309	1	1	no	2.00309	1.58645
ENSG00000226457.1_5	RPL22P3	chr1:16679069-16763919	0	1.00309	1	1	no	2.00309	1.58645
ENSG00000233998.1_4	SETP5	chr9:140500105-141019076	0	0.998947	1	1	no	1.99895	1.58446
ENSG00000106258.14_3	CYP3A5	chr7:99245816-99277649	0	0.99541	1	1	no	1.99541	1.58275
ENSG00000243020.1_4	RPL7P39	chr12:65174295-65274812	0	0.995345	1	1	no	1.99534	1.58272
ENSG00000162669.15_2	HFM1	chr1:91726322-91870426	1.83944	0.99213	1	1	no	0.701593	0.766886
ENSG00000246283.2_5	AC090510.1	chr15:43030931-43213007	0.518198	0.990891	1	1	no	1.31135	1.20874
ENSG00000249068.1_5	AC008417.1	chr5:109025066-109205326	0	0.990693	1	1	no	1.99069	1.58048
ENSG00000258554.1_6	AC025162.1	chr12:56347888-56367101	0	0.990693	1	1	no	1.99069	1.58048
ENSG00000273174.1_5	AC108673.2	chr3:128806411-128880136	0	0.990693	1	1	no	1.99069	1.58048
ENSG00000278367.1_5	AL356652.1	chr20:33759875-33872788	0	0.990693	1	1	no	1.99069	1.58048
ENSG00000154814.13_3	OXNAD1	chr3:16306666-16555533	0	0.989493	1	1	no	1.98949	1.5799
ENSG00000247033.1_5	AC099508.1	chr16:74905264-75144892	1.07418	0.982757	1	1	no	0.955923	0.96785
ENSG00000259276.1_6	AC087286.1	chr15:85923801-86293512	0	0.982575	1	1	no	1.98257	1.57656
ENSG00000152556.16_6	PFKM	chr12:48436680-48540187	0	0.981628	1	1	no	1.98163	1.5761
ENSG00000246859.2_6	STARD4-AS1	chr5:110831730-111353006	0.530075	0.981096	1	1	no	1.29477	1.19835
ENSG00000257453.1_5	AC011611.3	chr12:76419226-76427712	3.87543	0.979898	1	1	no	0.406097	0.491696
ENSG00000164941.13_5	INTS8	chr8:95825538-96128683	0.575775	0.979107	1	1	no	1.25596	1.17374
ENSG00000188365.3_6	AC092171.1	chr7:5313999-5465045	0	0.979089	1	1	no	1.97909	1.57487
ENSG00000244161.1_5	FLNB-AS1	chr3:57994126-58157978	0.804559	0.974386	1	1	no	1.09411	1.06634
ENSG00000231329.8_6	AL031772.1	chr6:139456248-139988421	0	0.973731	1	1	no	1.97373	1.57227
ENSG00000172572.6_3	PDE3A	chr12:20514665-20837315	0	0.973354	1	1	no	1.97335	1.57209
ENSG00000241158.6_6	ADAMTS9-AS1	chr3:64501329-65039114	0	0.972199	1	1	no	1.9722	1.57153
ENSG00000249098.1_5	AC055733.1	chr3:130569438-131100319	0	0.971955	1	1	no	1.97195	1.57141
ENSG00000216867.2_5	RPL22P12	chr2:111391523-111391910	0	0.970898	1	1	no	1.9709	1.5709
ENSG00000233877.2_5	AL606517.1	chr1:65210777-65432187	0	0.970898	1	1	no	1.9709	1.5709
ENSG00000270050.1_6	AL035427.1	chrX:101854095-101972661	0	0.970898	1	1	no	1.9709	1.5709
ENSG00000257033.1	AL391357.1	chr1:20959947-20988037	6.24008	0.969564	1	1	no	0.272036	0.34714
ENSG00000213742.6_5	ZNF337-AS1	chr20:25593570-25677477	0.210692	0.966946	1	1	no	1.62465	1.39212
ENSG00000249207.1_5	AC079921.1	chr4:39046658-39128477	0	0.966848	1	1	no	1.96685	1.56893
ENSG00000145912.8_2	NHP2	chr5:177557996-177580968	0	0.966674	1	1	no	1.96667	1.56885
ENSG00000108474.16_3	PIGL	chr17:15879873-16256970	0	0.965728	1	1	no	1.96573	1.56839
ENSG00000035403.17_3	VCL	chr10:75754950-75910821	0.299198	0.965651	1	1	no	1.51297	1.32939
ENSG00000261602.1_5	AC092115.2	chr16:69740898-69760854	8.86397	0.964139	1	1	no	0.199123	0.261979
ENSG00000274021.1_5	AC024909.2	chr12:89741008-89747048	2.91926	0.962689	1	1	no	0.500781	0.585713
ENSG00000277972.1_2	CISD3	chr17:36886487-36907710	0	0.960685	1	1	no	1.96069	1.56593
ENSG00000266495.1_6	AC011731.1	chr18:20714527-21017925	11.7994	0.960608	1	1	no	0.15318	0.205617
ENSG00000113083.13_3	LOX	chr5:121297655-121414055	0	0.960046	1	1	no	1.96005	1.56562
ENSG00000101745.16_3	ANKRD12	chr18:9102627-9285983	0	0.955543	1	1	no	1.95554	1.56342
ENSG00000228137.1_6	AP001469.2	chr21:47649130-47706211	0	0.955543	1	1	no	1.95554	1.56342
ENSG00000173207.12_2	CKS1B	chr1:154947128-154951725	0	0.955482	1	1	no	1.95548	1.56339
ENSG00000265749.5_5	AC135178.3	chr17:8260219-8286568	0	0.953922	1	1	no	1.95392	1.56263
ENSG00000236390.1_5	AC092800.1	chr1:201592012-201853422	0	0.953912	1	1	no	1.95391	1.56263
ENSG00000227033.1_5	AC019130.1	chr2:232825954-233209060	0	0.950529	1	1	no	1.95053	1.56097
ENSG00000258725.1_5	PRC1-AS1	chr15:91509267-91565833	6.24954	0.94887	1	1	no	0.268827	0.343495
ENSG00000154134.14_2	ROBO3	chr11:124735281-124751366	1.11437	0.948421	1	1	no	0.921514	0.942243
ENSG00000237399.7_6	PITRM1-AS1	chr10:3108524-3215033	0	0.947341	1	1	no	1.94734	1.55941
ENSG00000220739.2_5	AL513475.2	chr6:144606836-145174170	0	0.945566	1	1	no	1.94557	1.55854
ENSG00000268565.1_6	AC005339.1	chr19:4639529-4670382	4.94704	0.945566	1	1	no	0.327149	0.40833
ENSG00000268292.1_6	AC006547.3	chr22:20004536-20058092	2.46858	0.9439	1	1	no	0.560431	0.641945
ENSG00000186714.12_5	CCDC73	chr11:32605343-32816204	0	0.941344	1	1	no	1.94134	1.55648
ENSG00000177700.5_2	POLR2L	chr11:818901-842545	0	0.938972	1	1	no	1.93897	1.55531
ENSG00000181038.13_5	METTL23	chr17:74722911-74777531	0	0.938972	1	1	no	1.93897	1.55531
ENSG00000268093.1_6	AC022154.1	chr19:49118584-49140695	0	0.93671	1	1	no	1.93671	1.5542
ENSG00000240527.1_6	AL365273.1	chr10:97471535-97849995	0	0.934095	1	1	no	1.9341	1.55292
ENSG00000253167.1_5	WASHC5-AS1	chr8:126036501-126379362	0	0.934095	1	1	no	1.9341	1.55292
ENSG00000234995.1_5	AC013429.2	chr7:138145078-138274738	0	0.931749	1	1	no	1.93175	1.55176
ENSG00000238168.5_5	AC137055.1	chr12:111843751-112038060	0	0.930975	1	1	no	1.93098	1.55138
ENSG00000263089.1_5	AC007114.2	chr17:55162452-55198710	0	0.930724	1	1	no	1.93072	1.55126
ENSG00000232290.1_5	AL133260.2	chr6:151186684-151549582	0	0.926209	1	1	no	1.92621	1.54903
ENSG00000124733.4_3	MEA1	chr6:42952236-42989036	0	0.922294	1	1	no	1.92229	1.5471
ENSG00000226367.5_5	ST7-AS2	chr7:116592499-116870157	0	0.922117	1	1	no	1.92212	1.54701
ENSG00000246763.6_5	RGMB-AS1	chr5:98104353-98134347	0	0.921309	1	1	no	1.92131	1.54661
ENSG00000247903.1_5	AC024896.1	chr12:27124518-27167367	0.801474	0.919551	1	1	no	1.06554	1.04652
ENSG00000184258.7_3	CDR1	chrX:139791726-139875380	0	0.919052	1	1	no	1.91905	1.5455
ENSG00000198886.2	MT-ND4	chrM:10469-12137	2.12553	0.91756	1	1	no	0.613515	0.690207
ENSG00000273489.1_5	AC008264.2	chr7:130474966-131182453	0	0.917348	1	1	no	1.91735	1.54466
ENSG00000164587.12_4	RPS14	chr5:149822197-149829319	0	0.916766	1	1	no	1.91677	1.54437
ENSG00000133112.16_2	TPT1	chr13:45907605-45994506	2.39858	0.916675	1	1	no	0.563963	0.645207
ENSG00000177374.12_5	HIC1	chr17:1957447-2284352	0.288994	0.916606	1	1	no	1.4869	1.31435
ENSG00000230590.9_4	FTX	chrX:73164018-73513409	0.545705	0.915056	1	1	no	1.23895	1.16282
ENSG00000255585.3_5	AL590627.1	chr9:140500105-141019076	0.550661	0.914725	1	1	no	1.23478	1.16013
ENSG00000227212.3_2	PFN1P6	chr1:148555978-148596267	0	0.912191	1	1	no	1.91219	1.5421
ENSG00000149929.15_2	HIRIP3	chr16:30003641-30034591	2.32225	0.911275	1	1	no	0.575295	0.655622
ENSG00000259661.1_5	AC068831.4	chr15:91445447-91465814	0	0.909755	1	1	no	1.90976	1.5409
ENSG00000272004.1_5	FO704657.1	chr1:1590785-1624167	0	0.90761	1	1	no	1.90761	1.53983
ENSG00000108559.11_3	NUP88	chr17:5185559-5372380	1.55756	0.905535	1	1	no	0.74506	0.803276
ENSG00000229619.3_4	MBNL1-AS1	chr3:151961616-152214602	0	0.904831	1	1	no	1.90483	1.53845
ENSG00000182224.11_3	CYB5D1	chr17:7760002-7816078	0.57518	0.904669	1	1	no	1.20918	1.14351
ENSG00000232713.2_5	AC010733.1	chr2:61165338-61165739	0	0.903074	1	1	no	1.90307	1.53758
ENSG00000253618.1_5	GRPEL2-AS1	chr5:148724992-148737205	0	0.903074	1	1	no	1.90307	1.53758
ENSG00000066923.17_4	STAG3	chr7:99775185-99869855	0	0.901085	1	1	no	1.90109	1.53659
ENSG00000231357.1_5	AC006028.1	chr7:2719155-2883958	0	0.898582	1	1	no	1.89858	1.53535
ENSG00000248335.1_5	AC096733.1	chr4:141541918-141677274	0	0.898582	1	1	no	1.89858	1.53535
ENSG00000160683.4_2	CXCR5	chr11:118754474-118829269	0.380659	0.897969	1	1	no	1.37468	1.24774
ENSG00000259308.3_5	AC024270.1	chr15:83505697-83772195	0	0.889729	1	1	no	1.88973	1.53093
ENSG00000136305.11_2	CIDEB	chr14:24769067-24787242	0.671795	0.888658	1	1	no	1.12972	1.09066
ENSG00000227573.2_5	AC004986.1	chr7:121958478-122526813	0	0.887977	1	1	no	1.88798	1.53006
ENSG00000228335.1_5	AC073063.1	chr7:98923501-99063954	0	0.887977	1	1	no	1.88798	1.53006
ENSG00000265091.5_6	AP001496.2	chr18:5232874-5246507	2.24515	0.88795	1	1	no	0.581776	0.661545
ENSG00000172159.15_2	FRMD3	chr9:85857904-86153461	0	0.88554	1	1	no	1.88554	1.52884
ENSG00000235429.1_5	AC083875.1	chr7:132937828-133751342	0	0.885366	1	1	no	1.88537	1.52875
ENSG00000256944.1_5	AP003721.3	chr11:60680637-60720002	0	0.885366	1	1	no	1.88537	1.52875
ENSG00000205581.10_3	HMGN1	chr21:40714240-40721573	0	0.88519	1	1	no	1.88519	1.52867
ENSG00000235347.1_5	Z84478.1	chr22:46052898-46241187	0	0.884167	1	1	no	1.88417	1.52815
ENSG00000256897.1_5	AC018410.2	chr11:47236015-47260791	0	0.88145	1	1	no	1.88145	1.52679
ENSG00000066855.15_4	MTFR1	chr8:66556968-66754557	0	0.881045	1	1	no	1.88104	1.52659
ENSG00000262633.2_6	AC005670.2	chr17:45000440-45177689	0.378182	0.880585	1	1	no	1.36454	1.24156
ENSG00000167720.12_3	SRR	chr17:1957447-2284352	0.372339	0.878763	1	1	no	1.36902	1.24429
ENSG00000122034.14_3	GTF3A	chr13:27998680-28024728	0	0.878413	1	1	no	1.87841	1.52527
ENSG00000234118.1_2	RPL13AP6	chr10:112679304-112773425	0	0.877151	1	1	no	1.87715	1.52464
ENSG00000224706.1_4	RPS17P13	chr7:36893965-37488852	0	0.876765	1	1	no	1.87677	1.52445
ENSG00000229010.1_5	AL161672.1	chr1:23345935-23504301	0	0.875792	1	1	no	1.87579	1.52396
ENSG00000236044.1_4	FABP5P2	chr13:52504571-52586261	0	0.872525	1	1	no	1.87252	1.52232
ENSG00000250496.2_4	ABT1P1	chr4:99916770-99983964	0	0.871548	1	1	no	1.87155	1.52183
ENSG00000279827.1_5	AC136469.2	chr19:8509453-8553998	0	0.870876	1	1	no	1.87088	1.52149
ENSG00000131149.18_3	GSE1	chr16:85203130-85723679	0	0.869652	1	1	no	1.86965	1.52088
ENSG00000279198.1_5	AC008894.3	chr19:16177830-16213815	1.84859	0.867942	1	1	no	0.655743	0.727478
ENSG00000259564.2_5	AC009554.1	chr15:62126880-62352672	0	0.867345	1	1	no	1.86735	1.51972
ENSG00000118520.14_2	ARG1	chr6:131894283-131949369	0	0.863915	1	1	no	1.86391	1.51799
ENSG00000132522.15_3	GPS2	chr17:7210317-7232712	0	0.863873	1	1	no	1.86387	1.51797
ENSG00000225572.1_5	DOCK4-AS1	chr7:111366165-111846466	1.23106	0.863148	1	1	no	0.835095	0.875855
ENSG00000092871.16_3	RFFL	chr17:33254877-33448541	0.473243	0.862363	1	1	no	1.26412	1.17895
ENSG00000237054.9_6	PRMT5-AS1	chr14:23362414-23398794	0	0.861766	1	1	no	1.86177	1.51691
ENSG00000105928.14_5	GSDME	chr7:24737969-24797732	0	0.860554	1	1	no	1.86055	1.51629
ENSG00000130921.7_3	C12orf65	chr12:123636866-123756881	1.06545	0.860441	1	1	no	0.900744	0.926564
ENSG00000242100.2_2	RPL9P32	chr19:30414550-30507515	0	0.860367	1	1	no	1.86037	1.5162
ENSG00000188710.2_2	QRFP	chr9:133768088-133772199	0	0.860046	1	1	no	1.86005	1.51604
ENSG00000270711.1_5	AL162431.4	chr1:180882289-180992257	0	0.860046	1	1	no	1.86005	1.51604
ENSG00000226899.1_5	AL731577.1	chr10:126605711-126849739	0	0.859059	1	1	no	1.85906	1.51554
ENSG00000221843.4_2	C2orf16	chr2:27760252-27805588	0.156807	0.859038	1	1	no	1.60704	1.38241
ENSG00000187514.16_4	PTMA	chr2:232571516-232578251	0	0.858215	1	1	no	1.85821	1.51511
ENSG00000215283.3_4	HMGB3P24	chr9:36190852-36304921	0	0.856271	1	1	no	1.85627	1.51413
ENSG00000273247.5_6	AC097376.2	chr4:140187316-140397763	0	0.85621	1	1	no	1.85621	1.5141
ENSG00000255670.1_5	AC007619.1	chr12:12627143-12715317	0	0.855983	1	1	no	1.85598	1.51399
ENSG00000230499.1_5	AC108463.2	chr2:111490149-112642267	0	0.855964	1	1	no	1.85596	1.51398
ENSG00000164764.10_3	SBSPON	chr8:73976774-74036323	0	0.853827	1	1	no	1.85383	1.5129
ENSG00000157734.13_2	SNX22	chr15:64443913-64455404	1.99225	0.852336	1	1	no	0.619045	0.695143
ENSG00000241155.1_5	ARHGAP31-AS1	chr3:119013219-119139561	0	0.852214	1	1	no	1.85221	1.51208
ENSG00000228290.6_6	TBX18-AS1	chr6:85397068-85474237	0	0.851987	1	1	no	1.85199	1.51197
ENSG00000164924.17_5	YWHAZ	chr8:101928752-101965616	0	0.849073	1	1	no	1.84907	1.51049
ENSG00000237041.1_5	AC007679.2	chr2:206854308-206951288	0	0.847913	1	1	no	1.84791	1.50991
ENSG00000237714.1_5	P4HA2-AS1	chr5:131520568-131731306	0	0.846924	1	1	no	1.84692	1.5094
ENSG00000165646.13_4	SLC18A2	chr10:118999110-119134978	0	0.846305	1	1	no	1.84631	1.50909
ENSG00000047662.4_2	FAM184B	chr4:17616253-17783135	0.650152	0.845227	1	1	no	1.11822	1.08285
ENSG00000228686.2_5	AL590723.1	chr1:175913966-176176629	2.20264	0.842237	1	1	no	0.575225	0.655557
ENSG00000269621.1_6	AL589765.7	chr1:151728016-151766878	3.39166	0.842237	1	1	no	0.419485	0.505368
ENSG00000213689.13_5	TREX1	chr3:48488113-48509044	0	0.842196	1	1	no	1.8422	1.50701
ENSG00000176681.14_2	LRRC37A	chr17:44352149-44439163	0	0.840195	1	1	no	1.8402	1.50599
ENSG00000166126.10_5	AMN	chr14:103388992-103523799	1.71925	0.839764	1	1	no	0.67657	0.745513
ENSG00000254527.1_4	ENPP7P12	chr8:12063267-12063898	0	0.838311	1	1	no	1.83831	1.50503
ENSG00000273419.1_5	AC004877.1	chr7:149535455-149564568	0	0.836644	1	1	no	1.83664	1.50419
ENSG00000279735.2_1	AC124312.6	chr15:25068783-25684203	0	0.834191	1	1	no	1.83419	1.50294
ENSG00000236528.1_5	AL033528.2	chr1:26186103-26197744	0	0.833835	1	1	no	1.83384	1.50276
ENSG00000175029.16_4	CTBP2	chr10:126605711-126849739	0.139607	0.83229	1	1	no	1.60783	1.38285
ENSG00000180228.12_2	PRKRA	chr2:179278665-179326136	0	0.829042	1	1	no	1.82904	1.50031
ENSG00000259964.6_6	THSD4-AS1	chr15:71389290-72075722	0	0.829023	1	1	no	1.82902	1.5003
ENSG00000260455.1_4	NBAT1	chr6:21665002-22368557	0	0.827831	1	1	no	1.82783	1.4997
ENSG00000240579.1_5	AC006529.1	chr7:127292233-127732661	2.16213	0.82675	1	1	no	0.577696	0.657819
ENSG00000183011.13_4	NAA38	chr17:7760002-7816078	0	0.826553	1	1	no	1.82655	1.49904
ENSG00000236199.1_5	AL359076.1	chr9:1980289-2193624	0	0.824632	1	1	no	1.82463	1.49806
ENSG00000135372.8_3	NAT10	chr11:34127148-34169217	0	0.824243	1	1	no	1.82424	1.49786
ENSG00000145715.14_2	RASA1	chr5:86563704-86795157	0.334857	0.822898	1	1	no	1.36561	1.24221
ENSG00000224598.1_2	RPS5P2	chr21:35445523-35732332	0	0.821089	1	1	no	1.82109	1.49625
ENSG00000225269.2_4	LINC00705	chr10:4692376-4720346	0	0.815888	1	1	no	1.81589	1.49359
ENSG00000268927.1	FLJ00418	chr16:70695106-70719969	1.52181	0.815859	1	1	no	0.720062	0.78246
ENSG00000235816.3_4	PRELID1P3	chr10:64926980-65384883	0	0.815504	1	1	no	1.8155	1.49339
ENSG00000154511.11_2	FAM69A	chr1:93297539-93427079	0	0.813715	1	1	no	1.81371	1.49248
ENSG00000233044.1_5	AL049820.1	chr6:157097153-157531913	0	0.813459	1	1	no	1.81346	1.49234
ENSG00000248223.1_5	AC026785.2	chr5:17353803-17355008	2.82866	0.811268	1	1	no	0.473081	0.558837
ENSG00000233796.1	AC089999.1	chr12:113587662-113623284	0	0.81016	1	1	no	1.81016	1.49065
ENSG00000225361.3_5	PPP1R26-AS1	chr9:138354572-138380739	0	0.8098	1	1	no	1.8098	1.49047
ENSG00000159842.15_5	ABR	chr17:900356-1133032	0	0.809398	1	1	no	1.8094	1.49026
ENSG00000139625.12_3	MAP3K12	chr12:53835388-53893847	0.4569	0.807648	1	1	no	1.24075	1.16398
ENSG00000235837.1_5	AC073333.1	chr7:16685755-16759523	2.10881	0.806364	1	1	no	0.581047	0.66088
ENSG00000255255.1_4	PPP1R1AP1	chr11:75514475-75854239	4.21747	0.806175	1	1	no	0.346178	0.42887
ENSG00000259352.1_5	AC091117.1	chr15:45315301-45369383	0	0.802581	1	1	no	1.80258	1.48676
ENSG00000122085.16_3	MTERF4	chr2:241938254-242041747	0	0.802555	1	1	no	1.80255	1.48674
ENSG00000104765.15_3	BNIP3L	chr8:26233428-26515694	0	0.801626	1	1	no	1.80163	1.48626
ENSG00000225222.2_4	CHCHD4P5	chr1:245912643-246670614	0	0.799019	1	1	no	1.79902	1.48492
ENSG00000264186.1_4	SNRPCP4	chr18:2916991-3013313	0	0.799019	1	1	no	1.79902	1.48492
ENSG00000273300.1_5	AC000068.3	chr22:19318220-19466738	4.18002	0.799019	1	1	no	0.3473	0.430071
ENSG00000223799.1_5	IL10RB-DT	chr21:34602205-34682492	0.928459	0.798928	1	1	no	0.932832	0.950716
ENSG00000285948.1_1	AC123768.5	chr15:32812048-32933816	1.56779	0.798928	1	1	no	0.700574	0.766022
ENSG00000151694.13_3	ADAM17	chr2:9613786-9696904	0	0.798437	1	1	no	1.79844	1.48462
ENSG00000125618.16_3	PAX8	chr2:113969098-114036527	2.57679	0.79711	1	1	no	0.502437	0.587304
ENSG00000229996.1_5	AC093585.1	chr2:241938254-242041747	0	0.795488	1	1	no	1.79549	1.4831
ENSG00000256034.1_5	AP002770.1	chr11:73386682-73472182	0	0.795488	1	1	no	1.79549	1.4831
ENSG00000267633.1_5	AC008686.1	chr19:13875345-13889276	0	0.795388	1	1	no	1.79539	1.48305
ENSG00000272767.1_4	JMJD1C-AS1	chr10:64926980-65384883	0.830123	0.793651	1	1	no	0.980071	0.985552
ENSG00000179335.18_3	CLK3	chr15:74890840-74988633	0.091349	0.793492	1	1	no	1.64337	1.40238
ENSG00000223741.1_4	PSMD4P1	chr21:37802657-37948867	1.697	0.79311	1	1	no	0.664854	0.735395
ENSG00000237719.1_5	Z95152.1	chr6:35995453-36079013	0	0.792158	1	1	no	1.79216	1.48138
ENSG00000258504.2_5	AL157871.1	chr14:100673743-100772884	22.3812	0.791738	0.264	0.55219	no	0.0766316	0.106525
ENSG00000135312.6_3	HTR1B	chr6:78171469-78173490	0.517058	0.79097	1	1	no	1.18055	1.1247
ENSG00000279815.1_6	AC020763.5	chr16:70721341-70835064	0	0.788517	1	1	no	1.78852	1.4795
ENSG00000257474.5_5	AC027288.1	chr12:79933982-79944315	0	0.785514	1	1	no	1.78551	1.47794
ENSG00000255203.1_2	OR7E2P	chr11:86502100-86666433	0	0.785303	1	1	no	1.7853	1.47783
ENSG00000256940.1_5	AP001453.2	chr11:64011951-64016966	0	0.785078	1	1	no	1.78508	1.47772
ENSG00000003509.15_2	NDUFAF7	chr2:37394962-37551951	2.04908	0.78353	1	1	no	0.58494	0.664429
ENSG00000253882.6_5	AC099548.2	chr7:143458882-143534026	0	0.783297	1	1	no	1.7833	1.47679
ENSG00000265298.1_5	AC132812.1	chr17:62745780-62833272	5.74744	0.781879	1	1	no	0.264082	0.33809
ENSG00000229999.6_5	AL022238.2	chr22:40742503-41032706	0	0.781667	1	1	no	1.78167	1.47595
ENSG00000105982.16_2	RNF32	chr7:156264889-156685924	0.635343	0.780169	1	1	no	1.08856	1.06251
ENSG00000115415.18_5	STAT1	chr2:191745522-191885686	0	0.780132	1	1	no	1.78013	1.47515
ENSG00000272787.1_6	AC253536.6	chr22:24309088-24333615	0	0.780132	1	1	no	1.78013	1.47515
ENSG00000072071.16_3	ADGRL1	chr19:14247990-14316999	0	0.779638	1	1	no	1.77964	1.4749
ENSG00000223842.1_5	AL360093.1	chr1:219395589-219398839	0	0.77852	1	1	no	1.77852	1.47432
ENSG00000141458.12_3	NPC1	chr18:21083433-21166862	0	0.778369	1	1	no	1.77837	1.47424
ENSG00000234450.1_5	AC005534.2	chr7:156264889-156685924	0	0.778286	1	1	no	1.77829	1.4742
ENSG00000268509.2_6	AC026202.3	chr3:5163904-5261642	0	0.777678	1	1	no	1.77768	1.47388
ENSG00000182472.8_4	CAPN12	chr19:39138288-39260544	0	0.777304	1	1	no	1.7773	1.47369
ENSG00000153037.14_4	SRP19	chr5:112043194-112258236	0.41125	0.77528	1	1	no	1.25795	1.17501
ENSG00000214846.4_5	AC114744.1	chr4:15606161-15739936	0	0.775089	1	1	no	1.77509	1.47253
ENSG00000235635.1_4	AC016644.1	chr5:56195867-56267502	0	0.774934	1	1	no	1.77493	1.47245
ENSG00000258044.1_5	AC073569.1	chr12:79968758-80336492	0	0.773422	1	1	no	1.77342	1.47167
ENSG00000076108.11_4	BAZ2A	chr12:56915712-57030600	0	0.772903	1	1	no	1.7729	1.4714
ENSG00000257220.1_4	FAM213AP1	chr12:77718420-78606788	0	0.771763	1	1	no	1.77176	1.4708
ENSG00000235939.1_5	AL138760.1	chr10:50627322-50747584	0	0.771611	1	1	no	1.77161	1.47072
ENSG00000227627.2_6	AL080276.2	chr6:153291653-153323820	0	0.769836	1	1	no	1.76984	1.4698
ENSG00000257303.1_6	AC073896.2	chr12:56665482-56727837	0	0.765048	1	1	no	1.76505	1.4673
ENSG00000270857.1_5	AC007621.1	chr12:12202777-12419946	0	0.765048	1	1	no	1.76505	1.4673
ENSG00000168297.15_3	PXK	chr3:58318606-58411853	0.570011	0.765048	1	1	no	1.12423	1.08694
ENSG00000276952.1_5	AL121772.3	chr20:25228704-25371619	0	0.761954	1	1	no	1.76195	1.46569
ENSG00000261267.1_5	AC026470.2	chr16:48572636-48654059	0	0.761807	1	1	no	1.76181	1.46561
ENSG00000281691.1_4	RBM5-AS1	chr3:49977439-50226508	0.794366	0.759468	1	1	no	0.980551	0.985902
ENSG00000213055.3_4	EEF1B2P7	chr2:233562008-233880595	0	0.75874	1	1	no	1.75874	1.46401
ENSG00000188687.17_3	SLC4A5	chr2:74425688-74648789	0.156992	0.755992	1	1	no	1.51772	1.33212
ENSG00000227279.1_5	AC110015.1	chr18:25530929-25757410	0	0.755408	1	1	no	1.75541	1.46227
ENSG00000249492.1_5	AC114956.3	chr5:43484060-43525412	0	0.755408	1	1	no	1.75541	1.46227
ENSG00000237529.2_5	AL137847.2	chr9:85857904-86153461	0	0.753736	1	1	no	1.75374	1.46139
ENSG00000253174.2_6	AC009630.2	chr8:41386724-41482520	4.43204	0.752301	1	1	no	0.322586	0.403362
ENSG00000243410.1_6	PSMD6-AS1	chr3:63989697-64009686	0	0.752249	1	1	no	1.75225	1.46061
ENSG00000244265.1_5	SIAH2-AS1	chr3:150458913-150481264	0	0.752249	1	1	no	1.75225	1.46061
ENSG00000267117.1_5	AC010525.1	chr19:56186591-56249768	0	0.752249	1	1	no	1.75225	1.46061
ENSG00000131051.22_5	RBM39	chr20:34289268-34330234	0	0.75217	1	1	no	1.75217	1.46057
ENSG00000050344.8_2	NFE2L3	chr7:26191859-26252976	0.914912	0.751989	1	1	no	0.914919	0.937283
ENSG00000228663.1_4	PSMD10P1	chr20:49505452-49575092	0	0.750821	1	1	no	1.75082	1.45986
ENSG00000232811.1_5	AL360270.1	chr1:111486088-111507271	0	0.750409	1	1	no	1.75041	1.45965
ENSG00000111752.10_3	PHC1	chr12:8834195-9102551	0.43815	0.74962	1	1	no	1.21658	1.14833
ENSG00000223374.1_5	AC005104.1	chr2:242166678-242293442	0	0.749116	1	1	no	1.74912	1.45897
ENSG00000198712.1	MT-CO2	chrM:7585-8269	0	0.746149	1	1	no	1.74615	1.45741
ENSG00000225928.2_2	CACYBPP1	chr10:86088313-86278277	0	0.746149	1	1	no	1.74615	1.45741
ENSG00000261668.1_5	AC093591.2	chr4:128702975-128765195	0.258316	0.745295	1	1	no	1.38701	1.2552
ENSG00000280721.1_4	LINC01943	chr2:87739041-87936259	1.29907	0.745165	1	1	no	0.759074	0.814816
ENSG00000261065.1_5	AL592146.1	chr1:204100189-204121131	0	0.742927	1	1	no	1.74293	1.45572
ENSG00000123353.9_2	ORMDL2	chr12:56137063-56236750	1.45518	0.742021	1	1	no	0.709529	0.773599
ENSG00000270300.2_5	PHACTR2P1	chr10:121485553-121588790	0	0.741924	1	1	no	1.74192	1.45519
ENSG00000215910.7_3	C1orf167	chr1:11821843-11908402	0	0.741534	1	1	no	1.74153	1.45498
ENSG00000253908.1_5	AC104115.2	chr5:179660142-179719099	0	0.741534	1	1	no	1.74153	1.45498
ENSG00000265263.1_5	AC124066.1	chr17:19118927-19240028	2.3686	0.740105	1	1	no	0.516566	0.600809
ENSG00000264296.1_5	AC090666.1	chr18:51668502-51668947	0	0.739871	1	1	no	1.73987	1.45411
ENSG00000147604.13_2	RPL7	chr8:74202501-74268696	0	0.739799	1	1	no	1.7398	1.45407
ENSG00000250073.2_5	AP000866.2	chr11:124622478-124635832	0	0.737173	1	1	no	1.73717	1.45269
ENSG00000275902.1_5	AC139530.3	chr17:79648203-79670330	0	0.736977	1	1	no	1.73698	1.45258
ENSG00000255382.1_6	AP001646.3	chr11:82502703-82528188	0	0.73684	1	1	no	1.73684	1.45251
ENSG00000227638.2_4	HNRNPA1P14	chr9:91003333-91093609	0	0.736017	1	1	no	1.73602	1.45208
ENSG00000276214.1_5	AC008833.1	chr5:58264864-59843484	0	0.73547	1	1	no	1.73547	1.45179
ENSG00000254433.1_5	AP001001.1	chr11:105921824-105972702	0	0.733969	1	1	no	1.73397	1.451
ENSG00000162520.14_4	SYNC	chr1:33116742-33169197	0	0.731552	1	1	no	1.73155	1.44972
ENSG00000058600.15_5	POLR3E	chr16:22308695-22346424	0	0.730851	1	1	no	1.73085	1.44935
ENSG00000268810.1_5	AC007193.1	chr19:46850250-46896238	0	0.730851	1	1	no	1.73085	1.44935
ENSG00000228170.1_5	AL031963.1	chr6:3118607-3153812	2.98218	0.729504	1	1	no	0.434311	0.520358
ENSG00000135414.9_5	GDF11	chr12:56137063-56236750	0	0.727443	1	1	no	1.72744	1.44755
ENSG00000258891.1_6	AC005480.1	chr14:74318546-74551196	0	0.72714	1	1	no	1.72714	1.44739
ENSG00000189127.7_3	ANKRD34B	chr5:79852573-79866307	0.43018	0.726578	1	1	no	1.20725	1.14225
ENSG00000241228.1_4	RPL12P31	chr11:35965530-36253686	0	0.724959	1	1	no	1.72496	1.44623
ENSG00000204934.10_5	ATP6V0E2-AS1	chr7:149564785-149606793	0	0.722049	1	1	no	1.72205	1.44469
ENSG00000255692.1_5	AC002563.1	chr12:120123594-120315095	0	0.722049	1	1	no	1.72205	1.44469
ENSG00000256482.1_5	AC023796.2	chr12:24962955-25113092	0	0.722049	1	1	no	1.72205	1.44469
ENSG00000236782.7_5	AL391650.1	chr1:26496006-26498322	1.91164	0.720612	1	1	no	0.590943	0.669882
ENSG00000239503.1_4	MARK2P8	chr3:128444964-128533639	0	0.719336	1	1	no	1.71934	1.44325
ENSG00000158793.13_3	NIT1	chr1:161070345-161102478	0	0.717851	1	1	no	1.71785	1.44247
ENSG00000159917.16_4	ZNF235	chr19:44711699-44809199	1.24904	0.71647	1	1	no	0.763201	0.818197
ENSG00000161999.11_4	JMJD8	chr16:730223-734528	0	0.71645	1	1	no	1.71645	1.44172
ENSG00000259103.2_6	AF107885.2	chr14:76041230-76550928	0.93585	0.715779	1	1	no	0.886318	0.915573
ENSG00000143947.13_2	RPS27A	chr2:55401926-55462989	0	0.715003	1	1	no	1.715	1.44095
ENSG00000237846.1_5	AL773545.3	chr9:41961559-42251679	0	0.713585	1	1	no	1.71359	1.4402
ENSG00000261552.1_5	AC109460.4	chr16:28985282-29002104	0	0.713456	1	1	no	1.71346	1.44013
ENSG00000170364.12_2	SETMAR	chr3:3742497-4508965	0	0.711049	1	1	no	1.71105	1.43885
ENSG00000281490.1_4	CICP14	chr7:128296015-128298845	0.743502	0.710867	1	1	no	0.981282	0.986434
ENSG00000228929.1_4	RPS13P2	chr1:53192138-53293014	0	0.710637	1	1	no	1.71064	1.43863
ENSG00000250646.1_5	AC111194.2	chr4:55919226-55991762	0	0.710637	1	1	no	1.71064	1.43863
ENSG00000196683.10_2	TOMM7	chr7:22852246-22862471	0	0.710491	1	1	no	1.71049	1.43855
ENSG00000178149.16_4	DALRD3	chr3:48955214-49060928	0.677121	0.7101	1	1	no	1.01966	1.01412
ENSG00000280634.1_4	THRIL	chr12:125478245-125515777	1.42137	0.709254	1	1	no	0.705904	0.770536
ENSG00000225695.1_4	HNRNPA1P35	chr2:201773695-201950473	0	0.708939	1	1	no	1.70894	1.43773
ENSG00000271500.1_5	AC005183.1	chr12:1797739-1897844	0	0.708456	1	1	no	1.70846	1.43747
ENSG00000231871.5_6	IPO9-AS1	chr1:201592012-201853422	3.70286	0.707841	1	1	no	0.363149	0.446944
ENSG00000169075.7_5	Z99496.1	chr6:118781934-119031238	0	0.705266	1	1	no	1.70527	1.43577
ENSG00000167460.15_5	TPM4	chr19:16177830-16213815	0	0.705252	1	1	no	1.70525	1.43576
ENSG00000084693.15_3	AGBL5	chr2:27265231-27294641	0	0.704758	1	1	no	1.70476	1.4355
ENSG00000120438.11_3	TCP1	chr6:160090088-160210781	0.693522	0.704675	1	1	no	1.00659	1.00474
ENSG00000280211.1_5	AC106886.4	chr16:30709027-30787628	0.817852	0.703755	1	1	no	0.937235	0.953999
ENSG00000259165.1_4	DDX18P1	chr14:69517597-69619867	0	0.703311	1	1	no	1.70331	1.43473
ENSG00000253837.1_5	AC090197.1	chr8:23154701-23315208	0.814743	0.703088	1	1	no	0.938473	0.954921
ENSG00000225124.1_4	RPL23AP36	chr2:203879601-204091101	0	0.702313	1	1	no	1.70231	1.43419
ENSG00000229273.1_5	BX664615.1	chr9:41893531-41955115	0	0.702313	1	1	no	1.70231	1.43419
ENSG00000253184.1_5	AC011586.1	chr8:16456266-16772553	0	0.702313	1	1	no	1.70231	1.43419
ENSG00000146859.6_2	TMEM140	chr7:134671258-134855547	2.45376	0.701352	1	1	no	0.492609	0.577836
ENSG00000278083.1_5	AC013476.2	chr2:223810647-223811106	0	0.699581	1	1	no	1.69958	1.43274
ENSG00000227409.1_5	ZMYM4-AS1	chr1:35734567-35887659	3.65964	0.699581	1	1	no	0.364745	0.448632
ENSG00000242299.1_5	AC073861.1	chr3:101292938-101313281	3.65964	0.699581	1	1	no	0.364745	0.448632
ENSG00000053524.12_3	MCF2L2	chr3:182895830-183146566	0	0.69931	1	1	no	1.69931	1.43259
ENSG00000229491.5_5	AC136489.1	chrX:45007618-45193162	0	0.698346	1	1	no	1.69835	1.43208
ENSG00000233705.6_5	SLC26A4-AS1	chr7:107294412-107358254	0	0.696993	1	1	no	1.69699	1.43135
ENSG00000224323.2_2	DPRXP1	chr2:187350882-187374090	0	0.69687	1	1	no	1.69687	1.43129
ENSG00000244229.1_4	RPL26P35	chr18:74534562-74682683	0	0.69687	1	1	no	1.69687	1.43129
ENSG00000188938.16_5	FAM120AOS	chr9:96193722-96328389	0.328684	0.696357	1	1	no	1.27672	1.18696
ENSG00000104218.14_5	CSPP1	chr8:67876333-68255912	0	0.69575	1	1	no	1.69575	1.43069
ENSG00000147535.16_4	PLPP5	chr8:38081474-38239790	0	0.694718	1	1	no	1.69472	1.43013
ENSG00000237336.1_5	AL445489.1	chr9:126118448-126692431	1.80871	0.691632	1	1	no	0.602281	0.680127
ENSG00000249302.2_4	FTH1P24	chr4:140417094-140527853	0	0.691511	1	1	no	1.69151	1.42842
ENSG00000149554.12_3	CHEK1	chr11:125312776-125551018	0	0.69151	1	1	no	1.69151	1.42842
ENSG00000137288.9_4	UQCC2	chr6:33588141-33679504	0.386618	0.691239	1	1	no	1.21969	1.15036
ENSG00000279863.1_5	AC069547.1	chr10:52065345-52401211	0	0.690585	1	1	no	1.69059	1.42792
ENSG00000127603.25_5	MACF1	chr1:39546987-39952849	0.227389	0.68897	1	1	no	1.37607	1.24858
ENSG00000245864.2_6	MEF2C-AS2	chr5:87803362-88762215	10.3619	0.688863	1	1	no	0.148643	0.19993
ENSG00000186567.12_3	CEACAM19	chr19:45041044-45222031	0	0.68878	1	1	no	1.68878	1.42695
ENSG00000186765.11_2	FSCN2	chr17:79495421-79504156	1.7949	0.686353	1	1	no	0.603368	0.681106
ENSG00000170584.10_2	NUDCD2	chr5:162864574-162887146	0.120534	0.686303	1	1	no	1.50491	1.32476
ENSG00000131446.16_4	MGAT1	chr5:180211781-180242652	0	0.686069	1	1	no	1.68607	1.4255
ENSG00000229298.1_4	TUBB8P1	chr9:21802541-22121096	0	0.685046	1	1	no	1.68505	1.42495
ENSG00000227073.1_4	SDHDP2	chr7:135046546-135194875	0	0.683626	1	1	no	1.68363	1.42418
ENSG00000253934.2_4	MRPL49P2	chr8:15965386-16424999	0	0.683626	1	1	no	1.68363	1.42418
ENSG00000267762.1_5	AC048380.1	chr18:46065416-46389588	0	0.683626	1	1	no	1.68363	1.42418
ENSG00000267598.1_5	AC011446.2	chr19:13261228-13265722	3.39541	0.683626	1	1	no	0.383042	0.467845
ENSG00000149476.15_3	TKFC	chr11:61066922-61136981	0.358478	0.682236	1	1	no	1.23832	1.16242
ENSG00000128594.7_3	LRRC4	chr7:127292233-127732661	0	0.681288	1	1	no	1.68129	1.42293
ENSG00000278383.1_5	AL031673.1	chr20:25593570-25677477	0	0.681039	1	1	no	1.68104	1.42279
ENSG00000228554.1_5	AC004837.2	chr7:39663081-39747723	1.77794	0.679867	1	1	no	0.604717	0.682319
ENSG00000203469.2_5	AL354956.1	chr1:10516578-10690815	3.54916	0.678469	1	1	no	0.368962	0.453083
ENSG00000248125.1_5	AC008700.1	chr5:144809430-144830662	0	0.675919	1	1	no	1.67592	1.42003
ENSG00000267283.1_5	AC005306.1	chr19:1985436-2034880	0	0.675859	1	1	no	1.67586	1.42
ENSG00000265750.1_6	AC090772.3	chr18:21718919-21977844	0	0.674766	1	1	no	1.67477	1.41941
ENSG00000218739.9_3	CEBPZOS	chr2:37394962-37551951	0	0.673815	1	1	no	1.67382	1.4189
ENSG00000232792.2_4	FTH1P25	chr1:185014495-185071740	0	0.673388	1	1	no	1.67339	1.41867
ENSG00000139537.10_4	CCDC65	chr12:49297200-49351334	0.49975	0.668995	1	1	no	1.11285	1.07919
ENSG00000258168.5_5	AC025569.1	chr12:70861859-71031220	2.54865	0.667462	1	1	no	0.469886	0.555705
ENSG00000215414.4_4	PSMA6P1	chrY:15360258-15592553	0	0.667256	1	1	no	1.66726	1.41536
ENSG00000272072.1_5	AC004492.1	chr7:106809405-107218909	0	0.66602	1	1	no	1.66602	1.41469
ENSG00000117834.12_4	SLC5A9	chr1:48688356-48714316	0	0.666007	1	1	no	1.66601	1.41468
ENSG00000168026.18_4	TTC21A	chr3:39093488-39180394	0	0.665909	1	1	no	1.66591	1.41463
ENSG00000215692.2_5	AC114730.1	chr2:242673993-242708231	0	0.665909	1	1	no	1.66591	1.41463
ENSG00000228124.1_5	AL096678.1	chr6:90352217-90529442	0	0.665909	1	1	no	1.66591	1.41463
ENSG00000259202.1_5	AC012568.1	chr15:67276445-67487533	0	0.665909	1	1	no	1.66591	1.41463
ENSG00000267044.1_5	AC005757.1	chr19:45574757-45808541	0	0.665909	1	1	no	1.66591	1.41463
ENSG00000234136.1_4	AC055764.1	chr3:197518096-197615307	0	0.663452	1	1	no	1.66345	1.4133
ENSG00000280039.1_4	RN7SKP23	chr16:23399813-23468927	0	0.662957	1	1	no	1.66296	1.41303
ENSG00000274397.1_5	AL357153.4	chr14:71022922-71024195	0	0.662785	1	1	no	1.66278	1.41294
ENSG00000188542.9_2	DUSP28	chr2:241418838-241520789	0	0.662593	1	1	no	1.66259	1.41283
ENSG00000165502.6_3	RPL36AL	chr14:50085236-50087403	0	0.661124	1	1	no	1.66112	1.41204
ENSG00000213871.3_4	TAF9BP1	chr3:25760434-25836025	0	0.661124	1	1	no	1.66112	1.41204
ENSG00000259677.1_5	AC027176.2	chr15:90373830-90456188	0	0.661124	1	1	no	1.66112	1.41204
ENSG00000234091.1_5	AL157392.2	chr10:13628926-14504141	0	0.661026	1	1	no	1.66103	1.41198
ENSG00000262429.1_5	AC004771.4	chr17:4871286-4890972	0	0.661014	1	1	no	1.66101	1.41198
ENSG00000213050.5_4	TPM3P1	chr7:116592499-116870157	0	0.659913	1	1	no	1.65991	1.41138
ENSG00000232259.1_5	AL158166.2	chr10:129705324-129884119	0	0.658703	1	1	no	1.6587	1.41072
ENSG00000119185.12_2	ITGB1BP1	chr2:9346893-9563676	1.21176	0.656536	1	1	no	0.748967	0.806503
ENSG00000261691.1_5	Z97986.1	chr16:577716-604636	0	0.65619	1	1	no	1.65619	1.40936
ENSG00000154122.13_4	ANKH	chr5:14704908-14871894	0.11739	0.655321	1	1	no	1.48142	1.31116
ENSG00000115392.11_4	FANCL	chr2:58134763-58468821	1.82623	0.654379	1	1	no	0.585366	0.664816
ENSG00000254843.1_4	XIAPP2	chr11:86748885-87035401	0	0.653985	1	1	no	1.65399	1.40816
ENSG00000256928.1_5	AP000763.4	chr11:73087308-73108519	2.70059	0.653913	1	1	no	0.446932	0.532997
ENSG00000250906.1_5	AC131953.1	chr4:40812043-41218731	0	0.653805	1	1	no	1.6538	1.40806
ENSG00000227617.8_3	CERS6-AS1	chr2:169312371-169769881	0.699799	0.653515	1	1	no	0.972771	0.980223
ENSG00000257438.1_5	AC011595.1	chr12:106457117-106533811	0	0.652726	1	1	no	1.65273	1.40748
ENSG00000131711.14_2	MAP1B	chr5:71391681-71505397	0.137137	0.652474	1	1	no	1.45319	1.29466
ENSG00000168298.6_2	HIST1H1E	chr6:26156581-26157335	6.09938	0.651544	1	1	no	0.232632	0.301742
ENSG00000225419.1_2	RPL21P3	chr20:18465908-18466696	0	0.651437	1	1	no	1.65144	1.40677
ENSG00000264513.1_5	AC006270.1	chr17:61086916-61509572	0	0.651437	1	1	no	1.65144	1.40677
ENSG00000271424.1_5	AL157791.2	chr14:39699434-39857717	0	0.651437	1	1	no	1.65144	1.40677
ENSG00000268279.4_6	AC090004.1	chr3:14166439-14242619	0	0.651272	1	1	no	1.65127	1.40668
ENSG00000224032.6_2	EPB41L4A-AS1	chr5:111478137-111755013	0	0.649981	1	1	no	1.64998	1.40598
ENSG00000243141.2_4	RPL23AP66	chr12:12478989-12503475	0	0.649086	1	1	no	1.64909	1.40549
ENSG00000180332.6_2	KCTD4	chr13:45694649-45859044	0	0.648873	1	1	no	1.64887	1.40538
ENSG00000105856.13_5	HBP1	chr7:106809405-107218909	0.637821	0.648322	1	1	no	1.00641	1.00462
ENSG00000224751.2_4	SHMT1P1	chr1:44115819-44396837	0	0.648076	1	1	no	1.64808	1.40494
ENSG00000139908.14_3	TSSK4	chr14:24641061-24708448	0.789034	0.645581	1	1	no	0.919815	0.940968
ENSG00000270429.1_4	KNOP1P2	chr12:46123447-46301823	0	0.64517	1	1	no	1.64517	1.40336
ENSG00000177197.7_4	PCNPP5	chr13:48877861-49173572	0	0.644435	1	1	no	1.64444	1.40296
ENSG00000249435.1_5	AC022137.2	chr19:53868945-53933666	0	0.644435	1	1	no	1.64444	1.40296
ENSG00000253744.1_5	AC025442.1	chr5:65435798-65479443	0	0.644435	1	1	no	1.64444	1.40296
ENSG00000184209.14_3	SNRNP35	chr12:123942187-124018265	0	0.642641	1	1	no	1.64264	1.40198
ENSG00000237263.1_4	MAPK6P3	chr13:42614171-42830714	0.479862	0.642312	1	1	no	1.10977	1.07709
ENSG00000198763.3	MT-ND2	chrM:4469-5511	0	0.642272	1	1	no	1.64227	1.40178
ENSG00000218521.1_5	AL589655.1	chr6:37787274-38122400	0	0.642134	1	1	no	1.64213	1.4017
ENSG00000141646.13_3	SMAD4	chr18:48494360-48611415	0	0.641181	1	1	no	1.64118	1.40118
ENSG00000230532.1_4	AC091133.1	chr17:47006677-47022479	0	0.639849	1	1	no	1.63985	1.40046
ENSG00000259792.1_5	AC104758.2	chr15:78268383-78370066	0	0.639849	1	1	no	1.63985	1.40046
ENSG00000249249.1_5	AC010226.1	chr5:114914338-114968689	0	0.638816	1	1	no	1.63882	1.39989
ENSG00000166262.15_5	FAM227B	chr15:49398264-49913128	0	0.637167	1	1	no	1.63717	1.39899
ENSG00000230155.6_5	FO393401.1	chr20:34042984-34107108	0	0.636753	1	1	no	1.63675	1.39876
ENSG00000279662.1_5	AC131649.2	chr16:10420290-10577495	0	0.636719	1	1	no	1.63672	1.39874
ENSG00000237982.1_5	AP006193.1	chr3:38307302-38320248	0	0.635329	1	1	no	1.63533	1.39798
ENSG00000250980.1_5	AC113155.1	chr4:153701088-153839615	0	0.63431	1	1	no	1.63431	1.39743
ENSG00000157020.17_3	SEC13	chr3:10289706-10362862	0	0.633689	1	1	no	1.63369	1.39708
ENSG00000057019.15_4	DCBLD2	chr3:98433173-98620533	0	0.633385	1	1	no	1.63339	1.39692
ENSG00000226330.1_6	AL606489.1	chr1:204346977-204463852	0	0.633093	1	1	no	1.63309	1.39676
ENSG00000243601.1_4	RPL12P24	chr8:105602960-107072752	0	0.633093	1	1	no	1.63309	1.39676
ENSG00000280143.1_5	AP000892.3	chr11:117070036-117103241	0.183554	0.6318	1	1	no	1.37873	1.25019
ENSG00000137266.14_2	SLC22A23	chr6:3224494-3457256	0.172375	0.630905	1	1	no	1.39111	1.25768
ENSG00000259654.1_5	AC115102.1	chr15:85212768-85259947	0	0.630872	1	1	no	1.63087	1.39554
ENSG00000188931.3_2	CFAP126	chr1:161284046-161345130	0	0.628766	1	1	no	1.62877	1.39439
ENSG00000213413.2_3	PVRIG	chr7:99775185-99869855	0	0.628667	1	1	no	1.62867	1.39433
ENSG00000263990.1_5	AC004253.1	chr17:30187917-30228784	0	0.628667	1	1	no	1.62867	1.39433
ENSG00000182774.12_5	RPS17	chr15:83200403-83378666	0	0.628571	1	1	no	1.62857	1.39428
ENSG00000244926.6_5	ALKBH3-AS1	chr11:43902360-43942494	0	0.626727	1	1	no	1.62673	1.39327
ENSG00000223878.1_5	PPIAP53	chr17:15339331-15466909	0	0.626477	1	1	no	1.62648	1.39313
ENSG00000230140.5_5	AC016738.2	chr2:101436613-101886778	0	0.626477	1	1	no	1.62648	1.39313
ENSG00000230613.1_5	HM13-AS1	chr20:30102212-30165726	0	0.626477	1	1	no	1.62648	1.39313
ENSG00000259642.2_5	ST20-AS1	chr15:80125926-80219335	0	0.624302	1	1	no	1.6243	1.39193
ENSG00000143379.12_3	SETDB1	chr1:150898738-150948010	0	0.623719	1	1	no	1.62372	1.39161
ENSG00000169692.12_2	AGPAT2	chr9:139567594-139581875	1.6283	0.622527	1	1	no	0.617329	0.693614
ENSG00000256813.1_6	AP000777.3	chr11:60603468-60623444	0	0.622141	1	1	no	1.62214	1.39075
ENSG00000204104.11_2	TRAF3IP1	chr2:239229081-239309541	0	0.621556	1	1	no	1.62156	1.39042
ENSG00000243663.1_4	RPS4XP14	chr12:1797739-1897844	0	0.621166	1	1	no	1.62117	1.39021
ENSG00000223343.1_6	AC137630.1	chr3:48955214-49060928	0	0.620095	1	1	no	1.6201	1.38962
ENSG00000086232.12_3	EIF2AK1	chr7:6048875-6098861	1.58121	0.620095	1	1	no	0.627649	0.70279
ENSG00000142686.7_2	C1orf216	chr1:36179475-36185073	0	0.619998	1	1	no	1.62	1.38957
ENSG00000267323.1_2	SLC25A1P5	chr19:28175487-28475892	0	0.619028	1	1	no	1.61903	1.38903
ENSG00000236810.5_5	ELOA-AS1	chr1:24069644-24104777	6.07551	0.618705	1	1	no	0.228776	0.297222
ENSG00000032444.16_4	PNPLA6	chr19:7587511-7626650	0	0.616003	1	1	no	1.616	1.38736
ENSG00000224563.1_5	LPP-AS1	chr3:187868993-188608460	0	0.615753	1	1	no	1.61575	1.38723
ENSG00000230186.3_5	AC246680.1	chr1:149369343-149429348	0	0.615753	1	1	no	1.61575	1.38723
ENSG00000272081.1_5	AC008972.2	chr5:72251032-72251526	0	0.615753	1	1	no	1.61575	1.38723
ENSG00000268069.2_5	AC004466.1	chr12:48099867-48231681	0	0.614478	1	1	no	1.61448	1.38652
ENSG00000116977.18_3	LGALS8	chr1:236681299-236767804	0	0.61428	1	1	no	1.61428	1.38641
ENSG00000205923.3_2	CEMP1	chr16:2525051-2581423	1.605	0.613794	1	1	no	0.619499	0.695547
ENSG00000270427.1_2	NRBF2P5	chr10:5807185-5884095	0	0.613747	1	1	no	1.61375	1.38612
ENSG00000205683.11_2	DPF3	chr14:73086003-73360824	0	0.613646	1	1	no	1.61365	1.38606
ENSG00000272267.2_5	AC021242.3	chr8:9412653-9639856	2.40135	0.612227	1	1	no	0.473996	0.559733
ENSG00000135452.9_3	TSPAN31	chr12:58117543-58154190	4.04118	0.612115	1	1	no	0.319789	0.400308
ENSG00000150672.17_6	DLG2	chr11:83166054-85338966	0	0.611565	1	1	no	1.61157	1.38491
ENSG00000239917.3_2	RPS10P16	chr8:118532951-118552501	0	0.611565	1	1	no	1.61157	1.38491
ENSG00000241101.1_5	PRICKLE2-AS2	chr3:64053639-64440508	0	0.611565	1	1	no	1.61157	1.38491
ENSG00000064199.6_2	SPA17	chr11:124492731-124567414	0	0.611227	1	1	no	1.61123	1.38473
ENSG00000028116.17_4	VRK2	chr2:58134763-58468821	0	0.610046	1	1	no	1.61005	1.38408
ENSG00000226252.1_5	AL135960.1	chr1:47681961-47697892	0	0.609825	1	1	no	1.60982	1.38395
ENSG00000236035.2_5	AL513343.1	chr1:203595688-203713209	0	0.609587	1	1	no	1.60959	1.38382
ENSG00000272699.1_5	AC007620.3	chr3:179113876-179169378	0	0.609536	1	1	no	1.60954	1.38379
ENSG00000260229.1_5	PPIAP51	chr16:81478774-81745367	3.18823	0.609493	1	1	no	0.38429	0.469146
ENSG00000248360.7_5	LINC00504	chr4:14472088-14889793	0	0.608502	1	1	no	1.6085	1.38322
ENSG00000134516.16_4	DOCK2	chr5:169064250-169510386	0	0.608048	1	1	no	1.60805	1.38297
ENSG00000269898.1_5	AC018695.2	chr16:85723689-85784735	0	0.607434	1	1	no	1.60743	1.38263
ENSG00000139278.9_3	GLIPR1	chr12:75874459-75905416	0.331464	0.607117	1	1	no	1.20703	1.14211
ENSG00000265205.1_5	AC010761.3	chr17:26975373-27029702	0	0.60539	1	1	no	1.60539	1.3815
ENSG00000160401.14_3	CFAP157	chr9:130341648-130497596	0.750622	0.604536	1	1	no	0.916552	0.938513
ENSG00000244073.1_4	RPS4XP6	chr5:37085157-37085954	0	0.604465	1	1	no	1.60447	1.38099
ENSG00000245970.2_5	AP003352.1	chr8:98881067-99058697	0.526317	0.60385	1	1	no	1.0508	1.03619
ENSG00000225450.1_6	AL021707.1	chr22:39101727-39190203	0	0.603359	1	1	no	1.60336	1.38037
ENSG00000251003.8_4	ZFPM2-AS1	chr8:105602960-107072752	0	0.603359	1	1	no	1.60336	1.38037
ENSG00000233766.7_4	AC098617.1	chr2:192699027-193060435	6.31226	0.603359	1	1	no	0.21927	0.286018
ENSG00000102897.9_2	LYRM1	chr16:20621564-20936328	0	0.603353	1	1	no	1.60335	1.38037
ENSG00000255959.1_6	AP000777.2	chr11:60603468-60623444	0	0.601343	1	1	no	1.60134	1.37926
ENSG00000213744.3_4	RPS10P14	chr7:36893965-37488852	0	0.599338	1	1	no	1.59934	1.37814
ENSG00000259113.1_5	AL118556.1	chr14:50885218-51135049	0	0.599338	1	1	no	1.59934	1.37814
ENSG00000250748.6_5	AC025419.1	chr12:65672422-66036152	0	0.599077	1	1	no	1.59908	1.378
ENSG00000260808.1_5	AP003096.1	chr11:68228198-68384179	0	0.597347	1	1	no	1.59735	1.37704
ENSG00000259209.3_5	AC004943.1	chr16:72699068-73925770	0	0.597334	1	1	no	1.59733	1.37703
ENSG00000260107.1_5	AC005606.1	chr16:2047654-2059824	0	0.59537	1	1	no	1.59537	1.37594
ENSG00000231784.8_3	DBIL5P	chr17:647653-658576	0	0.595333	1	1	no	1.59533	1.37592
ENSG00000222019.7_4	URAHP	chr16:90071272-90114181	0.797735	0.594747	1	1	no	0.887087	0.916161
ENSG00000213188.3_4	YBX1P4	chr7:151825963-151826771	0	0.593494	1	1	no	1.59349	1.3749
ENSG00000003987.13_2	MTMR7	chr8:17082472-17271037	0	0.592654	1	1	no	1.59265	1.37443
ENSG00000173914.11_2	RBM4B	chr11:66384052-66445392	2.46759	0.592517	1	1	no	0.459258	0.545235
ENSG00000141441.15_3	GAREM1	chr18:29598334-30354376	0	0.591454	1	1	no	1.59145	1.37376
ENSG00000263952.5_5	AP005120.1	chr18:10661929-11148761	0	0.591454	1	1	no	1.59145	1.37376
ENSG00000085274.15_2	MYNN	chr3:169490618-169507504	0	0.589776	1	1	no	1.58978	1.37283
ENSG00000104129.9_2	DNAJC17	chr15:41056217-41107282	0	0.589516	1	1	no	1.58952	1.37268
ENSG00000237329.2_5	AL356320.2	chr1:31404352-31538838	0	0.589516	1	1	no	1.58952	1.37268
ENSG00000258142.2_5	AC093023.1	chr12:102513962-102875522	0	0.589516	1	1	no	1.58952	1.37268
ENSG00000269402.1	AC116407.2	chr17:30468244-30580393	0	0.58951	1	1	no	1.58951	1.37268
ENSG00000138758.11_5	2019-09-11	chr4:77870855-77961537	0	0.589184	1	1	no	1.58918	1.3725
ENSG00000100889.11_2	PCK2	chr14:24549315-24602058	0	0.58759	1	1	no	1.58759	1.37161
ENSG00000246695.7_5	RASSF8-AS1	chr12:26092261-26232825	0	0.587066	1	1	no	1.58707	1.37132
ENSG00000184292.6_2	TACSTD2	chr1:59041094-59043445	0	0.585824	1	1	no	1.58582	1.37062
ENSG00000227245.1_5	AC092042.1	chr3:43120723-43147568	0	0.585676	1	1	no	1.58568	1.37054
ENSG00000235169.8_4	SMIM1	chr1:3689324-3692546	0	0.585676	1	1	no	1.58568	1.37054
ENSG00000277688.1_5	AC243585.2	chr17:35969786-36044255	0	0.585676	1	1	no	1.58568	1.37054
ENSG00000259185.1_5	AC090971.1	chr15:52121824-52392720	0	0.583775	1	1	no	1.58378	1.36948
ENSG00000259201.1_5	AC090971.2	chr15:52121824-52392720	0	0.583775	1	1	no	1.58378	1.36948
ENSG00000106617.13_4	PRKAG2	chr7:151253196-151576308	0	0.583766	1	1	no	1.58377	1.36948
ENSG00000167971.15_2	CASKIN1	chr16:2205698-2246526	0.581121	0.582572	1	1	no	1.00092	1.00066
ENSG00000239835.1_5	AC092910.1	chr3:119540169-119813264	0	0.582	1	1	no	1.582	1.36849
ENSG00000260755.1_5	AC010542.2	chr16:66461199-66586447	0	0.581886	1	1	no	1.58189	1.36843
ENSG00000267484.1_5	AC027319.1	chr19:4838343-4867780	0	0.581886	1	1	no	1.58189	1.36843
ENSG00000115474.6_3	KCNJ13	chr2:233562008-233880595	0	0.581878	1	1	no	1.58188	1.36842
ENSG00000131375.9_2	CAPN7	chr3:15247658-15294425	0	0.581525	1	1	no	1.58153	1.36822
ENSG00000127022.14_3	CANX	chr5:179105583-179157926	0	0.581429	1	1	no	1.58143	1.36817
ENSG00000259768.5_6	AC004943.2	chr16:72699068-73925770	0.2027	0.581419	1	1	no	1.31489	1.21094
ENSG00000278769.1_5	AC090510.3	chr15:43015741-43029326	0	0.581032	1	1	no	1.58103	1.36795
ENSG00000172575.11_2	RASGRP1	chr15:38780303-38857776	0	0.580724	1	1	no	1.58072	1.36778
ENSG00000172977.12_4	KAT5	chr11:65479466-65488418	0	0.58001	1	1	no	1.58001	1.36738
ENSG00000263165.1_6	AC087292.1	chr17:4046461-4167290	0	0.58001	1	1	no	1.58001	1.36738
ENSG00000128254.13_3	C22orf24	chr22:32149852-32353590	0	0.579161	1	1	no	1.57916	1.3669
ENSG00000164125.15_4	FAM198B	chr4:159045625-159176563	0	0.578652	1	1	no	1.57865	1.36662
ENSG00000227906.7_5	SNAP25-AS1	chr20:9966735-10349424	0	0.57823	1	1	no	1.57823	1.36638
ENSG00000285608.1_1	AL161665.1	chr14:32544151-32628934	1.11211	0.577681	1	1	no	0.746969	0.804854
ENSG00000213380.15_4	COG8	chr16:69139466-69442474	0	0.577315	1	1	no	1.57732	1.36587
ENSG00000213409.4_4	C1QBPP2	chr11:66511921-66614017	0	0.577302	1	1	no	1.5773	1.36586
ENSG00000154099.17_2	DNAAF1	chr16:84178891-84220676	2.80754	0.576651	1	1	no	0.414087	0.49987
ENSG00000229339.1_5	AC093414.1	chr3:42055293-42267381	0	0.576293	1	1	no	1.57629	1.3653
ENSG00000274238.1_5	AC097478.2	chr4:90472506-90763129	0	0.576293	1	1	no	1.57629	1.3653
ENSG00000095787.21_4	WAC	chr10:28811580-28912041	0	0.576285	1	1	no	1.57628	1.36529
ENSG00000116580.18_2	GON4L	chr1:155715619-155829191	0	0.57591	1	1	no	1.57591	1.36508
ENSG00000183018.8_3	SPNS2	chr17:4400688-4458926	0	0.57453	1	1	no	1.57453	1.36431
ENSG00000218428.1_4	NIP7P3	chr6:116422011-116570660	0	0.574452	1	1	no	1.57445	1.36427
ENSG00000233033.1_5	CASK-AS1	chrX:41374186-41782898	0	0.574452	1	1	no	1.57445	1.36427
ENSG00000100036.12_3	SLC35E4	chr22:31031638-31065003	0	0.574285	1	1	no	1.57429	1.36417
ENSG00000268516.2_5	AC020915.3	chr19:58739959-58827029	0	0.574139	1	1	no	1.57414	1.36409
ENSG00000269352.1_5	PTOV1-AS2	chr19:50321535-50392006	1.8192	0.572484	1	1	no	0.557777	0.639488
ENSG00000130733.10_2	YIPF2	chr19:10982188-11039357	1.21122	0.572457	1	1	no	0.711126	0.774946
ENSG00000217488.2_5	AL356057.1	chr6:76311224-76427994	0	0.571799	1	1	no	1.5718	1.36278
ENSG00000267776.1_6	AC006116.10	chr19:56731038-56904914	0	0.571144	1	1	no	1.57114	1.36241
ENSG00000263427.1_5	AC129492.2	chr17:7959542-7960939	0	0.570806	1	1	no	1.57081	1.36222
ENSG00000276393.1_5	AC105429.2	chr16:87439851-87525651	0	0.570806	1	1	no	1.57081	1.36222
ENSG00000231395.1_4	ARL4AP4	chr3:23845514-23932807	0	0.569	1	1	no	1.569	1.36121
ENSG00000231519.1_5	AC007285.2	chr7:29959718-30170099	0	0.569	1	1	no	1.569	1.36121
ENSG00000267454.5_5	ZNF582-AS1	chr19:56905024-56947404	0	0.568989	1	1	no	1.56899	1.3612
ENSG00000272916.5_6	AC022400.6	chr10:75545339-75571556	0	0.568893	1	1	no	1.56889	1.36115
ENSG00000235016.1_5	SEMA3F-AS1	chr3:49977439-50226508	2.59099	0.565793	1	1	no	0.436034	0.52209
ENSG00000012061.15_4	ERCC1	chr19:45882891-45982086	0.967279	0.565241	1	1	no	0.795638	0.844496
ENSG00000047230.14_2	CTPS2	chrX:16606125-16731059	0	0.563651	1	1	no	1.56365	1.3582
ENSG00000229463.2_5	LYST-AS1	chr1:235824340-236046940	0	0.563651	1	1	no	1.56365	1.3582
ENSG00000231407.5_5	AL354732.1	chr1:170429593-170522587	0	0.563651	1	1	no	1.56365	1.3582
ENSG00000248774.1_5	AC097534.1	chr4:174053078-174250845	0	0.563651	1	1	no	1.56365	1.3582
ENSG00000257666.1_4	CBX3P5	chr12:95611521-95696566	0	0.563651	1	1	no	1.56365	1.3582
ENSG00000182534.13_3	MXRA7	chr17:74668023-74707098	0	0.563048	1	1	no	1.56305	1.35786
ENSG00000183569.17_3	SERHL2	chr22:42949622-42978044	0	0.562201	1	1	no	1.5622	1.35738
ENSG00000160678.11_3	S100A1	chr1:153591262-153618782	0	0.56189	1	1	no	1.56189	1.35721
ENSG00000254865.1_5	AC100763.1	chr11:9776316-10315754	0	0.56189	1	1	no	1.56189	1.35721
ENSG00000224424.7_5	PRKAR2A-AS1	chr3:48782029-48889414	0	0.561093	1	1	no	1.56109	1.35676
ENSG00000267563.1_5	AC011471.2	chr19:6210389-6279959	0	0.56014	1	1	no	1.56014	1.35622
ENSG00000103740.9_2	ACSBG1	chr15:78370149-78538030	0.305615	0.560053	1	1	no	1.19488	1.13414
ENSG00000174945.13_2	AMZ1	chr7:2719155-2883958	0	0.559599	1	1	no	1.5596	1.35592
ENSG00000233337.1_4	UBE2FP3	chr1:111980135-111980659	0	0.558401	1	1	no	1.5584	1.35524
ENSG00000183260.7_3	ABHD16B	chr20:62492564-62495646	0	0.558085	1	1	no	1.55809	1.35506
ENSG00000183283.15_2	DAZAP2	chr12:51632075-51665146	0.271672	0.556843	1	1	no	1.22425	1.15332
ENSG00000266677.1_5	AC087164.1	chr17:17991199-18113268	0	0.5568	1	1	no	1.5568	1.35434
ENSG00000054282.15_2	SDCCAG8	chr1:243419335-244014381	0	0.55667	1	1	no	1.55667	1.35427
ENSG00000205238.9_2	SPDYE2	chr7:102122891-102319742	0	0.55556	1	1	no	1.55556	1.35364
ENSG00000255159.1_5	AC026894.1	chr11:8633583-8932498	0	0.555033	1	1	no	1.55503	1.35334
ENSG00000266933.2_5	AC005775.1	chr19:489175-519654	0	0.555033	1	1	no	1.55503	1.35334
ENSG00000243762.1_6	AC006547.2	chr22:20067754-20114880	2.90286	0.554958	1	1	no	0.398415	0.483793
ENSG00000214530.9_4	STARD10	chr11:72396113-72504726	0	0.554955	1	1	no	1.55496	1.3533
ENSG00000257718.1_5	CPNE8-AS1	chr12:39040623-39303394	0	0.554955	1	1	no	1.55496	1.3533
ENSG00000270679.1_5	AC138473.1	chr19:44711699-44809199	0	0.554955	1	1	no	1.55496	1.3533
ENSG00000275585.2_6	AC241377.2	chr1:149646791-149719362	0	0.554955	1	1	no	1.55496	1.3533
ENSG00000285813.1_1	AP000813.1	chr11:105865911-105893130	0	0.554474	1	1	no	1.55447	1.35303
ENSG00000230149.2_6	AL021707.3	chr22:39101727-39190203	0	0.553248	1	1	no	1.55325	1.35233
ENSG00000249545.1_5	AC012312.1	chr5:93488670-94620279	0	0.553248	1	1	no	1.55325	1.35233
ENSG00000155657.26_3	TTN	chr2:179385909-179914813	0.0665298	0.552976	1	1	no	1.4561	1.29637
ENSG00000100285.9_2	NEFH	chr22:29876208-29887379	0	0.552461	1	1	no	1.55246	1.35189
ENSG00000232277.1_5	AC104651.2	chr2:112656055-112787138	0	0.551551	1	1	no	1.55155	1.35137
ENSG00000269813.1_5	AC010336.6	chr19:8023462-8070543	0	0.551551	1	1	no	1.55155	1.35137
ENSG00000279121.1_5	AC073592.5	chr12:124808960-125052135	0	0.551551	1	1	no	1.55155	1.35137
ENSG00000083097.14_4	DOP1A	chr6:83777384-83908651	0	0.550961	1	1	no	1.55096	1.35104
ENSG00000245293.2_6	AC096564.1	chr4:108745718-108899955	0	0.550349	1	1	no	1.55035	1.35069
ENSG00000185787.14_4	MORF4L1	chr15:79051544-79190475	0	0.550181	1	1	no	1.55018	1.3506
ENSG00000279707.1_5	AC120349.3	chr18:45335327-45457517	0	0.549865	1	1	no	1.54987	1.35042
ENSG00000221914.9_4	PPP2R2A	chr8:26149006-26230196	0	0.549445	1	1	no	1.54944	1.35018
ENSG00000226878.2_5	GSTM3P2	chr2:159825182-160089170	0	0.548189	1	1	no	1.54819	1.34947
ENSG00000167695.14_2	FAM57A	chr17:635651-646212	0	0.547053	1	1	no	1.54705	1.34883
ENSG00000266469.1_5	AC005288.1	chr17:37408896-37607539	2.85875	0.546599	1	1	no	0.400803	0.486254
ENSG00000166348.18_3	USP54	chr10:75196185-75385711	0	0.546524	1	1	no	1.54652	1.34853
ENSG00000227692.1_4	MED28P3	chr2:187229324-187229855	0	0.546523	1	1	no	1.54652	1.34853
ENSG00000218676.1_4	BRD7P4	chr6:111620230-111927481	0	0.54498	1	1	no	1.54498	1.34765
ENSG00000149480.6_2	MTA2	chr11:62360685-62369312	0	0.544868	1	1	no	1.54487	1.34759
ENSG00000250045.2_4	CBX3P3	chr5:112043194-112258236	0	0.544868	1	1	no	1.54487	1.34759
ENSG00000261687.1_6	AC068724.1	chr15:43398422-43513323	0	0.544868	1	1	no	1.54487	1.34759
ENSG00000138443.15_4	ABI2	chr2:204192941-204400133	0.594756	0.54346	1	1	no	0.967835	0.976609
ENSG00000204685.6_4	STARD7-AS1	chr2:96850596-96908359	1.89231	0.542923	1	1	no	0.533457	0.616788
ENSG00000246250.2_5	AC087521.2	chr11:43577985-43902276	0	0.542863	1	1	no	1.54286	1.34645
ENSG00000247853.2_5	AC006064.2	chr12:6666028-6723690	0	0.541166	1	1	no	1.54117	1.34549
ENSG00000250734.2_5	AL391335.1	chr1:151584481-151671567	0	0.53996	1	1	no	1.53996	1.34481
ENSG00000108963.17_4	DPH1	chr17:1933403-1946724	0	0.53992	1	1	no	1.53992	1.34478
ENSG00000250848.1_5	AC021087.1	chr5:271735-438406	0	0.538979	1	1	no	1.53898	1.34425
ENSG00000235253.1_2	AC010240.2	chr5:132211070-132299326	0	0.537905	1	1	no	1.5379	1.34364
ENSG00000164855.15_2	TMEM184A	chr7:1570349-1600457	0	0.537866	1	1	no	1.53787	1.34362
ENSG00000187634.11_5	SAMD11	chr1:859307-894689	0	0.537784	1	1	no	1.53778	1.34357
ENSG00000090861.15_3	AARS	chr16:70286197-70323446	0	0.537612	1	1	no	1.53761	1.34347
ENSG00000070404.9_4	FSTL3	chr19:676364-683399	0	0.536737	1	1	no	1.53674	1.34297
ENSG00000211699.2_2	TRGV3	chr7:38381177-38418405	0	0.536737	1	1	no	1.53674	1.34297
ENSG00000226871.1_5	AC135178.1	chr17:8213558-8225834	0	0.536737	1	1	no	1.53674	1.34297
ENSG00000231588.1_4	SHQ1P1	chr10:52065345-52401211	0	0.536046	1	1	no	1.53605	1.34258
ENSG00000171148.13_2	TADA3	chr3:9791627-9896822	0	0.53601	1	1	no	1.53601	1.34256
ENSG00000222011.8_5	FAM185A	chr7:102389417-102449672	0	0.535813	1	1	no	1.53581	1.34245
ENSG00000138698.14_4	RAP1GDS1	chr4:99172838-99365012	0	0.534919	1	1	no	1.53492	1.34194
ENSG00000105137.12_3	SYDE1	chr19:15218213-15236985	0	0.533553	1	1	no	1.53355	1.34116
ENSG00000130770.17_3	ATP5IF1	chr1:28562619-28573417	0	0.533553	1	1	no	1.53355	1.34116
ENSG00000267764.1_5	AC093567.1	chr18:46065416-46389588	0	0.532834	1	1	no	1.53283	1.34075
ENSG00000232814.2_5	COL4A2-AS1	chr13:110801309-111165556	0	0.531975	1	1	no	1.53198	1.34026
ENSG00000237773.6_5	AC073332.1	chr7:16955982-17385776	0	0.531975	1	1	no	1.53198	1.34026
ENSG00000254485.5_6	AC026191.1	chr3:9022274-9520924	0	0.531975	1	1	no	1.53198	1.34026
ENSG00000126215.13_3	XRCC3	chr14:104019757-104181841	1.20695	0.531522	1	1	no	0.693954	0.760395
ENSG00000269700.1	AC069547.2	chr10:52065345-52401211	0	0.531296	1	1	no	1.5313	1.33988
ENSG00000073921.17_4	PICALM	chr11:85668726-85780924	0	0.530406	1	1	no	1.53041	1.33937
ENSG00000164404.8_3	GDF9	chr5:132196872-132203723	0	0.530406	1	1	no	1.53041	1.33937
ENSG00000100109.16_3	TFIP11	chr22:26879842-26908471	1.23174	0.530385	1	1	no	0.685736	0.753379
ENSG00000166153.16_5	DEPDC4	chr12:100550134-100660857	0	0.530369	1	1	no	1.53037	1.33935
ENSG00000004455.16_2	AK2	chr1:33452552-33546597	0	0.528987	1	1	no	1.52899	1.33856
ENSG00000258439.1_5	AC007956.1	chr14:75120139-75179818	0	0.528846	1	1	no	1.52885	1.33848
ENSG00000275185.1_5	AC130324.3	chr17:29224353-29286340	0	0.528846	1	1	no	1.52885	1.33848
ENSG00000267124.2_5	AC016588.1	chr19:301443-344815	4.14123	0.528846	1	1	no	0.29737	0.37559
ENSG00000166435.15_4	XRRA1	chr11:74459912-74660245	0.343319	0.528522	1	1	no	1.13787	1.09617
ENSG00000175482.8_3	POLD4	chr11:67085341-67193078	0	0.527273	1	1	no	1.52727	1.33758
ENSG00000229800.1_4	ATP8A2P2	chr13:32974859-33113022	0	0.526629	1	1	no	1.52663	1.33721
ENSG00000244380.1_6	AC134772.1	chr3:48473573-48488060	0	0.526594	1	1	no	1.52659	1.33719
ENSG00000143537.13_3	ADAM15	chr1:155006299-155035251	0	0.525737	1	1	no	1.52574	1.3367
ENSG00000108592.16_3	FTSJ3	chr17:61896792-61909386	0	0.525143	1	1	no	1.52514	1.33637
ENSG00000248544.2_6	AC008676.1	chr5:156687131-157002783	0	0.524222	1	1	no	1.52422	1.33584
ENSG00000009307.15_5	CSDE1	chr1:115259533-115301297	0	0.524194	1	1	no	1.52419	1.33582
ENSG00000226742.3_2	HSBP1L1	chr18:77724560-77793949	0	0.52417	1	1	no	1.52417	1.33581
ENSG00000221817.9_5	PPP3CB-AS1	chr10:75196185-75385711	0	0.524147	1	1	no	1.52415	1.3358
ENSG00000229227.8_6	AL356056.1	chr10:46914144-46971400	0	0.523528	1	1	no	1.52353	1.33544
ENSG00000265739.1_5	AC104984.3	chr17:27887564-28513493	0	0.522699	1	1	no	1.5227	1.33497
ENSG00000269806.1_5	BICRA-AS1	chr19:48110780-48246391	0	0.521184	1	1	no	1.52118	1.3341
ENSG00000014641.17_2	MDH1	chr2:63348517-64054977	0	0.520488	1	1	no	1.52049	1.3337
ENSG00000159261.10_4	CLDN14	chr21:37802657-37948867	1.82281	0.519961	1	1	no	0.538457	0.621484
ENSG00000240132.1_4	ETF1P2	chr7:151163097-151217206	0	0.51978	1	1	no	1.51978	1.3333
ENSG00000236213.1_5	AC006369.1	chr2:37827278-37965611	0	0.519678	1	1	no	1.51968	1.33324
ENSG00000179262.9_3	RAD23A	chr19:13056668-13068050	0	0.519653	1	1	no	1.51965	1.33323
ENSG00000255182.2_6	AC084125.2	chr8:145703351-145732557	0.388154	0.51957	1	1	no	1.09467	1.06672
ENSG00000235522.6_5	AC010978.1	chr2:106361353-106510730	0	0.519441	1	1	no	1.51944	1.3331
ENSG00000224503.2	AC104438.1	chr3:65339199-66024509	0	0.518181	1	1	no	1.51818	1.33238
ENSG00000224733.1_5	AL034349.1	chr6:128289923-128841819	0	0.518181	1	1	no	1.51818	1.33238
ENSG00000253720.1_5	AC022973.2	chr8:130844546-131029375	0	0.518181	1	1	no	1.51818	1.33238
ENSG00000120500.17_4	ARR3	chrX:69488154-69501690	0	0.518165	1	1	no	1.51816	1.33237
ENSG00000100380.13_3	ST13	chr22:41220538-41253026	0	0.518054	1	1	no	1.51805	1.33231
ENSG00000091164.12_3	TXNL1	chr18:54264438-54706076	0	0.517954	1	1	no	1.51795	1.33225
ENSG00000285957.1_1	AC019257.7	chr8:1772141-1911297	0	0.517553	1	1	no	1.51755	1.33202
ENSG00000129636.12_3	ITFG1	chr16:47178233-47735434	0	0.516692	1	1	no	1.51669	1.33153
ENSG00000140264.19_5	SERF2	chr15:44019115-44095241	0	0.516678	1	1	no	1.51668	1.33152
ENSG00000245025.2_6	AC107959.1	chr8:22545171-22941132	1.81474	0.51591	1	1	no	0.538561	0.621582
ENSG00000244468.1_5	AC093001.1	chr3:148947142-149052201	0	0.515212	1	1	no	1.51521	1.33068
ENSG00000111445.13_2	RFC5	chr12:118451392-118500235	1.78625	0.514615	1	1	no	0.543603	0.626302
ENSG00000269093.1	AC007773.3	chr19:32880955-32976801	0	0.51374	1	1	no	1.51374	1.32984
ENSG00000142606.15_4	MMEL1	chr1:2517929-2718282	5.37444	0.513735	1	1	no	0.237469	0.307393
ENSG00000259498.1_5	TPM1-AS	chr15:63334830-63364114	0.298391	0.513532	1	1	no	1.1657	1.11483
ENSG00000235945.1_5	AC002543.1	chr7:116451123-116562103	1.07366	0.51326	1	1	no	0.729753	0.790566
ENSG00000236986.6_6	AL157938.2	chr9:134000947-134110057	1.39484	0.512844	1	1	no	0.63171	0.706385
ENSG00000231880.2_6	KF459542.1	chr11:47487484-47606114	0	0.512277	1	1	no	1.51228	1.329
ENSG00000236857.3_4	RAP1BP1	chr9:17906560-19049356	0	0.512277	1	1	no	1.51228	1.329
ENSG00000242992.3_4	FTH1P4	chr3:128444964-128533639	0	0.512277	1	1	no	1.51228	1.329
ENSG00000105889.15_5	STEAP1B	chr7:22459062-22771621	0.891927	0.511444	1	1	no	0.798891	0.847108
ENSG00000234290.2_5	AC116366.1	chr5:131746327-131999964	0	0.509783	1	1	no	1.50978	1.32756
ENSG00000146205.13_3	ANO7	chr2:242127923-242164792	0	0.509375	1	1	no	1.50937	1.32733
ENSG00000183401.11_4	CCDC159	chr19:11406814-11465620	0	0.509327	1	1	no	1.50933	1.3273
ENSG00000135678.11_4	CPM	chr12:69201955-69365350	0.437901	0.508338	1	1	no	1.04899	1.03491
ENSG00000179406.7_4	LINC00174	chr7:65670185-65958553	0	0.507937	1	1	no	1.50794	1.3265
ENSG00000280594.1_3	BTG3-AS1	chr21:18965970-19005517	0	0.507937	1	1	no	1.50794	1.3265
ENSG00000213904.8_5	LIPE-AS1	chr19:42901279-43156507	2.65686	0.507937	1	1	no	0.412358	0.498106
ENSG00000017427.16_4	IGF1	chr12:102513962-102875522	0	0.507176	1	1	no	1.50718	1.32606
ENSG00000229927.2_2	RHEBP1	chr10:46914144-46971400	0	0.507132	1	1	no	1.50713	1.32604
ENSG00000268466.1	AL132989.1	chr14:58466452-58764857	0.947702	0.506677	1	1	no	0.773566	0.826653
ENSG00000223409.1_4	RPL17P17	chr3:65339199-66024509	0	0.506506	1	1	no	1.50651	1.32568
ENSG00000228404.1_5	AP001468.1	chr21:47604992-47648738	0	0.506506	1	1	no	1.50651	1.32568
ENSG00000256690.1_5	AP001160.1	chr11:62599705-62609281	0	0.506506	1	1	no	1.50651	1.32568
ENSG00000002822.15_4	MAD1L1	chr7:1855428-2272878	0	0.506472	1	1	no	1.50647	1.32566
ENSG00000268366.1_5	AC010271.1	chr19:40946750-40950612	0	0.505084	1	1	no	1.50508	1.32486
ENSG00000226963.1_5	AC078883.2	chr2:173292081-173473397	2.64193	0.505084	1	1	no	0.413265	0.499033
ENSG00000186812.12_3	ZNF397	chr18:32820993-32870209	0	0.505063	1	1	no	1.50506	1.32485
ENSG00000065518.7_2	NDUFB4	chr3:120315155-120321347	0	0.505043	1	1	no	1.50504	1.32484
ENSG00000144118.13_3	RALB	chr2:120997639-121052289	0	0.505035	1	1	no	1.50503	1.32483
ENSG00000102359.6_2	SRPX2	chrX:99899162-99987110	0.145212	0.504601	1	1	no	1.31382	1.21028
ENSG00000143727.15_2	ACP1	chr2:217729-278283	0	0.50367	1	1	no	1.50367	1.32404
ENSG00000149485.18_3	FADS1	chr11:61447904-61634826	0	0.50367	1	1	no	1.50367	1.32404
ENSG00000268322.1_4	BNIP3P25	chr19:21473961-21512227	0	0.50367	1	1	no	1.50367	1.32404
ENSG00000198513.11_3	ATL1	chr14:50885218-51135049	0	0.502357	1	1	no	1.50236	1.32329
ENSG00000230280.2_4	HNRNPA1P59	chr1:202860227-202897764	0	0.502327	1	1	no	1.50233	1.32327
ENSG00000256739.1_5	AP002892.2	chr11:71972774-72145724	0	0.502263	1	1	no	1.50226	1.32323
ENSG00000156970.12_4	BUB1B	chr15:40453223-40569688	0	0.502124	1	1	no	1.50212	1.32315
ENSG00000203691.2	AC092811.1	chr1:225589203-225616627	0	0.501308	1	1	no	1.50131	1.32268
ENSG00000241535.1_4	CBX5P1	chr3:88101093-88217879	0	0.500864	1	1	no	1.50086	1.32243
ENSG00000272182.1_5	AC135507.1	chr3:58413356-58419584	0	0.500864	1	1	no	1.50086	1.32243
ENSG00000275857.1_1	AC009133.4	chr16:29802039-29816706	0	0.500864	1	1	no	1.50086	1.32243
ENSG00000233016.6_4	SNHG7	chr9:139607021-139622636	1.30932	0.500737	1	1	no	0.649861	0.722344
ENSG00000169136.10_3	ATF5	chr19:50392910-50464429	0	0.499881	1	1	no	1.49988	1.32186
ENSG00000268030.1_5	AC005253.1	chr19:18668571-18680197	0.522807	0.499852	1	1	no	0.984926	0.989085
ENSG00000255790.5_6	AC078950.1	chr12:11504756-11653975	0	0.499473	1	1	no	1.49947	1.32162
ENSG00000128585.17_3	MKLN1	chr7:130474966-131182453	0	0.498651	1	1	no	1.49865	1.32115
ENSG00000234607.2_5	AL355994.4	chr1:16268363-16302627	0	0.49809	1	1	no	1.49809	1.32083
ENSG00000237977.1_4	EIF4HP2	chr22:31089768-31303811	0	0.49809	1	1	no	1.49809	1.32083
ENSG00000240929.2_3	HIST2H2BB	chr1:149369343-149429348	0	0.49809	1	1	no	1.49809	1.32083
ENSG00000257551.1_5	HLX-AS1	chr1:221006104-221058401	0	0.49809	1	1	no	1.49809	1.32083
ENSG00000259876.1_5	AC010333.1	chr16:12070593-12704901	0	0.49809	1	1	no	1.49809	1.32083
ENSG00000264769.1_5	AC145207.8	chr17:79869814-79885590	0	0.49809	1	1	no	1.49809	1.32083
ENSG00000271550.1_4	BNIP3P11	chr7:64126460-64171960	0	0.49809	1	1	no	1.49809	1.32083
ENSG00000275665.1_5	AC006449.3	chr17:36858704-36886056	0	0.49809	1	1	no	1.49809	1.32083
ENSG00000138835.22_4	RGS3	chr9:116207010-116360023	0	0.496715	1	1	no	1.49672	1.32003
ENSG00000169241.18_3	SLC50A1	chr1:155107819-155111333	0	0.495408	1	1	no	1.49541	1.31928
ENSG00000256056.1_5	AC087257.2	chr12:27676363-27848497	0	0.495408	1	1	no	1.49541	1.31928
ENSG00000267436.1_5	AC005786.3	chr19:3506270-3579086	0	0.495346	1	1	no	1.49535	1.31924
ENSG00000267858.5_6	MZF1-AS1	chr19:59070495-59111168	0	0.495346	1	1	no	1.49535	1.31924
ENSG00000231951.1_5	AC004837.3	chr7:39605974-39649919	2.59099	0.495346	1	1	no	0.416416	0.502245
ENSG00000267064.1_5	UXT-AS1	chrX:47511196-47519776	0	0.495339	1	1	no	1.49534	1.31924
ENSG00000198830.10_2	HMGN2	chr1:26798940-26802463	0	0.495327	1	1	no	1.49533	1.31923
ENSG00000011295.15_5	TTC19	chr17:15879873-16256970	0.723767	0.495228	1	1	no	0.867419	0.901046
ENSG00000203799.12_3	CCDC162P	chr6:109487033-109676266	0	0.493986	1	1	no	1.49399	1.31845
ENSG00000214628.3_5	NDUFB5P2	chrX:95939661-96897588	0	0.493986	1	1	no	1.49399	1.31845
ENSG00000261063.1_6	AC009139.2	chr16:77224731-77478233	0	0.493986	1	1	no	1.49399	1.31845
ENSG00000228919.5_2	AC097381.1	chr4:7755816-7942023	0.86011	0.493391	1	1	no	0.802851	0.85028
ENSG00000198198.16_5	SZT2	chr1:43855552-43922666	0.690889	0.493139	1	1	no	0.88305	0.913071
ENSG00000180525.11_3	PRR26	chr10:320129-735608	0.133446	0.492985	1	1	no	1.31721	1.21239
ENSG00000215208.3_4	KRT18P60	chr12:65672422-66036152	0	0.492715	1	1	no	1.49272	1.31772
ENSG00000264365.1_5	AC023983.1	chr18:21718919-21977844	0	0.492633	1	1	no	1.49263	1.31767
ENSG00000116871.15_5	MAP7D1	chr1:36602170-36646450	0	0.492561	1	1	no	1.49256	1.31763
ENSG00000157483.8_3	MYO1E	chr15:59397276-59815748	0.111029	0.491351	1	1	no	1.34232	1.22794
ENSG00000270832.1_5	AC092120.2	chr16:89334026-89556969	0	0.491287	1	1	no	1.49129	1.31689
ENSG00000254672.1_5	AL136146.1	chr11:35965530-36253686	0.641999	0.491043	1	1	no	0.908066	0.932111
ENSG00000285595.1_1	AC105114.2	chr18:22641889-22932154	0.51255	0.490046	1	1	no	0.985122	0.989228
ENSG00000223974.1_4	BNIP3P42	chr7:63980261-64023484	0	0.489949	1	1	no	1.48995	1.31612
ENSG00000267082.1_6	AC011472.1	chr19:11309970-11373157	0	0.489949	1	1	no	1.48995	1.31612
ENSG00000270820.5_5	AC016727.1	chr2:61698322-61765761	0	0.489949	1	1	no	1.48995	1.31612
ENSG00000155506.16_3	LARP1	chr5:154092461-154197167	0	0.489901	1	1	no	1.4899	1.31609
ENSG00000104886.11_3	PLEKHJ1	chr19:2100986-2248678	0	0.489343	1	1	no	1.48934	1.31577
ENSG00000260051.1_5	AL031600.1	chr16:1494934-1525581	2.55578	0.488618	1	1	no	0.418647	0.504516
ENSG00000267529.3_5	AP005131.4	chr18:13217496-13652754	0	0.488609	1	1	no	1.48861	1.31534
ENSG00000259345.6_6	AC013652.1	chr15:38920205-39719396	0	0.488595	1	1	no	1.4886	1.31533
ENSG00000227855.3_4	DPY19L2P3	chr7:29638410-29782210	0	0.487714	1	1	no	1.48771	1.31482
ENSG00000129084.17_3	PSMA1	chr11:14464985-14665181	0	0.486693	1	1	no	1.48669	1.31423
ENSG00000203394.2	RP5-930J4.4	chr1:21069153-21113816	0	0.485977	1	1	no	1.48598	1.31381
ENSG00000279605.1_6	AC067930.6	chr8:144655659-144685394	1.65319	0.485139	1	1	no	0.559756	0.64132
ENSG00000272589.1_5	ZSWIM8-AS1	chr10:75545339-75571556	0	0.484837	1	1	no	1.48484	1.31315
ENSG00000277575.1_1	AL162233.1	chr9:40484768-40489206	0	0.484727	1	1	no	1.48473	1.31309
ENSG00000245112.2_5	SMARCA5-AS1	chr4:144434615-144478639	2.04634	0.484075	1	1	no	0.487167	0.572566
ENSG00000092330.16_4	TINF2	chr14:24708848-24711880	0	0.483334	1	1	no	1.48333	1.31228
ENSG00000179889.18_4	PDXDC1	chr16:15068447-15248421	1.11612	0.482894	1	1	no	0.700761	0.76618
ENSG00000285926.1_1	AC005082.2	chr7:23145376-23247664	2.03866	0.482128	1	1	no	0.487757	0.573139
ENSG00000263177.1_4	MTND1P8	chr16:3415098-3627401	0	0.480839	1	1	no	1.48084	1.31083
ENSG00000250240.5_5	AC008840.1	chr5:95036952-95160087	0	0.479455	1	1	no	1.47945	1.31002
ENSG00000257941.1_5	AC011611.5	chr12:76430366-76478813	0	0.478224	1	1	no	1.47822	1.30931
ENSG00000203280.4_5	AL022323.1	chr22:25348696-25593415	0	0.476382	1	1	no	1.47638	1.30823
ENSG00000259589.2_5	AC073167.1	chr15:63900816-64126141	0	0.475695	1	1	no	1.47569	1.30783
ENSG00000271716.1_5	AC022001.2	chr3:11313994-11812824	0	0.475695	1	1	no	1.47569	1.30783
ENSG00000240401.8_6	AC012358.3	chr2:55509454-55647031	0	0.475602	1	1	no	1.4756	1.30778
ENSG00000285444.1_2	AL162377.3	chr13:52158590-52419311	0	0.474429	1	1	no	1.47443	1.3071
ENSG00000088986.10_3	DYNLL1	chr12:120907652-120936296	0	0.474355	1	1	no	1.47436	1.30705
ENSG00000110799.13_2	VWF	chr12:6058039-6233936	0	0.473345	1	1	no	1.47335	1.30646
ENSG00000081189.15_5	MEF2C	chr5:87803362-88762215	0	0.473139	1	1	no	1.47314	1.30634
ENSG00000186318.16_2	BACE1	chr11:117103340-117283984	1.03099	0.472045	1	1	no	0.724792	0.786422
ENSG00000233148.2_4	SYF2P2	chr9:35010699-35011282	0	0.47195	1	1	no	1.47195	1.30565
ENSG00000249621.1_5	AC113349.1	chr5:121646991-121814782	0	0.47195	1	1	no	1.47195	1.30565
ENSG00000172250.15_4	SERHL	chr22:42896584-42915808	0	0.471587	1	1	no	1.47159	1.30544
ENSG00000133812.15_3	SBF2	chr11:9776316-10315754	0	0.471252	1	1	no	1.47125	1.30524
ENSG00000007341.18_3	ST7L	chr1:113009162-113214241	0	0.47089	1	1	no	1.47089	1.30503
ENSG00000273010.1_5	AL360270.3	chr1:111486088-111507271	0	0.470789	1	1	no	1.47079	1.30497
ENSG00000237170.3_4	RPS7P15	chr4:4349866-4712665	0	0.470715	1	1	no	1.47071	1.30493
ENSG00000253875.1_5	AC013643.2	chr8:27590827-27695612	0	0.470715	1	1	no	1.47071	1.30493
ENSG00000143761.15_3	ARF1	chr1:228270360-228286913	0	0.470226	1	1	no	1.47023	1.30464
ENSG00000100226.15_3	GTPBP1	chr22:39101727-39190203	0	0.469969	1	1	no	1.46997	1.30449
ENSG00000279021.1_5	AC092139.2	chr16:81478774-81745367	2.45569	0.469542	1	1	no	0.425253	0.511218
ENSG00000003756.16_5	RBM5	chr3:49977439-50226508	0	0.469486	1	1	no	1.46949	1.30421
ENSG00000136930.12_2	PSMB7	chr9:127115744-127177723	0	0.469195	1	1	no	1.4692	1.30404
ENSG00000271537.1_5	AC009220.3	chr7:138883302-138883888	0	0.468264	1	1	no	1.46826	1.3035
ENSG00000231104.8_5	AC022395.1	chr10:119764426-119969665	0	0.46821	1	1	no	1.46821	1.30347
ENSG00000129465.15_3	RIPK3	chr14:24787554-24809251	0	0.467048	1	1	no	1.46705	1.30279
ENSG00000159210.9_5	SNF8	chr17:47006677-47022479	0	0.46682	1	1	no	1.46682	1.30265
ENSG00000136842.13_2	TMOD1	chr9:100263461-100395857	0.406442	0.466321	1	1	no	1.04257	1.03039
ENSG00000275457.1_5	AL117332.1	chr20:21283368-21370465	0	0.465893	1	1	no	1.46589	1.30211
ENSG00000225420.1_5	AC104134.1	chr2:88838237-88931339	0	0.465619	1	1	no	1.46562	1.30195
ENSG00000081665.13_3	ZNF506	chr19:19868174-19946882	0	0.465371	1	1	no	1.46537	1.3018
ENSG00000229948.2_4	B3GALNT1P1	chr2:69685128-70054232	0	0.46529	1	1	no	1.46529	1.30176
ENSG00000258846.1_4	EEF1A1P33	chr12:97294474-97296476	0.810801	0.465108	1	1	no	0.809094	0.855267
ENSG00000261701.7_3	HPR	chr16:72078187-72210777	0	0.464635	1	1	no	1.46463	1.30137
ENSG00000285863.1_1	AC009554.2	chr15:62126880-62352672	0	0.464635	1	1	no	1.46463	1.30137
ENSG00000255126.1_5	AP003064.1	chr11:62104382-62160884	0	0.463437	1	1	no	1.46344	1.30067
ENSG00000230946.3_4	HNRNPA1P68	chr1:101361631-101447309	0	0.462895	1	1	no	1.4629	1.30036
ENSG00000263644.1_6	AC005828.3	chr17:61086916-61509572	0	0.462246	1	1	no	1.46225	1.29997
ENSG00000122406.13_3	RPL5	chr1:93297539-93427079	0	0.462096	1	1	no	1.4621	1.29989
ENSG00000106785.14_2	TRIM14	chr9:100819020-100881494	0	0.461115	1	1	no	1.46111	1.29931
ENSG00000176102.12_3	CSTF3	chr11:33060962-33213144	0	0.461064	1	1	no	1.46106	1.29928
ENSG00000228086.1_5	AL589990.1	chr1:100810032-100985834	0	0.461061	1	1	no	1.46106	1.29928
ENSG00000269256.1_5	AC024603.1	chr10:77190328-78320752	0	0.461061	1	1	no	1.46106	1.29928
ENSG00000261762.1_5	AC027228.2	chr15:78857861-78913637	0.812817	0.460675	1	1	no	0.805749	0.852597
ENSG00000268006.1_4	PTOV1-AS1	chr19:50321535-50392006	0.481582	0.460439	1	1	no	0.985729	0.989669
ENSG00000116747.12_4	TROVE2	chr1:192981379-193075244	0	0.460388	1	1	no	1.46039	1.29889
ENSG00000109771.15_2	LRP2BP	chr4:186080818-186317053	0.329663	0.459968	1	1	no	1.098	1.06901
ENSG00000132388.12_2	UBE2G1	chr17:4172553-4269923	0	0.45992	1	1	no	1.45992	1.29861
ENSG00000251474.6_2	RPL32P3	chr3:129100140-129118498	0	0.459811	1	1	no	1.45981	1.29855
ENSG00000235674.2_4	LDHAP2	chr1:235824340-236046940	0	0.459348	1	1	no	1.45935	1.29828
ENSG00000261312.1_6	AC002550.1	chr16:19566561-19897489	0.799016	0.458391	1	1	no	0.81066	0.856516
ENSG00000072135.12_3	PTPN18	chr2:131113579-131132982	0	0.457543	1	1	no	1.45754	1.29722
ENSG00000100644.16_4	HIF1A	chr14:62147758-62263146	0	0.457493	1	1	no	1.45749	1.29719
ENSG00000166526.16_5	ZNF3	chr7:99647396-99680171	0	0.45747	1	1	no	1.45747	1.29717
ENSG00000261123.1_6	AC009065.5	chr16:2089815-2185899	0	0.456387	1	1	no	1.45639	1.29654
ENSG00000276524.1_5	AC010999.2	chr15:56922378-57210769	0	0.456381	1	1	no	1.45638	1.29653
ENSG00000146426.18_5	TIAM2	chr6:155054458-155635627	0	0.455816	1	1	no	1.45582	1.2962
ENSG00000179271.2_2	GADD45GIP1	chr19:13056668-13068050	0	0.455305	1	1	no	1.45531	1.2959
ENSG00000176933.5_4	TOB2P1	chr6:28185420-28186412	1.19054	0.455279	1	1	no	0.664347	0.734956
ENSG00000184708.17_3	EIF4ENIF1	chr22:31795508-32058418	0	0.455226	1	1	no	1.45523	1.29586
ENSG00000229228.1_5	LINC00582	chr1:231664398-232177018	0	0.455226	1	1	no	1.45523	1.29586
ENSG00000181163.13_3	NPM1	chr5:170814119-170838141	0	0.455217	1	1	no	1.45522	1.29585
ENSG00000261505.1_5	AL031714.1	chr16:1358880-1377019	0.345275	0.455196	1	1	no	1.08171	1.05777
ENSG00000180104.15_3	EXOC3	chr5:441612-524447	0	0.454563	1	1	no	1.45456	1.29547
ENSG00000112984.11_3	KIF20A	chr5:137475454-137549032	0	0.454077	1	1	no	1.45408	1.29518
ENSG00000259545.2_5	AC013452.1	chr15:49398264-49913128	2.37507	0.454077	1	1	no	0.430829	0.516851
ENSG00000111666.10_5	CHPT1	chr12:102090724-102137918	0	0.453746	1	1	no	1.45375	1.29499
ENSG00000053702.14_2	NRIP2	chr12:2055219-3050306	0	0.45308	1	1	no	1.45308	1.29459
ENSG00000285906.1_1	AC083855.2	chr3:11178778-11305243	0	0.452985	1	1	no	1.45298	1.29454
ENSG00000166192.14_4	SENP8	chr15:72110736-72447800	0	0.452934	1	1	no	1.45293	1.29451
ENSG00000003436.15_4	TFPI	chr2:187866602-188430487	0	0.45292	1	1	no	1.45292	1.2945
ENSG00000114026.21_5	OGG1	chr3:9791627-9896822	0	0.452498	1	1	no	1.4525	1.29425
ENSG00000226964.1	RHEBP2	chr10:47379726-47420712	0	0.451796	1	1	no	1.4518	1.29384
ENSG00000278768.2_5	BACE1-AS	chr11:117103340-117283984	1.16433	0.451478	1	1	no	0.670636	0.740398
ENSG00000272017.1_5	AL137784.2	chr6:99990255-100016972	0	0.450718	1	1	no	1.45072	1.2932
ENSG00000259605.3_6	AC074212.1	chr19:46268042-46296060	0	0.449605	1	1	no	1.44961	1.29255
ENSG00000086189.9_3	DIMT1	chr5:61601988-61924409	2.61876	0.449523	1	1	no	0.400558	0.486002
ENSG00000173678.14_2	SPDYE2B	chr7:102122891-102319742	0	0.449344	1	1	no	1.44934	1.2924
ENSG00000225017.1_2	AP004289.1	chr8:100025493-100906290	0	0.448945	1	1	no	1.44894	1.29216
ENSG00000166997.7_3	CNPY4	chr7:99690350-99726121	0	0.448456	1	1	no	1.44846	1.29187
ENSG00000130816.15_4	DNMT1	chr19:10244020-10342007	0	0.448417	1	1	no	1.44842	1.29185
ENSG00000238188.1_5	AL049733.1	chrX:129757342-130037291	0	0.448417	1	1	no	1.44842	1.29185
ENSG00000233750.3_4	CICP27	chr1:89294-134836	0.444974	0.448382	1	1	no	1.00236	1.0017
ENSG00000258976.1_5	AC013451.2	chr14:75081395-75083350	0	0.448226	1	1	no	1.44823	1.29174
ENSG00000248415.1_4	GAPDHP61	chr15:64752940-64978267	0	0.447909	1	1	no	1.44791	1.29155
ENSG00000254266.5_4	PKIA-AS1	chr8:79338337-79517502	0	0.447839	1	1	no	1.44784	1.29151
ENSG00000274387.1_5	AC097634.2	chr3:71001967-71805647	0	0.447301	1	1	no	1.4473	1.29119
ENSG00000265194.1_5	AL359922.2	chr9:21802541-22121096	0	0.447229	1	1	no	1.44723	1.29115
ENSG00000144635.8_2	DYNC1LI1	chr3:32567462-32612366	3.56991	0.446192	1	1	no	0.31646	0.396663
ENSG00000133026.12_6	MYH10	chr17:8316448-8534079	0	0.444828	1	1	no	1.44483	1.28973
ENSG00000276578.1_5	AC004696.1	chr19:56950693-57012035	0	0.443989	1	1	no	1.44399	1.28924
ENSG00000262094.1_5	AC139099.1	chr17:81159764-81188573	0	0.44397	1	1	no	1.44397	1.28923
ENSG00000103064.14_4	SLC7A6	chr16:68298418-68344849	0.317591	0.442981	1	1	no	1.09517	1.06706
ENSG00000233994.2_4	GDI2P2	chr1:71547006-72748417	0	0.442895	1	1	no	1.4429	1.28859
ENSG00000250033.5_4	SLC7A11-AS1	chr4:138948575-139163503	0	0.44117	1	1	no	1.44117	1.28757
ENSG00000118816.9_4	CCNI	chr4:77968310-77997158	0	0.440725	1	1	no	1.44073	1.28731
ENSG00000172663.8_4	TMEM134	chr11:67229180-67236743	0	0.440725	1	1	no	1.44073	1.28731
ENSG00000257953.1_5	AC083805.2	chr12:58213709-58240522	0	0.440725	1	1	no	1.44073	1.28731
ENSG00000276101.1_5	AC027601.4	chr17:79218799-79269347	0	0.440725	1	1	no	1.44073	1.28731
ENSG00000231468.2_4	PRDX3P2	chr1:28832454-28865812	0	0.439648	1	1	no	1.43965	1.28667
ENSG00000237539.1_5	AC003669.1	chrX:15579155-15806532	0	0.439648	1	1	no	1.43965	1.28667
ENSG00000233885.7_5	YEATS2-AS1	chr3:183415605-183530413	0	0.43958	1	1	no	1.43958	1.28663
ENSG00000171459.4_3	OR1L6	chr9:125504581-125513062	0	0.439242	1	1	no	1.43924	1.28643
ENSG00000176390.11_3	CRLF3	chr17:29036316-29151794	0	0.437509	1	1	no	1.43751	1.28541
ENSG00000241723.1_5	AC074276.1	chr3:157813742-158288855	0	0.437509	1	1	no	1.43751	1.28541
ENSG00000255468.7_5	AP001107.9	chr11:66115420-66139685	0	0.437498	1	1	no	1.4375	1.2854
ENSG00000007202.14_3	KIAA0100	chr17:26782769-26972472	0	0.437307	1	1	no	1.43731	1.28529
ENSG00000226599.1_5	AL450344.2	chr6:150921018-151164801	2.28283	0.436447	1	1	no	0.437564	0.523626
ENSG00000164300.16_2	SERINC5	chr5:79407473-79551898	0	0.43462	1	1	no	1.43462	1.2837
ENSG00000250324.2_2	MRPL22P1	chr4:56915238-57194791	0	0.434339	1	1	no	1.43434	1.28353
ENSG00000187741.14_4	FANCA	chr16:89773541-89883065	0	0.433855	1	1	no	1.43385	1.28324
ENSG00000143303.11_5	RRNAD1	chr1:156691682-156706752	0	0.433293	1	1	no	1.43329	1.28291
ENSG00000229894.4_5	GK3P	chr4:165991759-166244308	0	0.431803	1	1	no	1.4318	1.28203
ENSG00000198937.8_2	CCDC167	chr6:37450695-37467698	0	0.431215	1	1	no	1.43121	1.28168
ENSG00000260276.2_6	AC022167.2	chr16:8768421-8962869	0	0.431083	1	1	no	1.43108	1.2816
ENSG00000231616.8_6	AL354733.2	chr9:86354335-86536380	0	0.430968	1	1	no	1.43097	1.28153
ENSG00000203772.7_2	SPRN	chr10:135192719-135238076	0	0.430263	1	1	no	1.43026	1.28111
ENSG00000180423.4_4	HARBI1	chr11:46624410-46696368	0	0.430183	1	1	no	1.43018	1.28106
ENSG00000084623.11_2	EIF3I	chr1:32674694-32697205	0	0.429561	1	1	no	1.42956	1.2807
ENSG00000232671.5_5	AL391069.2	chr1:151252499-151300191	0	0.428135	1	1	no	1.42813	1.27985
ENSG00000259294.1_5	AC005096.1	chr7:101459183-101927250	0	0.428135	1	1	no	1.42813	1.27985
ENSG00000273749.4_2	CYFIP1	chr15:22892004-23034427	0.933804	0.426361	1	1	no	0.737593	0.79709
ENSG00000203325.3_5	AL445248.1	chr1:32479429-32568467	0	0.426107	1	1	no	1.42611	1.27864
ENSG00000282556.2_5	AC068733.3	chr11:6340175-6367539	1.17842	0.426041	1	1	no	0.654622	0.726501
ENSG00000257727.5_3	CNPY2	chr12:56665482-56727837	0	0.425889	1	1	no	1.42589	1.27851
ENSG00000272144.1_5	AC025171.4	chr5:43014515-43192123	0	0.425648	1	1	no	1.42565	1.27837
ENSG00000269175.1	AC093157.1	chr1:101455178-101552824	0.556197	0.425419	1	1	no	0.915963	0.93807
ENSG00000144230.16_2	GPR17	chr2:128395955-128439360	0.505571	0.425132	1	1	no	0.946572	0.960936
ENSG00000259595.1_5	AC025043.1	chr15:44580926-44719342	0	0.4251	1	1	no	1.4251	1.27804
ENSG00000245904.3_6	AC025164.1	chr12:92378751-92583436	0.554557	0.424165	1	1	no	0.916123	0.93819
ENSG00000234678.2_5	ELF3-AS1	chr1:201951499-201986316	0	0.423681	1	1	no	1.42368	1.2772
ENSG00000156973.13_2	PDE6D	chr2:232597134-232673964	0	0.4231	1	1	no	1.4231	1.27685
ENSG00000274227.1_5	AC073575.2	chr12:112451119-112461255	0	0.4231	1	1	no	1.4231	1.27685
ENSG00000214655.10_4	ZSWIM8	chr10:75545339-75571556	0	0.422145	1	1	no	1.42214	1.27629
ENSG00000270504.1_5	AL391422.4	chr6:3722847-3754105	1.47015	0.421687	1	1	no	0.575547	0.655853
ENSG00000108788.11_2	MLX	chr17:40719085-40729849	0	0.421676	1	1	no	1.42168	1.27601
ENSG00000183562.3_5	AC131971.1	chr11:2965660-3013607	0	0.421507	1	1	no	1.42151	1.27591
ENSG00000226472.8_6	AC008013.1	chr12:31079361-31158945	0	0.421118	1	1	no	1.42112	1.27567
ENSG00000275888.1_6	AC132872.3	chr17:80186272-80231607	0	0.421118	1	1	no	1.42112	1.27567
ENSG00000237774.3_5	AC126615.1	chr12:95470524-95611258	0	0.420135	1	1	no	1.42013	1.27509
ENSG00000214106.8_5	PAXIP1-AS2	chr7:154720194-154794794	0	0.41956	1	1	no	1.41956	1.27474
ENSG00000137496.17_2	IL18BP	chr11:71709586-71823826	0.657172	0.417396	1	1	no	0.85531	0.89166
ENSG00000162194.12_4	LBHD1	chr11:62414319-62441159	0	0.417247	1	1	no	1.41725	1.27336
ENSG00000104529.17_6	EEF1D	chr8:144655659-144685394	0	0.417211	1	1	no	1.41721	1.27334
ENSG00000197548.12_2	ATG7	chr3:11313994-11812824	0.593145	0.415887	1	1	no	0.888737	0.917422
ENSG00000166337.9_3	TAF10	chr11:6624871-6640995	1.26829	0.415764	1	1	no	0.624155	0.699689
ENSG00000240499.7_5	AC004594.1	chr7:121958478-122526813	0	0.415166	1	1	no	1.41517	1.27212
ENSG00000263272.1_6	AC004148.2	chr17:5185559-5372380	0	0.414392	1	1	no	1.41439	1.27166
ENSG00000111912.19_5	NCOA7	chr6:126102306-126253176	0	0.414327	1	1	no	1.41433	1.27162
ENSG00000226526.1_5	AL049569.1	chr1:17300996-17338423	0	0.414327	1	1	no	1.41433	1.27162
ENSG00000254449.1_4	SF3A3P2	chr11:123229135-123498482	0	0.413433	1	1	no	1.41343	1.27109
ENSG00000228196.1_4	PTPN2P1	chr1:178693440-178890976	0	0.413418	1	1	no	1.41342	1.27108
ENSG00000267560.1_5	AC027514.2	chr18:59854487-59977450	0	0.413375	1	1	no	1.41338	1.27105
ENSG00000129116.18_4	PALLD	chr4:169277885-169931426	0	0.41293	1	1	no	1.41293	1.27079
ENSG00000230733.2_5	AC092171.2	chr7:5470965-5553429	0	0.412907	1	1	no	1.41291	1.27077
ENSG00000248605.5_6	AC022140.1	chr5:25404841-25446034	0	0.412427	1	1	no	1.41243	1.27049
ENSG00000233367.1_5	AL133480.1	chr9:6413150-6507054	2.15717	0.412427	1	1	no	0.447371	0.533435
ENSG00000259001.3_5	AL355075.4	chr14:20811206-20826064	6.65865	0.412427	1	1	no	0.184422	0.244184
ENSG00000273151.1_5	AC073957.3	chr7:856251-936073	0.286922	0.411501	1	1	no	1.0968	1.06819
ENSG00000164070.11_3	HSPA4L	chr4:128702975-128765195	0	0.411316	1	1	no	1.41132	1.26982
ENSG00000266993.3_6	AL050343.1	chr1:52027537-52344609	0	0.411311	1	1	no	1.41131	1.26982
ENSG00000127054.20_3	INTS11	chr1:1227755-1260071	0	0.411053	1	1	no	1.41105	1.26966
ENSG00000259411.1_4	HNRNPA1P45	chr15:35473999-35838394	0	0.410587	1	1	no	1.41059	1.26938
ENSG00000270800.3_4	RPS10-NUDT3	chr6:34247455-34393902	0	0.410187	1	1	no	1.41019	1.26915
ENSG00000261266.2_5	AC008870.3	chr16:23688976-23724821	0	0.409609	1	1	no	1.40961	1.2688
ENSG00000179562.2_2	GCC1	chr7:127220671-127242198	0	0.408679	1	1	no	1.40868	1.26824
ENSG00000213212.3_3	NCLP1	chr9:139685806-139735639	0	0.40851	1	1	no	1.40851	1.26814
ENSG00000154222.14_3	CC2D1B	chr1:52607765-52831865	0	0.407994	1	1	no	1.40799	1.26783
ENSG00000227417.3_5	AC114402.2	chr1:203764781-203824127	0	0.407752	1	1	no	1.40775	1.26769
ENSG00000244691.1_4	RPL10AP1	chr14:103851728-103970168	0	0.407752	1	1	no	1.40775	1.26769
ENSG00000258945.1_5	AL049775.3	chr14:85990775-85996332	0	0.407752	1	1	no	1.40775	1.26769
ENSG00000271642.1_4	MARK3P1	chr12:46777461-47269942	0	0.407752	1	1	no	1.40775	1.26769
ENSG00000213186.7_3	TRIM59	chr3:159943282-160203561	0.213127	0.40755	1	1	no	1.16027	1.11121
ENSG00000151135.9_2	TMEM263	chr12:107349496-107380944	0	0.40683	1	1	no	1.40683	1.26713
ENSG00000271730.1_5	AL390208.1	chr6:109307639-109416022	0	0.40683	1	1	no	1.40683	1.26713
ENSG00000159335.15_2	PTMS	chr12:6857161-6880118	3.28897	0.406738	1	1	no	0.32799	0.409244
ENSG00000237187.8_5	NR2F1-AS1	chr5:92745064-92930321	0	0.405912	1	1	no	1.40591	1.26658
ENSG00000228513.1_2	AC023271.1	chr2:203879601-204091101	0	0.405039	1	1	no	1.40504	1.26606
ENSG00000260558.2_5	AC018557.2	chr16:66754795-66788643	0	0.405039	1	1	no	1.40504	1.26606
ENSG00000254582.1_4	PSMA2P1	chr11:87040448-87041094	0	0.404998	1	1	no	1.405	1.26604
ENSG00000279658.1_5	AC110491.2	chr3:97540883-97691301	0	0.404998	1	1	no	1.405	1.26604
ENSG00000188451.8_4	SRP72P2	chr6:158653267-158932860	0	0.404832	1	1	no	1.40483	1.26594
ENSG00000284966.2_2	AL138689.2	chr13:107142078-107188010	1.35329	0.404405	1	1	no	0.596784	0.675169
ENSG00000090989.17_3	EXOC1	chr4:56719781-56771200	0	0.404088	1	1	no	1.40409	1.26549
ENSG00000235481.2_5	UBE2R2-AS1	chr9:33750463-33920402	0	0.404088	1	1	no	1.40409	1.26549
ENSG00000271771.1_5	AC139792.1	chr5:34158225-34158872	0	0.404088	1	1	no	1.40409	1.26549
ENSG00000273221.1_5	AL355816.2	chr1:111659954-111727724	0	0.404088	1	1	no	1.40409	1.26549
ENSG00000090581.9_3	GNPTG	chr16:1401923-1464752	0	0.403923	1	1	no	1.40392	1.26539
ENSG00000233429.9_4	HOTAIRM1	chr7:27132611-27139884	0	0.403617	1	1	no	1.40362	1.26521
ENSG00000253420.1_5	AC103853.1	chr8:105602960-107072752	0	0.40228	1	1	no	1.40228	1.2644
ENSG00000099974.7_3	DDTL	chr22:24309088-24333615	0	0.401735	1	1	no	1.40173	1.26408
ENSG00000163788.13_2	SNRK	chr3:43328003-43775863	0	0.400695	1	1	no	1.4007	1.26345
ENSG00000234881.1_4	PIGFP2	chr9:126118448-126692431	0	0.400489	1	1	no	1.40049	1.26333
ENSG00000254340.1_5	AC022784.5	chr8:8993764-9009084	4.18943	0.400489	1	1	no	0.269873	0.344685
ENSG00000249947.2_4	XBP1P1	chr5:112043194-112258236	0	0.399599	1	1	no	1.3996	1.26279
ENSG00000229376.3_4	CICP3	chr1:521450-794826	0	0.399131	1	1	no	1.39913	1.26251
ENSG00000267254.5_5	ZNF790-AS1	chr19:37288419-37407193	0	0.398713	1	1	no	1.39871	1.26226
ENSG00000156787.16_4	TBC1D31	chr8:124014799-124164393	2.08543	0.398713	1	1	no	0.453328	0.539361
ENSG00000279331.1_4	RBM12B-AS1	chr8:94225530-94753245	2.08543	0.398713	1	1	no	0.453328	0.539361
ENSG00000220506.2_5	AL136310.1	chr6:111620230-111927481	0	0.397833	1	1	no	1.39783	1.26173
ENSG00000136830.11_2	FAM129B	chr9:130267617-130341268	0	0.39776	1	1	no	1.39776	1.26169
ENSG00000254618.1_2	TMED10P1	chr8:146198974-146231432	0	0.396953	1	1	no	1.39695	1.2612
ENSG00000056972.18_4	TRAF3IP2	chr6:111620230-111927481	0.780522	0.396625	1	1	no	0.784391	0.835432
ENSG00000042429.11_3	MED17	chr11:93394804-93548129	0	0.396079	1	1	no	1.39608	1.26068
ENSG00000231794.5_6	AC009542.1	chr7:134868590-134896286	0	0.396079	1	1	no	1.39608	1.26068
ENSG00000256885.1	AP001877.1	chr11:95502105-95565857	0	0.396079	1	1	no	1.39608	1.26068
ENSG00000138303.17_3	ASCC1	chr10:73855789-73995618	0	0.395351	1	1	no	1.39535	1.26024
ENSG00000250698.1_5	AC131182.1	chr4:140586921-141075338	0	0.395208	1	1	no	1.39521	1.26015
ENSG00000279187.1_5	AC027601.5	chr17:79218799-79269347	0	0.394405	1	1	no	1.3944	1.25967
ENSG00000224000.1_6	Z97198.1	chr1:172745044-173033155	0	0.394342	1	1	no	1.39434	1.25963
ENSG00000280832.1_5	GSEC	chr11:126152959-126225482	0	0.393819	1	1	no	1.39382	1.25931
ENSG00000064225.12_4	ST3GAL6	chr3:98433173-98620533	0	0.393479	1	1	no	1.39348	1.25911
ENSG00000259367.1_6	AC087286.2	chr15:85923801-86293512	0	0.39262	1	1	no	1.39262	1.25859
ENSG00000125779.22_3	PANK2	chr20:3868885-3996229	0	0.391765	1	1	no	1.39176	1.25808
ENSG00000262480.2_4	SAMD11P1	chr17:2496503-2588909	0	0.391765	1	1	no	1.39176	1.25808
ENSG00000124795.15_4	DEK	chr6:18224098-18265054	0	0.391755	1	1	no	1.39176	1.25807
ENSG00000007168.12_3	PAFAH1B1	chr17:2496503-2588909	0	0.390888	1	1	no	1.39089	1.25755
ENSG00000231770.5_5	TMEM44-AS1	chr3:194304739-194393206	0	0.390043	1	1	no	1.39004	1.25704
ENSG00000250714.3_5	AC100861.2	chr8:23046791-23088439	0	0.389682	1	1	no	1.38968	1.25682
ENSG00000122783.16_4	CYREN	chr7:134671258-134855547	0	0.389265	1	1	no	1.38926	1.25657
ENSG00000251675.1_5	AC010260.1	chr5:79407473-79551898	0	0.389222	1	1	no	1.38922	1.25654
ENSG00000153140.8_2	CETN3	chr5:89688077-89705603	0	0.389066	1	1	no	1.38907	1.25645
ENSG00000140553.17_3	UNC45A	chr15:91473193-91506355	3.15534	0.388381	1	1	no	0.33412	0.415888
ENSG00000124575.6_2	HIST1H1D	chr6:26234495-26235161	0	0.387544	1	1	no	1.38754	1.25553
ENSG00000240553.1_6	AL031428.1	chr1:23345935-23504301	0	0.387544	1	1	no	1.38754	1.25553
ENSG00000230661.1_4	YY1P1	chr10:72238576-72328205	0	0.385881	1	1	no	1.38588	1.25452
ENSG00000166200.14_3	COPS2	chr15:49398264-49913128	0	0.385778	1	1	no	1.38578	1.25446
ENSG00000049247.13_2	UTS2	chr1:7844379-7913572	0	0.385656	1	1	no	1.38566	1.25439
ENSG00000233622.3_5	CYP2T1P	chr19:41277552-41406413	0	0.385445	1	1	no	1.38545	1.25426
ENSG00000236478.2_5	AC012513.2	chr2:216972186-217071026	0	0.384681	1	1	no	1.38468	1.2538
ENSG00000091317.7_2	CMTM6	chr3:32433162-32544900	0	0.384233	1	1	no	1.38423	1.25353
ENSG00000152457.17_4	DCLRE1C	chr10:14920818-14996431	0.481796	0.383871	1	1	no	0.933915	0.951524
ENSG00000255886.1_5	AC020611.2	chr12:64238072-64556001	0	0.383413	1	1	no	1.38341	1.25303
ENSG00000143845.14_3	ETNK2	chr1:204100189-204121131	0	0.383345	1	1	no	1.38335	1.25299
ENSG00000256377.5_5	AC009509.1	chr12:27849320-27863703	0	0.382581	1	1	no	1.38258	1.25253
ENSG00000267199.1_5	AP001029.2	chr18:12438888-12725739	2.9493	0.382014	1	1	no	0.349939	0.432894
ENSG00000229591.1_5	AC006017.1	chr7:151722758-151819432	0	0.381786	1	1	no	1.38179	1.25204
ENSG00000272941.1_5	AC083862.2	chr7:134671258-134855547	0	0.381418	1	1	no	1.38142	1.25182
ENSG00000125538.11_3	IL1B	chr2:113587327-113594480	0	0.38134	1	1	no	1.38134	1.25177
ENSG00000183397.5_2	C19orf71	chr19:3506270-3579086	0	0.380977	1	1	no	1.38098	1.25155
ENSG00000235885.7_5	LINC01828	chr2:67313577-67538571	0	0.380977	1	1	no	1.38098	1.25155
ENSG00000143450.16_5	OAZ3	chr1:151728016-151766878	0	0.380567	1	1	no	1.38057	1.25131
ENSG00000128294.15_2	TPST2	chr22:26917948-26992681	0	0.380172	1	1	no	1.38017	1.25107
ENSG00000228838.1_5	AL355483.2	chr1:53692563-53793742	0	0.380172	1	1	no	1.38017	1.25107
ENSG00000149136.8_2	SSRP1	chr11:57093076-57103351	0	0.380169	1	1	no	1.38017	1.25106
ENSG00000111716.12_3	LDHB	chr12:21679240-21928515	0	0.377764	1	1	no	1.37776	1.24961
ENSG00000170917.13_2	NUDT6	chr4:123747862-123844123	1.97573	0.37763	1	1	no	0.462955	0.548886
ENSG00000116459.10_3	ATP5PB	chr1:111981259-112005395	0	0.37733	1	1	no	1.37733	1.24934
ENSG00000225422.4_4	RBMS1P1	chr12:66582658-66651214	0	0.37702	1	1	no	1.37702	1.24915
ENSG00000177640.15_5	CASC2	chr10:119764426-119969665	1.97176	0.376986	1	1	no	0.463357	0.549282
ENSG00000269867.1_6	AC010326.3	chr19:58281022-58427978	0	0.376984	1	1	no	1.37698	1.24913
ENSG00000182533.6_3	CAV3	chr3:8661085-9005457	0	0.376196	1	1	no	1.3762	1.24865
ENSG00000280852.2_5	AC025048.6	chr17:58179119-58180280	0	0.375055	1	1	no	1.37506	1.24796
ENSG00000237945.7_4	LINC00649	chr21:34876237-35349992	0	0.374629	1	1	no	1.37463	1.2477
ENSG00000265451.1_5	AC012447.1	chr2:122095351-122407163	0	0.374629	1	1	no	1.37463	1.2477
ENSG00000164323.13_4	CFAP97	chr4:186080818-186317053	0	0.374623	1	1	no	1.37462	1.2477
ENSG00000180385.8_4	EMC3-AS1	chr3:10000400-10052893	0	0.37385	1	1	no	1.37385	1.24723
ENSG00000265845.2_5	AC024267.4	chr17:27232267-27384238	0	0.37385	1	1	no	1.37385	1.24723
ENSG00000229056.2_5	AC020571.1	chr2:197053822-197458416	0	0.373705	1	1	no	1.3737	1.24714
ENSG00000244226.1_4	ILF2P1	chr3:65339199-66024509	0	0.372337	1	1	no	1.37234	1.24631
ENSG00000187091.13_3	PLCD1	chr3:38048986-38071253	0	0.372302	1	1	no	1.3723	1.24629
ENSG00000168092.13_2	PAFAH1B2	chr11:117014982-117047610	0	0.372246	1	1	no	1.37225	1.24625
ENSG00000134330.18_3	IAH1	chr2:9613786-9696904	0.972123	0.371777	1	1	no	0.695584	0.761782
ENSG00000254829.1_5	AP003032.2	chr11:77726760-77791265	0	0.371533	1	1	no	1.37153	1.24582
ENSG00000164776.9_3	PHKG1	chr7:56131694-56160689	1.63778	0.371278	1	1	no	0.519861	0.603939
ENSG00000167136.6_2	ENDOG	chr9:131580752-131592100	0	0.370803	1	1	no	1.3708	1.24538
ENSG00000010803.16_3	SCMH1	chr1:41480261-41707826	0	0.370767	1	1	no	1.37077	1.24535
ENSG00000267039.1_5	AC016493.1	chr18:33877676-34812135	0	0.370004	1	1	no	1.37	1.24489
ENSG00000279716.1_5	AC006128.1	chr19:15464195-15529952	0	0.369797	1	1	no	1.3698	1.24476
ENSG00000006453.13_3	BAIAP2L1	chr7:97881690-98030380	0	0.369245	1	1	no	1.36925	1.24443
ENSG00000236383.3	LINC00854	chr17:41363853-41383338	0	0.369245	1	1	no	1.36925	1.24443
ENSG00000255321.1_5	AC068389.3	chr8:61429415-61536186	0	0.369245	1	1	no	1.36925	1.24443
ENSG00000270184.1_5	AC018695.4	chr16:85805363-85840650	0	0.369245	1	1	no	1.36925	1.24443
ENSG00000134013.15_3	LOXL2	chr8:23154701-23315208	0	0.369244	1	1	no	1.36924	1.24443
ENSG00000248100.2_5	AC087257.1	chr12:27676363-27848497	1.15781	0.368997	1	1	no	0.634438	0.708795
ENSG00000242732.4_5	RTL5	chrX:71130667-71381600	0	0.368642	1	1	no	1.36864	1.24406
ENSG00000121350.15_2	PYROXD1	chr12:21590548-21654603	0	0.366272	1	1	no	1.36627	1.24262
ENSG00000172215.5_3	CXCR6	chr3:45959390-46037316	0	0.366262	1	1	no	1.36626	1.24261
ENSG00000258660.1_5	AC006146.1	chr14:74111577-74170435	0	0.366237	1	1	no	1.36624	1.24259
ENSG00000160226.15_4	CFAP410	chr21:45748826-45760353	0	0.365861	1	1	no	1.36586	1.24237
ENSG00000113456.18_2	RAD1	chr5:34905368-34926101	0	0.36554	1	1	no	1.36554	1.24217
ENSG00000235790.7_6	AC114488.2	chr1:32083286-32169920	0	0.364559	1	1	no	1.36456	1.24157
ENSG00000235397.1_5	EPN2-AS1	chr17:19118927-19240028	0	0.364054	1	1	no	1.36405	1.24126
ENSG00000235096.2_5	AC118555.1	chr1:245912643-246670614	0	0.364014	1	1	no	1.36401	1.24124
ENSG00000138172.10_2	CALHM2	chr10:105206542-105212159	0	0.363794	1	1	no	1.36379	1.2411
ENSG00000227289.1_4	HSFY3P	chrY:2709526-2800041	0	0.363679	1	1	no	1.36368	1.24103
ENSG00000092841.18_5	MYL6	chr12:56544579-56584068	0.949071	0.362945	1	1	no	0.699279	0.764923
ENSG00000184470.20_4	TXNRD2	chr22:19863039-20004331	0	0.362466	1	1	no	1.36247	1.24029
ENSG00000067225.17_4	PKM	chr15:72491369-72524163	0	0.361812	1	1	no	1.36181	1.23989
ENSG00000278601.1_5	AL158163.2	chr10:112629500-112679032	0	0.36109	1	1	no	1.36109	1.23945
ENSG00000244476.2_2	ERVFRD-1	chr6:11094265-11138966	0.535804	0.361032	1	1	no	0.886202	0.915484
ENSG00000204842.15_6	ATXN2	chr12:111843751-112038060	0	0.360898	1	1	no	1.3609	1.23934
ENSG00000125245.12_2	GPR18	chr13:99853027-100038688	0	0.360868	1	1	no	1.36087	1.23932
ENSG00000281974.1_5	AC025268.1	chr10:88695296-88784489	0	0.360761	1	1	no	1.36076	1.23925
ENSG00000168152.12_3	THAP9	chr4:83739813-83934079	0	0.360757	1	1	no	1.36076	1.23925
ENSG00000146006.7_2	LRRTM2	chr5:137946655-138270723	0	0.36046	1	1	no	1.36046	1.23907
ENSG00000285766.1_1	AC092042.4	chr3:43120723-43147568	0	0.360367	1	1	no	1.36037	1.23901
ENSG00000108786.10_3	HSD17B1	chr17:40688189-40718295	5.92832	0.360338	1	1	no	0.196345	0.258633
ENSG00000176383.8_3	B3GNT4	chr12:122688089-122751068	0.36927	0.360038	1	1	no	0.993258	0.995128
ENSG00000215493.3_5	AC007731.2	chr22:20779104-20850170	0.626602	0.35945	1	1	no	0.835761	0.876378
ENSG00000279649.1_6	AC020978.9	chr16:68298418-68344849	0.751822	0.359414	1	1	no	0.776	0.828632
ENSG00000108666.9_5	C17orf75	chr17:30593194-30708905	0	0.358928	1	1	no	1.35893	1.23813
ENSG00000224315.2_4	RPL7P7	chr1:8412456-8877702	0	0.358928	1	1	no	1.35893	1.23813
ENSG00000178826.10_2	TMEM139	chr7:142941185-142985141	0	0.358752	1	1	no	1.35875	1.23802
ENSG00000268059.1	AL441883.1	chr6:13615558-13711796	5.86775	0.358214	1	1	no	0.197767	0.260347
ENSG00000133275.15_1	CSNK1G2	chr19:1941147-1981337	0	0.35816	1	1	no	1.35816	1.23766
ENSG00000176788.8_3	BASP1	chr5:17065706-17276952	0	0.357489	1	1	no	1.35749	1.23725
ENSG00000171217.5_2	CLDN20	chr6:155054458-155635627	0	0.357179	1	1	no	1.35718	1.23706
ENSG00000266171.1_5	AP001020.3	chr18:721587-812547	0	0.356835	1	1	no	1.35684	1.23685
ENSG00000138442.9_2	WDR12	chr2:203739504-203879521	0	0.356792	1	1	no	1.35679	1.23682
ENSG00000125844.15_6	RRBP1	chr20:17594322-17662940	0	0.356436	1	1	no	1.35644	1.23661
ENSG00000114395.10_3	CYB561D2	chr3:50384760-50541675	0	0.356086	1	1	no	1.35609	1.23639
ENSG00000089723.9_2	OTUB2	chr14:94492674-94547591	0	0.355382	1	1	no	1.35538	1.23596
ENSG00000143401.14_4	ANP32E	chr1:150190716-150208504	0	0.35537	1	1	no	1.35537	1.23595
ENSG00000121957.13_5	GPSM2	chr1:109358519-109506106	0.22379	0.35411	1	1	no	1.10649	1.07484
ENSG00000251332.1_5	AC021106.2	chr4:37892707-38140796	0	0.353983	1	1	no	1.35398	1.2351
ENSG00000153187.19_5	HNRNPU	chr1:244998623-245027862	0.686766	0.353484	1	1	no	0.802414	0.84993
ENSG00000171819.4_2	ANGPTL7	chr1:11166591-11322564	0	0.353335	1	1	no	1.35333	1.23471
ENSG00000237004.4_4	ZNRF2P1	chr7:32535037-32802536	0	0.353288	1	1	no	1.35329	1.23468
ENSG00000176148.15_3	TCP11L1	chr11:33060962-33213144	0	0.353284	1	1	no	1.35328	1.23468
ENSG00000253200.1_5	AC037459.3	chr8:22462144-22526661	0	0.352922	1	1	no	1.35292	1.23445
ENSG00000255449.1_6	AP002812.5	chr11:77532154-77705724	0	0.352596	1	1	no	1.3526	1.23425
ENSG00000276278.1_5	AC048382.6	chr15:85141039-85197574	0	0.352282	1	1	no	1.35228	1.23406
ENSG00000243038.1_5	AL117692.1	chr14:50394288-50559361	0	0.351906	1	1	no	1.35191	1.23383
ENSG00000188107.14_3	EYS	chr6:64345724-66417118	0.0913601	0.3519	1	1	no	1.23873	1.16268
ENSG00000099203.6_3	TMED1	chr19:10828754-10946994	0	0.351871	1	1	no	1.35187	1.23381
ENSG00000215066.3	C9orf38	chr9:6413150-6507054	0	0.351818	1	1	no	1.35182	1.23378
ENSG00000204113.6_4	BMP2KL	chrX:73164018-73513409	0	0.351598	1	1	no	1.3516	1.23364
ENSG00000234281.5_5	LANCL1-AS1	chr2:211189482-211342376	0	0.351218	1	1	no	1.35122	1.23341
ENSG00000269067.1_2	ZNF728	chr19:23158269-23185978	0	0.351218	1	1	no	1.35122	1.23341
ENSG00000237437.1_4	ASS1P12	chr9:32945993-32947220	0	0.350907	1	1	no	1.35091	1.23322
ENSG00000232815.1_2	DUX4L50	chr9:68413481-68414196	0	0.350534	1	1	no	1.35053	1.23299
ENSG00000274092.1_5	AC106739.1	chr16:27324707-27376099	1.83339	0.350534	1	1	no	0.47665	0.562327
ENSG00000153339.13_3	TRAPPC8	chr18:29409135-29533099	0	0.350532	1	1	no	1.35053	1.23299
ENSG00000257191.1_5	AC090709.1	chr12:79257772-79897176	0	0.349852	1	1	no	1.34985	1.23257
ENSG00000071082.10_3	RPL31	chr2:101436613-101886778	0	0.349849	1	1	no	1.34985	1.23257
ENSG00000198755.10_2	RPL10A	chr6:35436184-35438562	0	0.34981	1	1	no	1.34981	1.23254
ENSG00000257097.1_4	CLIP1-AS1	chr12:122755978-122907179	0	0.349666	1	1	no	1.34967	1.23246
ENSG00000237522.1_4	NONOP2	chr2:61163953-61165184	0	0.349543	1	1	no	1.34954	1.23238
ENSG00000137309.19_2	HMGA1	chr6:34204649-34214008	0	0.349224	1	1	no	1.34922	1.23218
ENSG00000164535.14_3	DAGLB	chr7:6448756-6524873	0	0.348697	1	1	no	1.3487	1.23186
ENSG00000180304.14_3	OAZ2	chr15:64979771-65011801	0	0.348613	1	1	no	1.34861	1.23181
ENSG00000139899.10_2	CBLN3	chr14:24895737-24912111	0	0.348501	1	1	no	1.3485	1.23174
ENSG00000100568.10_4	VTI1B	chr14:68086514-68162531	0.182663	0.348496	1	1	no	1.14022	1.09776
ENSG00000229696.1_4	KARSP1	chr13:42140972-42555701	0	0.348087	1	1	no	1.34809	1.23149
ENSG00000256134.1_4	EGLN3P1	chr12:16064105-16190216	0	0.347151	1	1	no	1.34715	1.23091
ENSG00000259755.1_5	AC090907.2	chr15:101389765-101626271	0	0.347151	1	1	no	1.34715	1.23091
ENSG00000285651.1_1	AL450992.3	chr1:151846059-151882284	0	0.346798	1	1	no	1.3468	1.23069
ENSG00000159596.6_2	TMEM69	chr1:46092975-46216322	0	0.345816	1	1	no	1.34582	1.23009
ENSG00000204977.9_3	TRIM13	chr13:50556687-51424041	0	0.345349	1	1	no	1.34535	1.2298
ENSG00000104936.17_4	DMPK	chr19:46268042-46296060	0	0.345152	1	1	no	1.34515	1.22968
ENSG00000285770.1_1	AC018653.4	chr12:7281674-7311541	0	0.344491	1	1	no	1.34449	1.22927
ENSG00000134283.17_4	PPHLN1	chr12:42632248-42984157	2.37243	0.342761	1	1	no	0.398158	0.483528
ENSG00000278831.1_5	AL513190.1	chr10:126150402-126480439	0	0.342523	1	1	no	1.34252	1.22806
ENSG00000141556.20_4	TBCD	chr17:80709939-81009686	0	0.342299	1	1	no	1.3423	1.22793
ENSG00000215867.4_4	KRT18P57	chr1:112025969-112310638	0	0.341902	1	1	no	1.3419	1.22768
ENSG00000136937.12_3	NCBP1	chr9:100395907-100436030	0	0.341872	1	1	no	1.34187	1.22766
ENSG00000267628.1_5	AC104423.1	chr18:76829284-77138287	0	0.341872	1	1	no	1.34187	1.22766
ENSG00000162032.15_3	SPSB3	chr16:1823207-1844972	0	0.341695	1	1	no	1.3417	1.22755
ENSG00000109016.17_3	DHRS7B	chr17:21026676-21096578	0	0.341223	1	1	no	1.34122	1.22726
ENSG00000269950.1_5	AP000962.1	chr21:17300615-18017384	0	0.341223	1	1	no	1.34122	1.22726
ENSG00000240990.10_5	HOXA11-AS	chr7:27221128-27233067	0	0.341103	1	1	no	1.3411	1.22719
ENSG00000173065.13_5	FAM222B	chr17:27082995-27188085	0	0.339934	1	1	no	1.33993	1.22647
ENSG00000166171.12_2	DPCD	chr10:103330316-103369425	0	0.339879	1	1	no	1.33988	1.22643
ENSG00000261423.1_6	TMEM202-AS1	chr15:72690613-72895326	0.443019	0.338856	1	1	no	0.927816	0.946967
ENSG00000119321.8_5	FKBP15	chr9:115913221-115983641	0	0.338573	1	1	no	1.33857	1.22563
ENSG00000269832.1	AL627171.2	chr14:50234325-50319921	0	0.338046	1	1	no	1.33805	1.2253
ENSG00000146007.10_5	ZMAT2	chr5:140044260-140086261	0	0.337371	1	1	no	1.33737	1.22489
ENSG00000188384.3	CSPG4P8	chr15:82751613-82798350	0.293824	0.337115	1	1	no	1.03346	1.02394
ENSG00000226803.8_6	ZNF451-AS1	chr6:56951641-57087112	0	0.336122	1	1	no	1.33612	1.22412
ENSG00000248288.1_5	AC008868.1	chr5:64444562-64777747	0	0.336122	1	1	no	1.33612	1.22412
ENSG00000235121.1_6	AL645504.1	chr1:201592012-201853422	0	0.335742	1	1	no	1.33574	1.22388
ENSG00000173264.14_3	GPR137	chr11:64037301-64056972	0	0.335523	1	1	no	1.33552	1.22375
ENSG00000235677.1_4	NPM1P26	chr10:98277865-98347209	0	0.335495	1	1	no	1.33549	1.22373
ENSG00000205940.8_2	HSP90AB2P	chr4:13335037-13340281	0	0.334566	1	1	no	1.33457	1.22315
ENSG00000164621.5_5	SMAD5-AS1	chr5:135465195-135524435	0	0.334285	1	1	no	1.33428	1.22298
ENSG00000212961.4_4	HNRNPA1P40	chr11:74041362-74197096	0	0.334276	1	1	no	1.33428	1.22298
ENSG00000185055.10_4	EFCAB10	chr7:105172531-105241322	0	0.334027	1	1	no	1.33403	1.22282
ENSG00000148335.14_2	NTMT1	chr9:132371162-132404448	0	0.333538	1	1	no	1.33354	1.22252
ENSG00000105085.10_3	MED26	chr19:16589867-16771253	0	0.33301	1	1	no	1.33301	1.22219
ENSG00000163900.10_2	TMEM41A	chr3:185000728-185216845	0	0.332395	1	1	no	1.33239	1.22181
ENSG00000248340.2_5	AC106047.2	chr4:26859299-27027003	0	0.332395	1	1	no	1.33239	1.22181
ENSG00000259656.1_5	AC013452.2	chr15:49393987-49395461	0	0.332395	1	1	no	1.33239	1.22181
ENSG00000083520.14_2	DIS3	chr13:73301886-73590599	0	0.332199	1	1	no	1.3322	1.22169
ENSG00000228076.2_5	AL591719.1	chr1:109289295-109352148	0	0.331782	1	1	no	1.33178	1.22143
ENSG00000236526.1_5	AL035448.1	chr20:11871370-11907257	0	0.331208	1	1	no	1.33121	1.22108
ENSG00000231035.1_4	RPL7L1P9	chr2:218625269-218626014	0	0.331171	1	1	no	1.33117	1.22105
ENSG00000230333.6_6	AC004160.1	chr7:11220528-11871824	0	0.330562	1	1	no	1.33056	1.22068
ENSG00000228925.1_5	AC016722.2	chr2:47126413-47403740	0.575952	0.330396	1	1	no	0.844186	0.882984
ENSG00000269985.1_5	AL021328.1	chr6:5261276-5829425	0	0.330286	1	1	no	1.33029	1.22051
ENSG00000134480.14_3	CCNH	chr5:86563704-86795157	1.30087	0.32997	1	1	no	0.578029	0.658124
ENSG00000267954.1	AP000349.1	chr22:24105207-24126503	1.72574	0.329956	1	1	no	0.487925	0.573302
ENSG00000228000.1_4	RPL7AP65	chr17:18174741-18218321	0	0.329351	1	1	no	1.32935	1.21993
ENSG00000275055.1_5	AC011468.5	chr19:52534631-52599018	0	0.329351	1	1	no	1.32935	1.21993
ENSG00000163468.14_2	CCT3	chr1:156278758-156337664	0	0.329229	1	1	no	1.32923	1.21985
ENSG00000094916.15_4	CBX5	chr12:54624723-54745633	0	0.328897	1	1	no	1.3289	1.21965
ENSG00000174775.16_2	HRAS	chr11:532241-537287	0	0.328749	1	1	no	1.32875	1.21956
ENSG00000149483.11_2	TMEM138	chr11:61066922-61136981	0	0.327787	1	1	no	1.32779	1.21896
ENSG00000236031.1_5	AL591721.1	chr1:243419335-244014381	0	0.327553	1	1	no	1.32755	1.21881
ENSG00000079134.11_3	THOC1	chr18:158382-268050	0	0.327552	1	1	no	1.32755	1.21881
ENSG00000159496.14_4	RGL4	chr22:23950638-24059543	0.525904	0.32717	1	1	no	0.86976	0.902853
ENSG00000203814.6_3	HIST2H2BF	chr1:149754226-149783928	0	0.326926	1	1	no	1.32693	1.21843
ENSG00000103197.17_4	TSC2	chr16:2089815-2185899	0	0.326398	1	1	no	1.3264	1.2181
ENSG00000114933.15_3	INO80D	chr2:206854308-206951288	0	0.326363	1	1	no	1.32636	1.21808
ENSG00000166681.13_4	BEX3	chrX:102631267-102633005	0	0.326147	1	1	no	1.32615	1.21794
ENSG00000145916.18_4	RMND5B	chr5:177557996-177580968	0.97358	0.325764	1	1	no	0.671756	0.741364
ENSG00000163806.15_3	SPDYA	chr2:28974505-29093167	0	0.325095	1	1	no	1.3251	1.21729
ENSG00000172803.17_2	SNX32	chr11:65590492-65641063	0.849621	0.324929	1	1	no	0.716325	0.779322
ENSG00000243056.1_3	EIF4EBP3	chr5:139781398-139937837	0	0.324736	1	1	no	1.32474	1.21707
ENSG00000022267.16_4	FHL1	chrX:135228860-135293518	0	0.324596	1	1	no	1.3246	1.21698
ENSG00000279152.1_4	AC129492.7	chr17:8091650-8094225	0	0.324596	1	1	no	1.3246	1.21698
ENSG00000070366.13_5	SMG6	chr17:1957447-2284352	0	0.324485	1	1	no	1.32449	1.21691
ENSG00000160229.11_3	ZNF66	chr19:20959109-20990128	0	0.324011	1	1	no	1.32401	1.21662
ENSG00000131378.13_5	RFTN1	chr3:16306666-16555533	0	0.32345	1	1	no	1.32345	1.21627
ENSG00000110011.13_3	DNAJC4	chr11:63974149-64001824	0	0.322804	1	1	no	1.3228	1.21587
ENSG00000271075.1_5	AL139317.4	chr14:53258502-53419153	0	0.32227	1	1	no	1.32227	1.21554
ENSG00000104960.15_2	PTOV1	chr19:50321535-50392006	0	0.321536	1	1	no	1.32154	1.21508
ENSG00000285836.1_1	AC092896.2	chr3:113666747-113807269	0	0.320287	1	1	no	1.32029	1.2143
ENSG00000140521.13_5	POLG	chr15:89787179-89878092	1.67352	0.320002	1	1	no	0.493732	0.578921
ENSG00000215156.5_5	AC138409.1	chr5:34164802-34244901	0.276952	0.317758	1	1	no	1.03196	1.02287
ENSG00000113552.15_3	GNPDA1	chr5:141371313-141392606	0	0.31774	1	1	no	1.31774	1.21272
ENSG00000267396.1_5	AC090236.1	chr18:55711598-56068772	1.66171	0.317715	1	1	no	0.495063	0.580207
ENSG00000164307.12_4	ERAP1	chr5:95220801-96143803	2.02304	0.317256	1	1	no	0.435739	0.521793
ENSG00000231933.7_6	Z98949.1	chr22:26138110-26427007	0	0.317155	1	1	no	1.31716	1.21235
ENSG00000188026.12_4	RILPL1	chr12:123942187-124018265	0	0.317151	1	1	no	1.31715	1.21235
ENSG00000231999.6_5	LRRC8C-DT	chr1:89990394-90402170	1.605	0.316599	1	1	no	0.505412	0.590159
ENSG00000155275.18_4	TRMT44	chr4:8368008-8514337	0	0.316597	1	1	no	1.3166	1.21201
ENSG00000165637.13_2	VDAC2	chr10:76969911-76991206	0	0.316597	1	1	no	1.3166	1.21201
ENSG00000223745.7_5	CCDC18-AS1	chr1:93615298-93835055	0	0.316597	1	1	no	1.3166	1.21201
ENSG00000051128.18_4	HOMER3	chr19:19010322-19057640	3.86622	0.316597	1	1	no	0.270558	0.345463
ENSG00000138069.17_3	RAB1A	chr2:65283499-65357465	0	0.31604	1	1	no	1.31604	1.21166
ENSG00000264982.1_5	AC015563.2	chr18:29598334-30354376	0	0.315486	1	1	no	1.31549	1.21132
ENSG00000226800.5_4	CACTIN-AS1	chr19:3607244-3626813	0	0.315335	1	1	no	1.31533	1.21122
ENSG00000174917.8_3	C19orf70	chr19:5674957-5720583	0	0.314934	1	1	no	1.31493	1.21097
ENSG00000241468.7_4	ATP5MF	chr7:98923501-99063954	0	0.314383	1	1	no	1.31438	1.21063
ENSG00000277675.1_1	AC211486.5	chr7:74601105-74653445	0	0.313835	1	1	no	1.31384	1.21029
ENSG00000065978.18_3	YBX1	chr1:43148097-43168020	0	0.313277	1	1	no	1.31328	1.20994
ENSG00000168890.13_3	TMEM150A	chr2:85825670-85876405	0	0.312856	1	1	no	1.31286	1.20968
ENSG00000235872.2_5	AC078777.1	chr12:68042117-68064699	0	0.312743	1	1	no	1.31274	1.2096
ENSG00000188051.6_3	TMEM221	chr19:17546317-17571763	0	0.312233	1	1	no	1.31223	1.20929
ENSG00000221949.5_4	LINC01465	chr12:62995530-63015993	1.62721	0.311112	1	1	no	0.499051	0.58405
ENSG00000148377.5_2	IDI2	chr10:1017085-1095110	0	0.310876	1	1	no	1.31088	1.20844
ENSG00000066697.14_3	MSANTD3	chr9:103189437-103339918	0	0.309616	1	1	no	1.30962	1.20765
ENSG00000204195.3_2	AWAT1	chrX:69454504-69460477	0	0.309272	1	1	no	1.30927	1.20744
ENSG00000112237.12_3	CCNC	chr6:99990255-100016972	0	0.309033	1	1	no	1.30903	1.20729
ENSG00000271580.1_5	AL583832.1	chr1:205055269-205091143	0	0.308982	1	1	no	1.30898	1.20726
ENSG00000105519.15_3	CAPS	chr19:5904851-5915888	0	0.308976	1	1	no	1.30898	1.20725
ENSG00000116754.13_2	SRSF11	chr1:70671364-70718735	0	0.308943	1	1	no	1.30894	1.20723
ENSG00000232928.2_4	DDX3P1	chrX:73164018-73513409	0	0.308664	1	1	no	1.30866	1.20706
ENSG00000137880.5_2	GCHFR	chr15:41056217-41107282	0	0.308452	1	1	no	1.30845	1.20693
ENSG00000279504.1_6	AD001527.2	chr19:36602052-36616849	0	0.308452	1	1	no	1.30845	1.20693
ENSG00000187118.13_3	CMC1	chr3:28283074-28390618	1.26942	0.308443	1	1	no	0.576554	0.656775
ENSG00000135821.18_4	GLUL	chr1:182350838-182361341	0	0.30821	1	1	no	1.30821	1.20677
ENSG00000177697.18_3	CD151	chr11:818901-842545	0	0.307924	1	1	no	1.30792	1.2066
ENSG00000228274.3_6	AL021707.2	chr22:39052640-39077825	0	0.307924	1	1	no	1.30792	1.2066
ENSG00000232070.8_3	TMEM253	chr14:21484921-21572881	0	0.307914	1	1	no	1.30791	1.20659
ENSG00000168496.3_3	FEN1	chr11:61447904-61634826	0	0.307357	1	1	no	1.30736	1.20624
ENSG00000256238.1_4	SUPT16HP1	chr12:16500075-16763528	0	0.306807	1	1	no	1.30681	1.2059
ENSG00000132128.16_3	LRRC41	chr1:46713359-46769280	0	0.306437	1	1	no	1.30644	1.20567
ENSG00000171497.4_2	PPID	chr4:159587830-159644548	0	0.306351	1	1	no	1.30635	1.20561
ENSG00000281358.1_4	RASSF1-AS1	chr3:50367212-50378411	0	0.30583	1	1	no	1.30583	1.20529
ENSG00000228863.8_6	AL121985.1	chr1:160639937-160681641	0	0.305759	1	1	no	1.30576	1.20524
ENSG00000240522.1_2	RPL7AP10	chr19:21324826-21378856	0	0.305311	1	1	no	1.30531	1.20496
ENSG00000188916.8_4	INSYN2	chr10:128593977-129250781	0.638289	0.305135	1	1	no	0.796645	0.845306
ENSG00000236564.1_4	YWHAQP5	chr2:99235568-99347589	0	0.304817	1	1	no	1.30482	1.20465
ENSG00000234982.1_5	AL441963.1	chr9:14081841-14398982	0	0.304793	1	1	no	1.30479	1.20464
ENSG00000204856.11_2	FAM216A	chr12:110890288-110928190	0	0.304788	1	1	no	1.30479	1.20463
ENSG00000258527.1_4	ASB9P1	chr15:93146139-93353114	0	0.304278	1	1	no	1.30428	1.20431
ENSG00000267787.6_6	AC027097.2	chr18:55297533-55470547	0	0.304137	1	1	no	1.30414	1.20423
ENSG00000140987.19_3	ZSCAN32	chr16:3415098-3627401	0	0.303966	1	1	no	1.30397	1.20412
ENSG00000213385.3_5	AC105052.2	chr7:102389417-102449672	0	0.303764	1	1	no	1.30376	1.20399
ENSG00000232739.1_5	AL607028.1	chr10:15253641-15413061	0	0.303764	1	1	no	1.30376	1.20399
ENSG00000073598.5_2	FNDC8	chr17:33448597-33469334	0.793026	0.303275	1	1	no	0.726858	0.788149
ENSG00000147679.11_3	UTP23	chr8:117654368-117889107	0	0.302741	1	1	no	1.30274	1.20335
ENSG00000243304.3_5	AC008494.1	chr5:114600365-114601161	0	0.302741	1	1	no	1.30274	1.20335
ENSG00000251279.1_5	SMIM15-AS1	chr5:60453535-60560756	0	0.302741	1	1	no	1.30274	1.20335
ENSG00000270893.1_5	AC008277.2	chr2:160175489-160473593	0	0.302232	1	1	no	1.30223	1.20303
ENSG00000253438.3_3	PCAT1	chr8:127564686-128494384	0	0.302002	1	1	no	1.302	1.20289
ENSG00000182196.13_5	ARL6IP4	chr12:123405497-123467460	0	0.301219	1	1	no	1.30122	1.2024
ENSG00000235106.9_5	BRD3OS	chr9:136890560-136933657	0.462875	0.300271	1	1	no	0.888846	0.917505
ENSG00000269018.1	AP001362.1	chr11:65343508-65360121	0	0.300214	1	1	no	1.30021	1.20177
ENSG00000163527.9_2	STT3B	chr3:31574129-31679114	0	0.300182	1	1	no	1.30018	1.20175
ENSG00000248487.8_3	ABHD14A	chr3:51989329-52023218	0	0.299714	1	1	no	1.29971	1.20145
ENSG00000197774.12_3	EME2	chr16:1823207-1844972	0.643602	0.299368	1	1	no	0.790561	0.840412
ENSG00000224055.1_4	GAPDHP55	chr15:44162958-44487450	0	0.299216	1	1	no	1.29922	1.20114
ENSG00000237672.1_5	KRR1P1	chr13:20532809-20665968	0	0.299216	1	1	no	1.29922	1.20114
ENSG00000239351.1_4	NPM1P29	chr3:149478886-149942977	0	0.299216	1	1	no	1.29922	1.20114
ENSG00000224746.1_4	AC015987.1	chr7:135611202-135662101	1.56234	0.298719	1	1	no	0.506849	0.591535
ENSG00000142655.12_2	PEX14	chr1:10516578-10690815	0	0.298223	1	1	no	1.29822	1.20052
ENSG00000259591.1_5	AC022898.1	chr15:60771376-61521518	0	0.29773	1	1	no	1.29773	1.20021
ENSG00000236583.1_2	AP004290.1	chr8:100025493-100906290	0	0.29726	1	1	no	1.29726	1.19991
ENSG00000275488.1_5	AC023509.5	chr12:53900471-54020194	0	0.297238	1	1	no	1.29724	1.1999
ENSG00000228509.5_5	AC006460.1	chr2:191511471-191573442	0	0.296747	1	1	no	1.29675	1.19959
ENSG00000241720.2_6	AL158847.1	chr1:110254401-110318050	0	0.296747	1	1	no	1.29675	1.19959
ENSG00000285603.1_1	AL035693.1	chr6:1624040-2245926	0	0.296747	1	1	no	1.29675	1.19959
ENSG00000174417.2_2	TRHR	chr8:110098849-110131813	0	0.29649	1	1	no	1.29649	1.19943
ENSG00000114859.15_3	CLCN2	chr3:184053713-184079439	0	0.296391	1	1	no	1.29639	1.19937
ENSG00000262528.2_5	AL022341.2	chr16:699310-717833	0	0.296037	1	1	no	1.29604	1.19915
ENSG00000110060.8_3	PUS3	chr11:125753508-125773116	0	0.295531	1	1	no	1.29553	1.19883
ENSG00000132507.17_2	EIF5A	chr17:7210317-7232712	0	0.295286	1	1	no	1.29529	1.19867
ENSG00000269958.1_6	AL049840.4	chr14:104019757-104181841	0	0.295286	1	1	no	1.29529	1.19867
ENSG00000042062.11_5	RIPOR3	chr20:49202644-49308065	0	0.295201	1	1	no	1.2952	1.19862
ENSG00000079435.9_3	LIPE	chr19:42901279-43156507	0	0.294802	1	1	no	1.2948	1.19837
[truncated: 2,349 more rows]

## Sheet: Sheet1
Supplementary table 8: List of transcripts identified in RIP-seq of PRKCB and igG as control in HUVECs
gene_id	gene	locus	IgG FPKM	Prkcb FPKM	p_value	q_value	significant	FC=((pkcb+1)(igG+1))	log2 (FC+1)
ENSG00000232220.2_5	AC008440.2	chr19:54357834-54379691	0	120.791	5e-05	0.002	yes	121.791	6.94006
ENSG00000211459.2	MT-RNR1	chrM:647-1601	400057	495039	0.8404	0.887579	no	1.23742	1.16184
ENSG00000210082.2	MT-RNR2	chrM:1670-3229	361814	492952	0.77615	0.887029	no	1.36244	1.24028
ENSG00000271043.2_2	MTRNR2L2	chr5:79922046-80172279	0	38710.2	0.09685	0.438	no	38711.2	15.2405
ENSG00000269028.3_2	MTRNR2L12	chr3:96336031-96337080	8331.64	9092.58	0.93145	0.93145	no	1.09132	1.06441
ENSG00000255823.4_3	MTRNR2L8	chr11:10529433-10530736	1546	1904.19	0.891	0.913846	no	1.23154	1.15804
ENSG00000249072.1_5	AC114801.3	chr4:78929665-78929842	183.709	528.451	0.2776	0.55219	no	2.86641	1.95099
ENSG00000256618.2_2	MTRNR2L1	chr17:22022436-22025012	228.636	328.395	0.8278	0.887579	no	1.43442	1.28358
ENSG00000256045.2_2	MTRNR2L10	chrX:55207823-55209353	239.522	322.165	0.8432	0.887579	no	1.3436	1.22873
ENSG00000251705.1	RNA5-8SP6	chrY:10037763-10037915	192.505	192.503	0.47235	0.660414	no	0.99999	0.999993
ENSG00000258017.1_5	AC011603.2	chr12:49521564-49541652	415.816	168.665	0.4788	0.660414	no	0.40705	0.492674
ENSG00000117877.10_3	CD3EAP	chr19:45882891-45982086	0	156.997	0.1676	0.515692	no	157.997	7.31286
ENSG00000268313.1	AC119673.1	chr1:205681946-205719404	9.49363	97.4853	0.2068	0.549412	no	9.38525	3.37646
ENSG00000283907.1_4	AD000090.1	chr19:36040944-36072856	56.826	92.3524	0.56795	0.75725	no	1.61437	1.38646
ENSG00000229124.6_5	VIM-AS1	chr10:17256237-17279592	216.593	72.9362	0.3639	0.567462	no	0.339791	0.422008
ENSG00000214262.4_2	ANKRD36BP1	chr1:168195175-168222263	1.28499	57.9099	0.3543	0.567462	no	25.7813	4.74315
ENSG00000255857.5_5	PXN-AS1	chr12:120639093-120703574	15.3338	52.2822	0.1082	0.438	no	3.26208	2.09156
ENSG00000269968.1_5	AC006064.4	chr12:6643092-6647540	237.929	51.9812	0.1653	0.515692	no	0.221745	0.288943
ENSG00000266259.1	AC012003.1	chr2:140988991-142895399	0	47.857	1	1	no	48.857	5.63972
ENSG00000256364.1_5	AC069234.2	chr12:121124671-121139667	0	31.8458	0.0414	0.438	no	32.8458	5.0809
ENSG00000267590.1_4	NDUFA3P1	chr19:44711699-44809199	0	28.0482	1	1	no	29.0482	4.90921
ENSG00000201458.1	RNU4-4P	chr3:172468471-172539264	0	27.1871	1	1	no	28.1871	4.86726
ENSG00000258232.2_5	AC125611.3	chr12:49578578-49668386	54.2747	24.8007	0.3188	0.567462	no	0.466772	0.552645
ENSG00000265784.1_5	AC006441.3	chr17:37026111-37078023	12.7045	23.3587	1	1	no	1.77742	1.47375
ENSG00000260349.1_5	AC087190.1	chr16:9185504-9215497	8.39376	23.1616	0.35535	0.567462	no	2.57209	1.83677
ENSG00000269601.1	AP000758.1	chr11:120207622-120360645	0	21.9932	1	1	no	22.9932	4.58455
ENSG00000279541.1_5	AC005261.5	chr19:57778587-57805837	0.793695	21.7359	0.1358	0.493818	no	12.6755	3.77352
ENSG00000257181.1_6	AC025423.4	chr12:69201955-69365350	15.4667	21.6849	0.7214	0.848706	no	1.37762	1.24952
ENSG00000109686.17_6	SH3D19	chr4:152020724-152246784	92.6556	20.9072	0.2765	0.55219	no	0.233912	0.30324
ENSG00000222777.1	RNU6-233P	chr17:37617763-37721160	0	20.3688	1	1	no	21.3688	4.48342
ENSG00000269972.1_6	AC004542.1	chr22:31365230-31375381	13.189	20.1529	1	1	no	1.4908	1.31661
ENSG00000150687.11_3	PRSS23	chr11:86502100-86666433	6.56276	17.9842	1	1	no	2.51022	1.81156
ENSG00000225808.1_4	DNAJC19P5	chr2:178092322-178424027	0	17.0822	1	1	no	18.0822	4.25416
ENSG00000224645.1_5	AL391069.1	chr1:151313115-151320503	0	17.0012	1	1	no	18.0012	4.24802
ENSG00000262831.1_5	AC145207.3	chr17:79801034-79818570	11.5049	16.7033	1	1	no	1.41571	1.27245
ENSG00000269292.1_5	AC093503.2	chr19:46984052-47114050	0	16.4638	1	1	no	17.4638	4.20663
ENSG00000256222.2_2	MTRNR2L3	chr20:55926065-55954267	31.6514	15.8907	0.7023	0.848706	no	0.517304	0.60151
ENSG00000217165.1_4	ANKRD18EP	chr6:39071839-39082965	0	15.5398	1	1	no	16.5398	4.13256
ENSG00000163682.16_4	RPL9	chr4:39454140-39486729	0	15.2675	1	1	no	16.2675	4.10999
ENSG00000233783.7_5	AP001442.1	chr21:27252860-27589700	1.32283	14.3874	1	1	no	6.62442	2.93063
ENSG00000254198.1_5	AC113191.1	chr8:42981137-42981540	6.4014	14.3061	1	1	no	2.068	1.6173
ENSG00000259950.1_5	AC034105.3	chr16:31885078-31928678	0	14.0825	1	1	no	15.0825	4.00742
ENSG00000254452.1_6	AP001107.2	chr11:66036003-66056641	11.6817	13.7604	1	1	no	1.16391	1.11364
ENSG00000236338.1	AC015987.2	chr7:135611202-135662101	23.9208	13.6472	0.59375	0.75725	no	0.58775	0.666984
ENSG00000272758.5_5	AC083798.2	chr3:122135053-122233792	8.72129	13.365	1	1	no	1.47768	1.30899
ENSG00000226999.1_2	AC073325.2	chr7:45500310-45581781	0	13.3307	1	1	no	14.3307	3.93835
ENSG00000258430.1_5	AL583722.2	chr14:105235685-105262088	8.16076	12.8252	1	1	no	1.50918	1.32721
ENSG00000257550.1_5	AC023509.2	chr12:53900471-54020194	0.89788	12.7867	1	1	no	7.26426	3.04689
ENSG00000265401.1_5	AC093484.3	chr17:16284111-16286059	24.4877	12.4628	0.6058	0.75725	no	0.528208	0.611841
ENSG00000262413.1_5	AC145207.2	chr17:79825596-79829282	15.8854	12.4513	1	1	no	0.796623	0.845288
ENSG00000278621.1_5	AC037198.2	chr15:39873279-40213093	17.4172	12.209	1	1	no	0.71721	0.780066
ENSG00000267125.2_5	AC012615.3	chr19:1852380-1863567	3.15613	12.198	1	1	no	3.17555	2.06197
ENSG00000278603.1_1	AC245033.3	chr15:83128127-83182928	0	12.0906	1	1	no	13.0906	3.81666
ENSG00000261604.1_5	AC114947.2	chr5:43287702-43313614	3.24338	12.0619	1	1	no	3.07818	2.02793
ENSG00000236581.8_5	STARD13-AS	chr13:33677271-33924767	0	12.0559	1	1	no	13.0559	3.8131
ENSG00000257647.1_5	AC124312.2	chr15:25068783-25684203	0	11.715	1	1	no	12.715	3.77768
ENSG00000259357.2_5	AL590133.2	chr1:150898738-150948010	8.94648	11.193	1	1	no	1.22586	1.15436
ENSG00000234961.1_5	AL133415.1	chr10:17256237-17279592	47.6465	11.0569	0.395	0.585185	no	0.247847	0.319441
ENSG00000268427.1	AL022328.1	chr22:50713407-50746056	0	10.9966	1	1	no	11.9966	3.70006
ENSG00000269804.1	AL353354.2	chr1:28525966-28559536	6.32162	10.8733	1	1	no	1.62168	1.39049
ENSG00000267601.1_5	AC022966.1	chr17:76849058-76921469	17.0592	10.8681	1	1	no	0.657178	0.728728
ENSG00000005436.13_5	GCFC2	chr2:75873908-75938115	0	10.7546	1	1	no	11.7546	3.67295
ENSG00000110844.13_3	PRPF40B	chr12:49962000-50158717	10.7603	10.7143	1	1	no	0.996089	0.997176
ENSG00000225937.2_4	PCA3	chr9:79034765-79521003	10.2345	10.2197	1	1	no	0.998683	0.999049
ENSG00000232970.1_4	POLHP1	chr2:216972186-217071026	0	10.0765	1	1	no	11.0765	3.59413
ENSG00000259952.1_5	AC009133.2	chr16:29817426-29859360	14.9941	9.90249	1	1	no	0.681657	0.749883
ENSG00000232778.1_4	RPL23AP50	chr6:108188959-108281190	0	9.88255	1	1	no	10.8826	3.57077
ENSG00000187942.11_2	LDLRAD2	chr1:22138757-22263790	8.11344	9.77367	1	1	no	1.18217	1.12577
ENSG00000176868.2_5	AL358781.1	chr9:134249022-134375584	5.35127	9.75538	1	1	no	1.69342	1.42944
ENSG00000235240.1_2	AC026185.1	chr3:11313994-11812824	0	9.73488	1	1	no	10.7349	3.55273
ENSG00000254559.1_5	AC069287.2	chr11:127203-207428	0	9.46512	1	1	no	10.4651	3.51918
ENSG00000269987.1_6	AC004542.2	chr22:31365230-31375381	0	9.40857	1	1	no	10.4086	3.51205
ENSG00000198730.8_4	CTR9	chr11:10772533-10830657	11.4093	9.39522	1	1	no	0.837696	0.877898
ENSG00000224138.1_5	AC000123.1	chr7:126986843-127071978	0	9.33859	1	1	no	10.3386	3.50317
ENSG00000257386.1_5	AC025257.1	chr12:74931606-74939210	5.42776	9.33662	1	1	no	1.60812	1.38301
ENSG00000136436.14_6	CALCOCO2	chr17:46908349-46943884	0	9.05094	1	1	no	10.0509	3.4661
ENSG00000254429.1_5	AP001972.1	chr11:74971170-74973510	0	9.02096	1	1	no	10.021	3.46218
ENSG00000233593.8_6	AL590094.1	chr1:91248539-91317214	0	8.96857	1	1	no	9.96857	3.4553
ENSG00000120647.9_5	CCDC77	chr12:389294-551811	0	8.95614	1	1	no	9.95614	3.45367
ENSG00000254307.2_5	AP003692.1	chr8:95731930-95806064	0	8.83057	1	1	no	9.83057	3.43704
ENSG00000258034.1_5	AC012157.1	chr12:116391676-116715524	0	8.55277	1	1	no	9.55277	3.39955
ENSG00000271380.1_5	AL451085.2	chr1:154929501-154946871	5.65636	8.4871	1	1	no	1.42527	1.27814
ENSG00000239665.8_6	AL157392.3	chr10:13628926-14504141	20.8073	8.43885	0.228	0.549412	no	0.43283	0.518867
ENSG00000116030.16_2	SUMO1	chr2:203070902-203103331	0	8.42213	1	1	no	9.42213	3.38158
ENSG00000232907.7_5	DLGAP4-AS1	chr20:34894257-35201794	0	8.40558	1	1	no	9.40558	3.37929
ENSG00000173810.9_4	PPIAP7	chr1:101736430-101736919	0	8.2374	1	1	no	9.2374	3.35578
ENSG00000264044.1_5	AC005726.2	chr17:26782769-26972472	1.68856	8.23022	1	1	no	3.43315	2.14833
ENSG00000260111.1_5	AC012184.1	chr16:70409880-70473140	0	8.17701	1	1	no	9.17701	3.34724
ENSG00000199719.1	RN7SKP74	chr20:18268926-18297640	0	8.17243	1	1	no	9.17243	3.34659
ENSG00000279945.1_6	AC013489.3	chr15:89002706-89089906	4.42206	8.17045	1	1	no	1.69132	1.42832
ENSG00000213222.3_5	AC093724.1	chr2:132479947-132524977	2.28007	8.1667	1	1	no	2.79467	1.92397
ENSG00000267710.8_6	EDDM13	chr19:56731038-56904914	0	8.14648	1	1	no	9.14648	3.34291
ENSG00000140990.14_2	NDUFB10	chr16:2009508-2011976	0	8.09181	1	1	no	9.09181	3.33511
ENSG00000213983.11_3	AP1G2	chr14:23980968-24048009	7.37724	7.99848	1	1	no	1.07416	1.05253
ENSG00000264912.1	RN7SL640P	chr9:39072763-39288312	0	7.99408	1	1	no	8.99408	3.32107
ENSG00000266087.1	RN7SL462P	chr9:39720398-39720657	0	7.99408	1	1	no	8.99408	3.32107
ENSG00000161010.14_5	MRNIP	chr5:179224596-179334859	6.26835	7.98479	1	1	no	1.23615	1.16102
ENSG00000229007.1_4	EXOSC3P1	chr21:33784313-33887707	0	7.9745	1	1	no	8.9745	3.31824
ENSG00000116750.13_4	UCHL5	chr1:192981379-193075244	0	7.95672	1	1	no	8.95672	3.31567
ENSG00000280320.1_5	AC025262.3	chr12:64900780-65091347	19.5662	7.93586	1	1	no	0.434493	0.52054
ENSG00000176142.12_3	TMEM39A	chr3:119148346-119187677	0	7.81843	1	1	no	8.81843	3.29549
ENSG00000225410.1	AC107016.1	chr12:53290970-53346686	0	7.59855	1	1	no	8.59855	3.26282
ENSG00000242602.1_5	AC008953.1	chr5:72090231-72212560	0	7.59837	1	1	no	8.59837	3.26279
ENSG00000140548.9_3	ZNF710	chr15:90544623-90625439	0	7.57808	1	1	no	8.57808	3.25974
ENSG00000236051.7_3	MYCBP2-AS1	chr13:77564794-77901185	0	7.55646	1	1	no	8.55646	3.25648
ENSG00000242261.1_5	AC018635.1	chr7:127937737-127983962	1.1359	7.48615	1	1	no	3.9731	2.31415
ENSG00000218226.1_4	TATDN2P2	chr6:158957467-159056460	0.464688	7.36962	1	1	no	5.71427	2.74723
ENSG00000129159.7_3	KCNC1	chr11:17756320-18063973	0	7.33569	1	1	no	8.33569	3.22276
ENSG00000264558.1_5	AC015674.1	chr17:45726841-45762871	25.5247	7.31309	1	1	no	0.313409	0.393317
ENSG00000225521.1_5	AC005237.1	chr2:241938254-242041747	0	7.31256	1	1	no	8.31256	3.21918
ENSG00000254835.1_5	RNF185-AS1	chr22:31556168-31603005	0	7.10953	1	1	no	8.10953	3.18738
ENSG00000222414.1	RNU2-59P	chr10:103113789-103317078	0	7.07053	1	1	no	8.07053	3.18119
ENSG00000240870.2_4	RPL19P14	chr8:99383455-99955055	0	7.04829	1	1	no	8.04829	3.17765
ENSG00000259627.1_5	AC079328.2	chr15:63334830-63364114	4.92753	6.96965	1	1	no	1.34451	1.22929
ENSG00000249345.6_5	LINC02405	chr12:127399748-127544946	6.54929	6.88521	1	1	no	1.0445	1.03175
ENSG00000280400.1_5	AC127459.3	chr16:23072726-23160591	3.5626	6.81038	1	1	no	1.71183	1.43926
ENSG00000231064.7_6	AC234582.1	chr1:155164794-155197213	0	6.74208	1	1	no	7.74208	3.12798
ENSG00000267576.1_6	AC011472.3	chr19:11406814-11465620	1.33598	6.72669	1	1	no	3.30769	2.10691
ENSG00000258136.1_5	AC007622.2	chr12:108126642-108155049	0	6.67657	1	1	no	7.67657	3.11712
ENSG00000254680.1_5	AC079329.1	chr11:12115554-12380691	0	6.63695	1	1	no	7.63695	3.11052
ENSG00000228830.1_5	AL160408.2	chr1:234740014-234745271	4.90866	6.59227	1	1	no	1.28494	1.19216
ENSG00000102934.9_2	PLLP	chr16:57279009-57318599	16.2543	6.51497	1	1	no	0.435542	0.521595
ENSG00000257342.1_5	AC025165.2	chr12:58087737-58115340	1.89241	6.50273	1	1	no	2.59394	1.84557
ENSG00000225339.2	RP11-513I15.6	chr6:34247455-34393902	6.65469	6.43217	1	1	no	0.97093	0.978877
ENSG00000227751.1_5	AC004824.1	chr1:17733255-17766220	8.41381	6.43074	1	1	no	0.789345	0.839431
ENSG00000259948.2_5	AC124068.1	chr15:89630308-89745591	0	6.42219	1	1	no	7.42219	3.0742
ENSG00000173638.18_4	SLC19A1	chr21:46825051-46964325	5.08102	6.41774	1	1	no	1.21982	1.15044
ENSG00000277801.1_6	AL138478.1	chr14:89591214-90421121	2.9858	6.27977	1	1	no	1.82643	1.49898
ENSG00000231845.3_4	HMGB3P14	chr3:133784146-133969586	0	6.19499	1	1	no	7.19499	3.03474
ENSG00000138031.14_3	ADCY3	chr2:25012602-25142708	4.55834	6.17006	1	1	no	1.28996	1.19533
ENSG00000269888.1_6	AC112491.1	chr3:161144214-161166030	47.987	6.07032	0.36885	0.567462	no	0.144331	0.194504
ENSG00000273149.1_5	AL138963.3	chr13:45907605-45994506	30.7228	6.05589	0.2899	0.55219	no	0.222423	0.289744
ENSG00000234684.6_6	SDCBP2-AS1	chr20:1290552-1373816	2.33814	6.01235	1	1	no	2.10068	1.63258
ENSG00000263986.1_6	AC087393.2	chr17:20717932-20947073	10.8124	5.9537	1	1	no	0.588678	0.667827
ENSG00000274629.1_5	AC073052.2	chr2:225329398-225450114	0	5.91324	1	1	no	6.91324	2.98427
ENSG00000283375.1_5	AC087521.4	chr11:43577985-43902276	10.2136	5.85382	1	1	no	0.611206	0.688141
ENSG00000102910.13_3	LONP2	chr16:48198862-48482313	4.52523	5.73444	1	1	no	1.21885	1.14981
ENSG00000197301.7_5	AC090673.1	chr12:66151799-66360075	0.852122	5.70969	1	1	no	3.6227	2.20874
ENSG00000228816.1_4	AK3P5	chr10:33189246-33371030	0	5.67206	1	1	no	6.67206	2.93961
ENSG00000267942.1	AC090673.2	chr12:66151799-66360075	0	5.66631	1	1	no	6.66631	2.93853
ENSG00000246451.2_5	AL049840.1	chr14:104019757-104181841	1.56494	5.64233	1	1	no	2.58966	1.84385
ENSG00000225032.5_5	AL162586.1	chr9:130577290-130617035	0.507571	5.63651	1	1	no	4.40212	2.43353
ENSG00000270510.1_5	AP000811.1	chr11:86748885-87035401	0	5.54505	1	1	no	6.54505	2.91553
ENSG00000260465.1_5	AC018557.1	chr16:66754795-66788643	3.36213	5.51447	1	1	no	1.49341	1.31812
ENSG00000267062.1_5	AC018761.2	chr19:12873816-12985765	0	5.48795	1	1	no	6.48795	2.90457
ENSG00000269094.1	AC006449.1	chr17:36858704-36886056	11.4408	5.46653	1	1	no	0.519784	0.603866
ENSG00000235085.3_5	AC091153.2	chr17:4573068-4608824	0	5.39806	1	1	no	6.39806	2.88715
ENSG00000212928.1	AL391152.1	chr14:57667224-57765460	1.29831	5.2999	1	1	no	2.7411	1.90346
ENSG00000104894.11_3	CD37	chr19:49834873-49891338	10.4743	5.1895	1	1	no	0.539423	0.62239
ENSG00000215424.9_6	MCM3AP-AS1	chr21:47649130-47706211	4.14249	5.17024	1	1	no	1.19985	1.13741
ENSG00000213002.1	AC120194.1	chr8:71485676-71520622	3.12668	5.11236	1	1	no	1.48118	1.31103
ENSG00000215183.4_2	MSMP	chr9:35749283-35758572	0	5.09209	1	1	no	6.09209	2.82621
ENSG00000259049.1_5	AL139317.3	chr14:53241911-53258386	11.2905	5.08317	1	1	no	0.494949	0.580096
ENSG00000279033.1_5	AC090984.1	chr15:77712753-77777949	4.41922	5.04136	1	1	no	1.1148	1.08052
ENSG00000264577.1_5	AC010761.1	chr17:27046410-27070473	12.2081	4.98587	1	1	no	0.453197	0.53923
ENSG00000238258.1_5	AL121748.2	chr10:33466419-33625190	6.49761	4.96939	1	1	no	0.796172	0.844926
ENSG00000247473.2_5	CARS-AS1	chr11:3022151-3078843	0	4.96685	1	1	no	5.96685	2.80051
ENSG00000250582.1_5	SMAD1-AS2	chr4:146402345-146479231	0	4.96576	1	1	no	5.96576	2.80028
ENSG00000104432.13_3	IL7	chr8:79578281-79868317	0	4.96532	1	1	no	5.96532	2.80019
ENSG00000170634.12_3	ACYP2	chr2:54091203-54532437	0	4.92854	1	1	no	5.92854	2.79255
ENSG00000269049.1	AC092291.2	chr16:14529557-14726585	0	4.91321	1	1	no	5.91321	2.78936
ENSG00000231739.2_4	GAPDHP59	chr2:187866602-188430487	12.7624	4.87542	1	1	no	0.426918	0.512903
ENSG00000249786.7_6	EAF1-AS1	chr3:15422781-15563258	2.03358	4.8556	1	1	no	1.93026	1.55103
ENSG00000257979.1_4	SNRPGP18	chr12:116391676-116715524	0	4.83844	1	1	no	5.83844	2.77367
ENSG00000269295.1	AL358113.1	chr9:71736179-71889531	16.6903	4.78371	1	1	no	0.326942	0.408106
ENSG00000270387.1_5	AC115621.1	chr4:148653213-148993931	0	4.73387	1	1	no	5.73387	2.75144
ENSG00000181350.11_3	LRRC75A	chr17:16342135-16395467	10.5451	4.69182	1	1	no	0.493007	0.578221
ENSG00000244513.6_6	AC109587.1	chr3:69024364-69129559	0	4.66118	1	1	no	5.66118	2.73578
ENSG00000164068.15_2	RNF123	chr3:49711434-49761384	0	4.65318	1	1	no	5.65318	2.73404
ENSG00000131238.17_4	PPT1	chr1:40505904-40563399	2.15107	4.6422	1	1	no	1.79057	1.48056
ENSG00000279232.2_4	AC008522.1	chr5:98104353-98134347	1.98321	4.59256	1	1	no	1.87468	1.5234
ENSG00000227782.2_6	AC002553.1	chr17:15879873-16256970	0	4.54993	1	1	no	5.54993	2.71148
ENSG00000242539.2_6	AC007620.2	chr3:179113876-179169378	12.9944	4.54767	1	1	no	0.396421	0.481734
ENSG00000223390.1_5	AL445685.1	chr1:52485802-52556388	0	4.53046	1	1	no	5.53046	2.70718
ENSG00000100445.17_4	SDR39U1	chr14:24895737-24912111	0	4.52494	1	1	no	5.52494	2.70596
ENSG00000106603.18_5	COA1	chr7:43622356-43769316	0.622661	4.49864	1	1	no	3.38866	2.13378
ENSG00000168386.18_4	FILIP1L	chr3:99536677-99900576	0	4.4962	1	1	no	5.4962	2.6996
ENSG00000230585.2_4	PHBP12	chr1:50902699-51425935	0	4.48716	1	1	no	5.48716	2.69759
ENSG00000175792.11_3	RUVBL1	chr3:127407904-128127489	0	4.45635	1	1	no	5.45635	2.69072
ENSG00000103061.12_3	SLC7A6OS	chr16:68298418-68344849	0.708709	4.43171	1	1	no	3.17884	2.0631
ENSG00000221962.5_3	TMEM14EP	chr3:151961616-152214602	4.83216	4.41333	1	1	no	0.928186	0.947244
ENSG00000240395.1_4	RPL5P23	chr8:42195971-42229326	0	4.39662	1	1	no	5.39662	2.67731
ENSG00000258917.1_4	ZMYND19P1	chr14:78138746-78174363	0	4.35114	1	1	no	5.35114	2.66702
ENSG00000249592.5_6	AC139887.2	chr4:699536-775637	4.22714	4.34259	1	1	no	1.02209	1.01584
ENSG00000163959.9_3	SLC51A	chr3:195938357-196065374	0	4.29215	1	1	no	5.29215	2.65355
ENSG00000262211.1_5	AC008914.1	chr5:55230922-55529186	7.9036	4.23125	1	1	no	0.587543	0.666796
ENSG00000152464.14_3	RPP38	chr10:15137383-15210692	1.42284	4.22818	1	1	no	2.15787	1.65895
ENSG00000234617.2_5	SNRK-AS1	chr3:43328003-43775863	4.04134	4.21884	1	1	no	1.03521	1.02518
ENSG00000096093.15_3	EFHC1	chr6:52226218-52441713	0.259313	4.21291	1	1	no	4.13949	2.36162
ENSG00000254721.1_5	AP000879.1	chr11:70049268-70053496	7.57779	4.18259	1	1	no	0.604187	0.681842
ENSG00000259375.1_5	AC087286.3	chr15:85923801-86293512	0	4.164	1	1	no	5.164	2.62387
ENSG00000256469.1_5	AP002383.2	chr11:94277005-94658686	0	4.13894	1	1	no	5.13894	2.61799
ENSG00000103037.11_3	SETD6	chr16:58549382-58663790	0.606062	4.13399	1	1	no	3.19663	2.06923
ENSG00000236756.4_5	DNAJC9-AS1	chr10:74870132-75118617	3.60355	4.13318	1	1	no	1.11505	1.08069
ENSG00000272430.1_5	AL356056.3	chr10:46914144-46971400	4.04867	4.1217	1	1	no	1.01447	1.0104
ENSG00000228302.2_5	AL512770.1	chr10:12171635-12292588	0.549375	4.07491	1	1	no	3.27546	2.09608
ENSG00000257663.1_5	AC025259.1	chr12:52463029-52502045	2.11355	4.04088	1	1	no	1.61901	1.38902
ENSG00000225216.6_5	AC007362.1	chr2:206546713-206662857	0	4.01624	1	1	no	5.01624	2.58886
ENSG00000269652.1_5	AC011510.1	chr19:41725107-41767671	0	4.01556	1	1	no	5.01556	2.5887
ENSG00000238045.9_6	AC009133.1	chr16:29817426-29859360	6.71724	3.99964	1	1	no	0.647853	0.720588
ENSG00000273275.1_5	AC017083.2	chr2:68350067-68488362	12.6427	3.97199	1	1	no	0.364443	0.448312
ENSG00000258663.1_5	AL117190.2	chr14:101245746-101505196	0	3.90255	1	1	no	4.90255	2.56134
ENSG00000267203.1_4	SNRPGP4	chr17:67143354-67323385	20.3719	3.88893	1	1	no	0.228755	0.297197
ENSG00000258377.1_5	AL139099.1	chr14:50087512-50090199	4.02152	3.88733	1	1	no	0.973277	0.980594
ENSG00000229456.1_4	RLIMP1	chr13:40653242-41240734	0.636353	3.87122	1	1	no	2.97688	1.99164
ENSG00000243686.2_4	RPLP1P11	chr17:15879873-16256970	0	3.84952	1	1	no	4.84952	2.54832
ENSG00000259291.2_5	ZNF710-AS1	chr15:90544623-90625439	1.94777	3.83117	1	1	no	1.63892	1.39995
ENSG00000186919.12_3	ZACN	chr17:74034855-74117657	1.92023	3.82683	1	1	no	1.65289	1.40757
ENSG00000273055.1_5	AC005046.1	chr7:107531414-107643700	0	3.8259	1	1	no	4.8259	2.54248
ENSG00000269243.1_5	AC008894.2	chr19:16222438-16269386	8.60858	3.78013	1	1	no	0.497486	0.582542
ENSG00000229097.1_4	CALM2P2	chr10:71907044-71930279	0	3.77704	1	1	no	4.77704	2.53033
ENSG00000218537.1_4	MIF-AS1	chr22:24198613-24241117	8.85145	3.77506	1	1	no	0.484706	0.570178
ENSG00000262112.1_5	AC015912.1	chr17:54869273-54991441	0	3.74598	1	1	no	4.74598	2.52255
ENSG00000065534.18_3	MYLK	chr3:123304388-123603178	0.154454	3.74369	1	1	no	4.10903	2.35305
ENSG00000224660.1_5	SH3BP5-AS1	chr3:15295690-15382875	3.03061	3.73907	1	1	no	1.17577	1.12153
ENSG00000254595.1_5	AC084337.1	chr11:6495912-6614988	3.0321	3.71533	1	1	no	1.16945	1.11733
ENSG00000198888.2	MT-ND1	chrM:3306-4262	2.01847	3.67121	1	1	no	1.54754	1.34911
ENSG00000104213.12_2	PDGFRL	chr8:17433941-17658426	5.41691	3.66147	1	1	no	0.726435	0.787796
ENSG00000212907.2	MT-ND4L	chrM:10469-12137	10.9474	3.62589	1	1	no	0.387188	0.472163
ENSG00000243265.1_4	RPL23AP55	chr8:23046791-23088439	0	3.59581	1	1	no	4.59581	2.48435
ENSG00000258571.1_2	PTTG4P	chr14:71374121-71582099	0	3.57771	1	1	no	4.57771	2.47967
ENSG00000168661.14_2	ZNF30	chr19:35417806-35436074	0	3.54377	1	1	no	4.54377	2.47087
ENSG00000254894.1_5	NAV2-AS1	chr11:19372270-20143144	2.05355	3.53358	1	1	no	1.48469	1.31307
ENSG00000248569.1_5	CRSP8P	chr5:79646839-79647775	4.13944	3.52065	1	1	no	0.8796	0.910425
ENSG00000213891.3_4	RPL3P6	chr5:60628099-60841997	0.938652	3.51829	1	1	no	2.33063	1.7358
ENSG00000158062.20_4	UBXN11	chr1:26605666-26647014	4.75687	3.49565	1	1	no	0.780919	0.832622
ENSG00000118894.14_3	EEF2KMT	chr16:4932507-5147809	1.08416	3.48494	1	1	no	2.15192	1.65623
ENSG00000264019.1_5	AC018521.2	chr17:46018871-46073562	0	3.48061	1	1	no	4.48061	2.45434
ENSG00000249971.1_5	AC104116.1	chr5:137620953-137685418	0	3.4402	1	1	no	4.4402	2.44366
ENSG00000232196.3_2	MTRNR2L4	chr16:3415098-3627401	5.05136	3.42127	1	1	no	0.730624	0.791292
ENSG00000220157.4_4	HNRNPA1P12	chr5:79654898-79655859	0	3.4114	1	1	no	4.4114	2.436
ENSG00000184084.7_5	AC091868.1	chr5:72921982-73237818	0	3.41001	1	1	no	4.41001	2.43563
ENSG00000202260.1	RN7SKP69	chr20:17550507-17590564	0	3.38097	1	1	no	4.38097	2.42787
ENSG00000280046.1_6	AC104581.4	chr17:7760002-7816078	0	3.37277	1	1	no	4.37277	2.42567
ENSG00000224121.1_4	ATG12P2	chr2:223725651-223809357	0	3.36004	1	1	no	4.36004	2.42224
ENSG00000268485.1	AC104841.2	chr2:242166678-242293442	4.24178	3.34864	1	1	no	0.829611	0.871537
ENSG00000267688.1_5	KF456478.1	chr19:3094407-3124002	3.48343	3.32954	1	1	no	0.965676	0.975025
ENSG00000167995.15_2	BEST1	chr11:61717292-61735132	14.2303	3.3183	1	1	no	0.283533	0.360121
ENSG00000234017.1_5	AC022018.1	chr10:114206755-114581597	0	3.31366	1	1	no	4.31366	2.40971
ENSG00000278275.1_5	AC103705.1	chr8:128806778-129113499	17.3546	3.31366	1	1	no	0.235018	0.304532
ENSG00000160818.16_3	GPATCH4	chr1:156564278-156571288	0	3.29483	1	1	no	4.29483	2.40458
ENSG00000198727.2	MT-CYB	chrM:14746-15887	1.00163	3.25586	1	1	no	2.1262	1.64441
ENSG00000238273.3_5	AC108058.1	chr2:105974168-106054970	0	3.23279	1	1	no	4.23279	2.38758
ENSG00000109339.21_5	MAPK10	chr4:86396266-87736324	2.4793	3.22914	1	1	no	1.21551	1.14764
ENSG00000234060.1_4	EDDM3CP	chr2:134877553-135212192	0	3.2247	1	1	no	4.2247	2.38535
ENSG00000149716.12_4	LTO1	chr11:69455854-69490184	4.71443	3.2215	1	1	no	0.738744	0.798045
ENSG00000255492.1_5	AC104383.1	chr11:11862969-11980870	0	3.2033	1	1	no	4.2033	2.37943
ENSG00000249930.1_5	AC007016.1	chr4:15471488-15603180	0	3.18976	1	1	no	4.18976	2.37567
ENSG00000240163.1_5	AC087385.1	chr15:60639332-60695082	0	3.18914	1	1	no	4.18914	2.3755
ENSG00000085788.13_4	DDHD2	chr8:38081474-38239790	0	3.17641	1	1	no	4.17641	2.37195
ENSG00000233822.4_3	HIST1H2BN	chr6:27805537-27833576	2.89038	3.17209	1	1	no	1.07241	1.05131
ENSG00000232295.7_6	AL589935.1	chr6:71931159-72130472	7.19664	3.15072	1	1	no	0.506393	0.591098
ENSG00000255000.1_2	AC139103.1	chr8:146273245-146274275	0	3.14228	1	1	no	4.14228	2.36241
ENSG00000268309.1_5	AC008764.3	chr19:16589867-16771253	5.74711	3.12667	1	1	no	0.61162	0.688512
ENSG00000268854.1_5	AC020909.3	chr19:50970041-50994127	0	3.11221	1	1	no	4.11221	2.35395
ENSG00000086619.13_2	ERO1B	chr1:236305804-236445285	0	3.10026	1	1	no	4.10026	2.35057
ENSG00000198938.2	MT-CO3	chrM:8365-9990	1.61603	3.08982	1	1	no	1.56337	1.35804
ENSG00000281376.1_4	ABALON	chr20:30252254-30311792	6.65776	3.06616	1	1	no	0.530986	0.614461
ENSG00000274177.1_5	AC004528.2	chr19:999600-1021178	3.95179	3.02163	1	1	no	0.812157	0.857708
ENSG00000256747.1_5	AC009511.2	chr12:27932753-27955973	0	3.01587	1	1	no	4.01587	2.3265
ENSG00000272638.1_5	AC006027.1	chr7:30464142-30518400	0	3.00266	1	1	no	4.00266	2.3227
ENSG00000255686.1_5	AC073864.1	chr12:117890816-118406788	0	2.99684	1	1	no	3.99684	2.32102
ENSG00000261684.2_5	AC018362.1	chr15:42783430-42841000	5.30325	2.96556	1	1	no	0.629129	0.704101
ENSG00000266023.1	RN7SL770P	chr12:56588930-56589180	0	2.96211	1	1	no	3.96211	2.31095
ENSG00000250615.1_5	AC008581.1	chr5:76325075-76916436	0	2.94421	1	1	no	3.94421	2.30574
ENSG00000226605.1_5	AC092567.1	chr2:62900985-63275775	0	2.92659	1	1	no	3.92659	2.30059
ENSG00000198786.2	MT-ND5	chrM:12336-14148	1.75254	2.90434	1	1	no	1.41845	1.27408
ENSG00000267006.1_5	AC008507.2	chr19:30519647-30520823	0	2.87743	1	1	no	3.87743	2.28612
ENSG00000257337.6_5	AC068888.1	chr12:53399941-53473204	7.80843	2.87353	1	1	no	0.439753	0.525821
ENSG00000254274.1_4	TDGF1P5	chr8:54958926-55014577	0	2.86519	1	1	no	3.86519	2.2825
ENSG00000268310.1	AC087645.1	chr17:76210266-76221717	5.31328	2.85454	1	1	no	0.610545	0.687549
ENSG00000231304.2_5	SGO1-AS1	chr3:20202084-21267797	0	2.8492	1	1	no	3.8492	2.27775
ENSG00000258757.1_5	AL133453.1	chr14:53106633-53162618	0	2.84664	1	1	no	3.84664	2.27698
ENSG00000274859.1_5	AC131238.1	chr12:118501397-118583389	0	2.81581	1	1	no	3.81581	2.26778
ENSG00000267918.1	AL117190.2	chr14:101245746-101505196	0	2.79089	1	1	no	3.79089	2.26029
ENSG00000250379.1_5	AC020659.2	chr15:42066631-42120134	0	2.78207	1	1	no	3.78207	2.25764
ENSG00000200091.1	RN7SKP163	chr6:76311224-76427994	0	2.77461	1	1	no	3.77461	2.25538
ENSG00000240925.1_4	RPS20P31	chr12:120639093-120703574	0	2.73451	1	1	no	3.73451	2.24322
ENSG00000248388.5_5	AC093801.1	chr4:177590771-177713881	0	2.73449	1	1	no	3.73449	2.24321
ENSG00000143882.11_5	ATP6V1C2	chr2:10861225-10978103	0	2.73368	1	1	no	3.73368	2.24296
ENSG00000247228.2_5	AC009060.1	chr16:70147528-70221264	0	2.7277	1	1	no	3.7277	2.24114
ENSG00000228292.1_5	AL512604.1	chr9:37120535-37358146	0	2.72665	1	1	no	3.72665	2.24082
ENSG00000259972.2_6	AC009120.2	chr16:74330672-74403724	19.2878	2.72389	1	1	no	0.183553	0.243125
ENSG00000268538.1	KIAA1658	chr22:30727976-30825040	0	2.6954	1	1	no	3.6954	2.23125
ENSG00000225313.5_5	AL513327.1	chr1:33772366-33896653	0	2.69469	1	1	no	3.69469	2.23103
ENSG00000090266.12_4	NDUFB2	chr7:140218219-140624728	1.07418	2.67926	1	1	no	1.77384	1.47188
ENSG00000224383.7_3	PRR29	chr17:62073430-62097994	2.76591	2.6569	1	1	no	0.971053	0.978967
ENSG00000284526.1_4	AC015802.6	chr17:74553847-74583038	4.95648	2.64408	1	1	no	0.611784	0.688659
ENSG00000269288.1_5	AC092070.3	chr19:53738633-53758151	0	2.63867	1	1	no	3.63867	2.21371
ENSG00000014919.12_3	COX15	chr10:101411351-101515891	0	2.63179	1	1	no	3.63179	2.21157
ENSG00000254501.1_5	AP003068.1	chr11:64851681-64883856	0	2.62877	1	1	no	3.62877	2.21063
ENSG00000279753.1_5	AC011558.1	chr19:1026579-1039067	8.59205	2.62024	1	1	no	0.377421	0.461969
ENSG00000138079.13_4	SLC3A1	chr2:44394763-44589001	0	2.61583	1	1	no	3.61583	2.20659
ENSG00000273090.1_5	AC007378.1	chr2:36583068-36873230	4.94521	2.60575	1	1	no	0.606497	0.683918
ENSG00000250902.1_5	SMAD1-AS1	chr4:146402345-146479231	3.37106	2.57774	1	1	no	0.818506	0.862754
ENSG00000227586.5_4	RPS26P39	chr10:124931050-124931391	0	2.56634	1	1	no	3.56634	2.19104
ENSG00000269570.2_5	AP001350.1	chr11:58346583-58393206	0	2.55226	1	1	no	3.55226	2.18658
ENSG00000228492.2_4	RAB11FIP1P1	chrX:73164018-73513409	0.602903	2.53628	1	1	no	2.20617	1.68085
ENSG00000254422.1_5	AP000942.2	chr11:101981191-102104154	0	2.53265	1	1	no	3.53265	2.18035
ENSG00000243313.2	RN7SL285P	chr6:37787274-38122400	0	2.51911	1	1	no	3.51911	2.17604
ENSG00000121380.12_5	BCL2L14	chr12:12202777-12419946	0	2.51765	1	1	no	3.51765	2.17557
ENSG00000254741.1_6	AC067930.2	chr8:144655659-144685394	4.13661	2.5128	1	1	no	0.683875	0.751785
ENSG00000237126.8_4	AC073254.1	chr2:233412679-233547491	2.3138	2.50303	1	1	no	1.0571	1.04061
ENSG00000203667.9_2	COX20	chr1:244998623-245027862	1.16885	2.4951	1	1	no	1.6115	1.38488
ENSG00000184716.13_3	SERINC4	chr15:44019115-44095241	1.42395	2.49446	1	1	no	1.44164	1.28785
ENSG00000213839.4_4	TMX2P1	chr9:37510888-38069208	4.77166	2.48768	1	1	no	0.604277	0.681923
ENSG00000198840.2	MT-ND3	chrM:10058-10404	0	2.48092	1	1	no	3.48092	2.16379
ENSG00000251260.1_5	WDFY3-AS1	chr4:85590762-85932430	3.23205	2.47147	1	1	no	0.820281	0.864161
ENSG00000262477.1	AC021224.1	chr18:29598334-30354376	1.43592	2.47096	1	1	no	1.42491	1.27793
ENSG00000258966.1_4	GTF3AP2	chr14:71374121-71582099	0	2.46436	1	1	no	3.46436	2.15845
ENSG00000136404.15_4	TM6SF1	chr15:83776158-84108197	0	2.46319	1	1	no	3.46319	2.15808
ENSG00000262533.1_5	AC090617.3	chr17:1933403-1946724	10.232	2.45145	1	1	no	0.307287	0.386576
ENSG00000256569.1_5	AC069234.3	chr12:121148237-121161443	0	2.44974	1	1	no	3.44974	2.15372
ENSG00000138735.15_3	PDE5A	chr4:120375945-120550146	0	2.44582	1	1	no	3.44582	2.15245
ENSG00000255850.2_5	RXYLT1-AS1	chr12:63952692-64217675	0	2.43944	1	1	no	3.43944	2.15038
ENSG00000103044.10_2	HAS3	chr16:69139466-69442474	0.978698	2.43278	1	1	no	1.73487	1.45147
ENSG00000230415.1_4	LINC01786	chr1:1210602-1215800	0	2.41148	1	1	no	3.41148	2.14126
ENSG00000259248.6_5	USP3-AS1	chr15:63796709-63894627	0.450985	2.39701	1	1	no	2.34118	1.74036
ENSG00000269604.1_4	AC005523.2	chr19:4791692-4801285	7.24161	2.39361	1	1	no	0.411765	0.4975
ENSG00000157578.13_2	LCA5L	chr21:40749623-40887433	0	2.38441	1	1	no	3.38441	2.13238
ENSG00000230530.1_4	LIMD1-AS1	chr3:45596885-45786916	0	2.37208	1	1	no	3.37208	2.12832
ENSG00000233098.8_6	CCDC144NL-AS1	chr17:20717932-20947073	2.86165	2.3711	1	1	no	0.872969	0.905327
ENSG00000111786.8_2	SRSF9	chr12:120875892-120907596	3.97443	2.36904	1	1	no	0.677272	0.746116
ENSG00000260350.1_5	AC012173.1	chr16:8768421-8962869	4.12507	2.36555	1	1	no	0.656684	0.728298
ENSG00000124243.17_4	BCAS4	chr20:49411430-49499213	1.9336	2.35905	1	1	no	1.14503	1.101
ENSG00000268983.1_5	AC005253.2	chr19:18668571-18680197	0	2.345	1	1	no	3.345	2.11936
ENSG00000258301.3_5	VASH1-AS1	chr14:77228531-77292589	1.26927	2.34304	1	1	no	1.47318	1.30637
ENSG00000115677.16_5	HDLBP	chr2:242166678-242293442	0	2.33656	1	1	no	3.33656	2.11655
ENSG00000254509.1_5	AP000866.3	chr11:124636393-124704383	0	2.33486	1	1	no	3.33486	2.11599
ENSG00000257553.1_5	AC034102.4	chr12:56470582-56507691	0	2.3248	1	1	no	3.3248	2.11263
ENSG00000228172.5_5	AL020996.1	chr1:26126666-26185949	0	2.31464	1	1	no	3.31464	2.10924
ENSG00000152348.15_4	ATG10	chr5:81267843-81574396	8.77162	2.30554	1	1	no	0.33828	0.42038
ENSG00000231864.2_5	AL807752.3	chr9:139952114-139965040	1.72258	2.30546	1	1	no	1.21409	1.14671
ENSG00000255769.3	RP11-152F13.3	chr15:82751613-82798350	0	2.30251	1	1	no	3.30251	2.10518
ENSG00000151503.12_4	NCAPD3	chr11:133938819-134117686	4.59243	2.29712	1	1	no	0.589568	0.668635
ENSG00000228748.2_6	AL450306.1	chr10:79542623-79686284	0	2.29307	1	1	no	3.29307	2.10201
ENSG00000119714.10_4	GPR68	chr14:91698875-91720269	0	2.291	1	1	no	3.291	2.10131
ENSG00000257847.1_4	LSM3P2	chr12:94960899-95044338	0	2.28695	1	1	no	3.28695	2.09995
ENSG00000267800.1_5	AC012254.4	chr18:44632316-44702745	0	2.28695	1	1	no	3.28695	2.09995
ENSG00000143418.19_2	CERS2	chr1:150898738-150948010	0.664216	2.28408	1	1	no	1.97335	1.57209
ENSG00000135269.17_3	TES	chr7:115850546-116148595	0.366493	2.27277	1	1	no	2.39501	1.76342
ENSG00000233706.1_5	AL353689.2	chr1:227177565-227506175	3.95179	2.26623	1	1	no	0.659606	0.730841
ENSG00000279641.1_5	AC120057.3	chr17:7143332-7167302	0.665626	2.26475	1	1	no	1.96007	1.56563
ENSG00000241693.2	RN7SL704P	chr22:38615297-38669040	0	2.26328	1	1	no	3.26328	2.09196
ENSG00000272814.1_5	AC093732.2	chr2:47126413-47403740	0	2.26328	1	1	no	3.26328	2.09196
ENSG00000165219.21_4	GAPVD1	chr9:128024072-128129486	0	2.26316	1	1	no	3.26316	2.09192
ENSG00000234361.1_5	AL391863.2	chr6:158121418-158366109	0	2.25246	1	1	no	3.25246	2.0883
ENSG00000273110.1_5	AL162591.2	chr1:154442247-154474589	1.96352	2.25246	1	1	no	1.0975	1.06867
ENSG00000234377.7_5	RNF219-AS1	chr13:78469615-79233314	0.464865	2.24836	1	1	no	2.21751	1.68595
ENSG00000237278.2_4	RLIMP2	chr1:113615830-113674882	0.691057	2.24639	1	1	no	1.91974	1.54584
ENSG00000237596.6_6	AL138828.1	chr6:136172833-136546889	0	2.23879	1	1	no	3.23879	2.08365
ENSG00000269926.1_5	DDIT4-AS1	chr10:74033677-74035794	7.58312	2.23045	1	1	no	0.376372	0.460871
ENSG00000267459.1_5	AC006116.7	chr19:56731038-56904914	2.68281	2.20601	1	1	no	0.870534	0.90345
ENSG00000187824.8_5	TMEM220	chr17:10575790-10784212	0	2.20462	1	1	no	3.20462	2.07198
ENSG00000150667.7_4	FSIP1	chr15:39873279-40213093	0	2.19974	1	1	no	3.19974	2.0703
ENSG00000185013.16_3	NT5C1B	chr2:18735988-18770838	0	2.19141	1	1	no	3.19141	2.06744
ENSG00000143443.9_2	C1orf56	chr1:151020215-151042801	1.48975	2.184	1	1	no	1.27884	1.1883
ENSG00000263585.1_5	AC145207.4	chr17:79890259-79905477	0	2.17488	1	1	no	3.17488	2.06173
ENSG00000259118.5_5	AL139022.1	chr14:65381078-65569413	2.36909	2.17207	1	1	no	0.941521	0.957188
ENSG00000185862.6_3	EVI2B	chr17:29335514-29709134	0	2.16422	1	1	no	3.16422	2.05805
ENSG00000237036.4_4	ZEB1-AS1	chr10:31476811-31818742	0	2.15674	1	1	no	3.15674	2.05545
ENSG00000272418.1_6	AC090607.4	chr15:78542843-78592266	0	2.14809	1	1	no	3.14809	2.05245
ENSG00000198804.2	MT-CO1	chrM:5903-7445	1.40377	2.14739	1	1	no	1.30936	1.20749
ENSG00000232133.1_4	IMPDH1P10	chr2:201980826-202041410	2.10566	2.14739	1	1	no	1.01344	1.00966
ENSG00000167970.6	AC009065.1	chr16:2303116-2323419	8.42263	2.14695	1	1	no	0.333978	0.415735
ENSG00000226937.9_4	CEP164P1	chr10:45493145-45676875	2.23182	2.13917	1	1	no	0.971332	0.979171
ENSG00000248696.1_5	AC011406.1	chr5:149340299-149432705	0	2.13553	1	1	no	3.13553	2.04807
ENSG00000179818.13_3	PCBP1-AS1	chr2:70187220-70330352	10.3487	2.1328	1	1	no	0.276049	0.351684
ENSG00000235438.7_4	ESRRAP2	chr13:21834153-21869142	0	2.12926	1	1	no	3.12926	2.04588
ENSG00000272770.1_5	AC005696.2	chr17:2496503-2588909	2.21823	2.12049	1	1	no	0.969629	0.977924
ENSG00000257653.1_5	AC117498.1	chr12:49159976-49182820	0	2.11143	1	1	no	3.11143	2.03964
ENSG00000179583.19_4	CIITA	chr16:10958770-11036878	0	2.09503	1	1	no	3.09503	2.03387
ENSG00000226167.1_5	AP4B1-AS1	chr1:114304453-114456708	0	2.09315	1	1	no	3.09315	2.03321
ENSG00000251095.6_6	AC097478.1	chr4:90472506-90763129	5.23082	2.09061	1	1	no	0.49602	0.581129
ENSG00000268788.1	AC110615.1	chr4:76834809-76928641	0	2.08745	1	1	no	3.08745	2.0312
ENSG00000272588.1_5	AC139887.4	chr4:699536-775637	0	2.08694	1	1	no	3.08694	2.03102
ENSG00000236559.1_5	AL117381.1	chr20:30252254-30311792	0	2.08668	1	1	no	3.08668	2.03093
ENSG00000033011.12_5	ALG1	chr16:4932507-5147809	0	2.08583	1	1	no	3.08583	2.03063
ENSG00000226312.7_5	CFLAR-AS1	chr2:201980826-202041410	0	2.08382	1	1	no	3.08382	2.02992
ENSG00000245711.2_5	NADK2-AS1	chr5:36192693-36242381	0	2.08291	1	1	no	3.08291	2.0296
ENSG00000244491.1_6	AL021707.5	chr22:39101727-39190203	0	2.08254	1	1	no	3.08254	2.02947
ENSG00000272406.1_5	AC108102.1	chr5:92953774-93447404	0	2.07871	1	1	no	3.07871	2.02811
ENSG00000279689.1_5	AC022400.8	chr10:75504141-75540009	0.830612	2.06876	1	1	no	1.67636	1.42027
ENSG00000232564.3_5	MRTFA-AS1	chr22:40742503-41032706	0	2.06674	1	1	no	3.06674	2.02387
ENSG00000268087.1_6	AC008764.2	chr19:16589867-16771253	0	2.06305	1	1	no	3.06305	2.02256
ENSG00000267741.1_2	UBE2L4	chr19:9862668-9903856	0	2.0587	1	1	no	3.0587	2.02102
ENSG00000237172.3_2	B3GNT9	chr16:67143860-67185117	0.34642	2.05664	1	1	no	2.2702	1.70938
ENSG00000102362.15_2	SYTL4	chrX:99899162-99987110	1.50565	2.05408	1	1	no	1.21888	1.14983
ENSG00000230495.1_5	AL132765.1	chr20:17550507-17590564	2.67957	2.04911	1	1	no	0.828659	0.870786
ENSG00000264578.1_5	AC009630.3	chr8:41386724-41482520	0	2.04734	1	1	no	3.04734	2.01697
ENSG00000163291.14_2	PAQR3	chr4:79697495-79860592	2.59406	2.01775	1	1	no	0.839649	0.879431
ENSG00000262049.1_5	AC139530.1	chr17:79648203-79670330	1.42137	2.01535	1	1	no	1.24531	1.16691
ENSG00000233799.1_6	AC139887.1	chr4:699536-775637	0	2.00782	1	1	no	3.00782	2.00282
ENSG00000253356.1_5	AC084024.3	chr8:37962759-38070819	6.55358	1.99789	1	1	no	0.396883	0.482212
ENSG00000277247.1_5	AC083809.1	chr12:70861859-71031220	0	1.99773	1	1	no	2.99773	1.99918
ENSG00000280077.1_6	AL353763.2	chr9:69065654-69149621	0	1.99554	1	1	no	2.99554	1.99839
ENSG00000081059.19_3	TCF7	chr5:133450401-133706738	0.359854	1.98721	1	1	no	2.19671	1.67659
ENSG00000272851.1_5	AC096772.1	chr2:208576263-208626563	0	1.98686	1	1	no	2.98686	1.99525
ENSG00000254538.1_5	AC027018.1	chr8:74332238-74791145	0	1.98426	1	1	no	2.98426	1.99431
ENSG00000261093.1_5	AC141586.3	chr16:2587964-2653189	0.574896	1.97874	1	1	no	1.89139	1.53176
ENSG00000235424.1_4	SUMO2P10	chr3:33038099-33138722	0	1.96981	1	1	no	2.96981	1.98907
ENSG00000240452.1_4	MTCO1P29	chr3:120405527-120501916	0	1.96981	1	1	no	2.96981	1.98907
ENSG00000064490.13_4	RFXANK	chr19:19256375-19314233	0	1.96961	1	1	no	2.96961	1.989
ENSG00000270188.1_2	MTRNR2L11	chr1:238107023-238108575	3.48425	1.96785	1	1	no	0.661839	0.73278
ENSG00000254943.1_5	AP003501.2	chr11:124753586-124768396	0	1.96142	1	1	no	2.96142	1.98602
ENSG00000285935.1_1	AL159978.1	chr13:27131839-27272941	0.393362	1.9557	1	1	no	2.12127	1.64213
ENSG00000224093.5_5	AL109613.1	chr1:94027342-94312706	1.83697	1.93689	1	1	no	1.03522	1.02519
ENSG00000241313.2_5	WWTR1-AS1	chr3:149235021-149454501	0	1.93571	1	1	no	2.93571	1.97662
ENSG00000041988.15_5	THAP3	chr1:6684925-6761984	2.38028	1.93412	1	1	no	0.868011	0.901503
ENSG00000256007.1_5	ARAP1-AS1	chr11:72396113-72504726	11.8544	1.93145	1	1	no	0.22805	0.29637
ENSG00000242396.1_6	AC096536.2	chr1:55315299-55354523	0	1.92828	1	1	no	2.92828	1.9739
ENSG00000261337.1	RP11-498D10.5	chr16:71879893-72033877	0	1.92671	1	1	no	2.92671	1.97332
ENSG00000240898.1_5	AC132942.1	chr17:3566189-3599698	0	1.91955	1	1	no	2.91955	1.97069
ENSG00000231169.4_4	EEF1B2P1	chr15:52599479-52821247	2.00112	1.91299	1	1	no	0.970634	0.97866
ENSG00000256152.2_5	AC027290.1	chr12:123349874-123380991	4.85681	1.91274	1	1	no	0.497325	0.582388
ENSG00000265261.1_5	AC027575.1	chr18:74534562-74682683	0	1.90849	1	1	no	2.90849	1.96661
ENSG00000156928.4_2	MALSU1	chr7:23338357-23510086	4.13872	1.89849	1	1	no	0.564049	0.645286
ENSG00000285830.1_1	AL109628.2	chr14:39617014-39639736	2.0406	1.89134	1	1	no	0.950911	0.964148
ENSG00000269165.1	AC069547.1	chr10:52065345-52401211	0	1.88952	1	1	no	2.88952	1.95959
ENSG00000183060.15_4	LYSMD4	chr15:100105621-100273766	1.46948	1.86566	1	1	no	1.16043	1.11132
ENSG00000243227.2	RN7SL55P	chr4:110268630-110462052	0	1.86282	1	1	no	2.86282	1.94965
ENSG00000234945.7_6	GTF3C2-AS1	chr2:27548715-27593353	0	1.84853	1	1	no	2.84853	1.94431
ENSG00000260570.1_5	AC133550.1	chr16:28833751-28848558	11.0954	1.84594	1	1	no	0.235291	0.304851
ENSG00000260095.1_5	AC106820.3	chr16:2479394-2509980	0	1.84298	1	1	no	2.84298	1.94223
ENSG00000239856.2	RN7SL225P	chr11:86013252-86056973	0	1.82932	1	1	no	2.82932	1.93709
ENSG00000241406.2	RN7SL515P	chr13:42140972-42555701	0	1.82932	1	1	no	2.82932	1.93709
ENSG00000141378.14_2	PTRH2	chr17:57695913-57919616	0	1.82907	1	1	no	2.82907	1.93699
ENSG00000254859.1_5	AC067930.4	chr8:144624142-144631899	0	1.8223	1	1	no	2.8223	1.93444
ENSG00000228843.2_5	AL133410.2	chr9:35749283-35758572	1.9039	1.82007	1	1	no	0.971132	0.979024
ENSG00000225505.1_5	AC104332.1	chr1:92974252-93257961	0	1.81339	1	1	no	2.81339	1.93107
ENSG00000239437.2	RN7SL752P	chr3:129274017-129325661	0	1.81294	1	1	no	2.81294	1.9309
ENSG00000264627.1	RN7SL820P	chr2:197053822-197458416	0	1.81294	1	1	no	2.81294	1.9309
ENSG00000111203.12_5	ITFG2	chr12:2055219-3050306	8.51443	1.79841	1	1	no	0.294123	0.371974
ENSG00000255038.1_5	AP006287.2	chr11:65818199-65837090	0	1.79801	1	1	no	2.79801	1.92524
ENSG00000259238.1_5	AC092755.2	chr15:59887073-59981733	0	1.79717	1	1	no	2.79717	1.92492
ENSG00000233110.1_5	AC093797.1	chr4:186506597-186877806	0	1.79569	1	1	no	2.79569	1.92436
ENSG00000260659.1_5	AC009113.2	chr16:89284110-89303479	0	1.78827	1	1	no	2.78827	1.92154
ENSG00000245385.2_5	AP003396.1	chr11:119205236-119208023	0	1.76855	1	1	no	2.76855	1.91401
ENSG00000176014.12_3	TUBB6	chr18:12307667-12377313	1.15402	1.76526	1	1	no	1.28377	1.19142
ENSG00000232830.5_5	AC110994.1	chr3:101043048-101232085	0	1.76209	1	1	no	2.76209	1.91153
ENSG00000260934.1_5	AC130456.5	chr16:19513010-19533467	0	1.75133	1	1	no	2.75133	1.9074
ENSG00000259547.1_2	CYCSP2	chr15:41271077-41408552	0	1.74988	1	1	no	2.74988	1.90684
ENSG00000146677.7_5	AC004453.1	chr7:44418719-44530479	0	1.74505	1	1	no	2.74505	1.90498
ENSG00000264270.1_5	AC087749.1	chr17:73622924-73704142	0	1.73467	1	1	no	2.73467	1.90098
ENSG00000225335.3_5	AC016027.1	chr22:18559292-18629321	1.81219	1.7324	1	1	no	0.971627	0.979387
ENSG00000259515.1_6	AL117209.1	chr14:103388992-103523799	1.50244	1.72361	1	1	no	1.08838	1.06239
ENSG00000240211.1_6	AC092849.1	chr7:100032879-100036127	0	1.71974	1	1	no	2.71974	1.8952
ENSG00000102805.14_5	CLN5	chr13:77564794-77901185	0	1.71824	1	1	no	2.71824	1.89462
ENSG00000266651.1_5	AC093484.4	chr17:16342135-16395467	0	1.70506	1	1	no	2.70506	1.8895
ENSG00000231965.4_2	AF131215.1	chr8:10753554-11058875	0	1.69627	1	1	no	2.69627	1.88607
ENSG00000244391.2	RN7SL330P	chr12:94542498-94853764	0	1.69048	1	1	no	2.69048	1.88381
ENSG00000272149.1_5	AC112211.1	chr3:33155470-33189265	0	1.69048	1	1	no	2.69048	1.88381
ENSG00000167476.10_2	JSRP1	chr19:2252250-2354804	4.40185	1.68328	1	1	no	0.496734	0.581817
ENSG00000182376.2_5	AC138028.1	chr16:88772870-88851628	0	1.6812	1	1	no	2.6812	1.88018
ENSG00000242087.2_4	RPL36AP41	chr12:64238072-64556001	0	1.67618	1	1	no	2.67618	1.87821
ENSG00000232027.2_5	AL671986.1	chr1:51819934-52027301	1.24904	1.67176	1	1	no	1.18796	1.12958
ENSG00000135914.5_2	HTR2B	chr2:231921577-232037541	0	1.66656	1	1	no	2.66656	1.87443
ENSG00000225507.1_5	AC069282.1	chr7:47996389-47996915	0	1.66486	1	1	no	2.66486	1.87376
ENSG00000254915.1_5	AP003168.1	chr11:75514475-75854239	0	1.66208	1	1	no	2.66208	1.87266
ENSG00000253194.2_5	AL137009.1	chr6:119134604-119670926	0	1.65901	1	1	no	2.65901	1.87145
ENSG00000254568.1_5	AP003501.1	chr11:124753586-124768396	0	1.65891	1	1	no	2.65891	1.87141
ENSG00000212999.1	AC117834.1	chr8:93895211-94029901	0	1.65569	1	1	no	2.65569	1.87014
ENSG00000250186.3_6	AC091180.3	chr17:47448101-47554350	5.23816	1.65419	1	1	no	0.425476	0.511444
ENSG00000187775.16_3	DNAH17	chr17:76374720-76573476	0	1.65321	1	1	no	2.65321	1.86916
ENSG00000091140.13_2	DLD	chr7:107531414-107643700	0	1.65312	1	1	no	2.65312	1.86913
ENSG00000153551.13_2	CMTM7	chr3:32433162-32544900	3.45782	1.65281	1	1	no	0.595091	0.673639
ENSG00000250030.2_5	AC104806.1	chr4:68283022-68333969	0	1.64818	1	1	no	2.64818	1.86718
ENSG00000226763.4_3	SRRM5	chr19:44100543-44124026	0.431606	1.6475	1	1	no	1.84932	1.51062
ENSG00000166037.10_4	CEP57	chr11:95502105-95565857	0	1.64707	1	1	no	2.64707	1.86674
ENSG00000249175.1_5	AC008534.1	chr5:93488670-94620279	0	1.6435	1	1	no	2.6435	1.86532
ENSG00000230266.1_5	XXYLT1-AS2	chr3:194789007-194991896	0	1.63428	1	1	no	2.63428	1.86167
ENSG00000163472.18_3	TMEM79	chr1:156252725-156265480	0	1.62852	1	1	no	2.62852	1.85938
ENSG00000227543.4_3	SPAG5-AS1	chr17:26782769-26972472	0.697205	1.62608	1	1	no	1.5473	1.34897
ENSG00000226541.1_5	AL359633.1	chr6:46188472-46459709	0	1.62099	1	1	no	2.62099	1.85638
ENSG00000234036.4_4	TXNP6	chr4:77870855-77961537	16.967	1.62099	1	1	no	0.145878	0.196453
ENSG00000166428.13_3	PLD4	chr14:105391049-105444694	0.94069	1.62021	1	1	no	1.35014	1.23275
ENSG00000254662.1_5	AP000781.1	chr11:57093076-57103351	8.41381	1.6077	1	1	no	0.277008	0.352767
ENSG00000227523.1_4	RPS20P15	chr3:27414211-27525911	0	1.60768	1	1	no	2.60768	1.85107
ENSG00000270575.1_5	AL160281.1	chr1:178063275-178468769	0	1.60768	1	1	no	2.60768	1.85107
ENSG00000072832.14_3	CRMP1	chr4:5712923-5894785	0.842014	1.60757	1	1	no	1.41561	1.27239
ENSG00000257218.5_3	GATC	chr12:120875892-120907596	2.10745	1.60661	1	1	no	0.838826	0.878785
ENSG00000114857.17_2	NKTR	chr3:42589460-42707346	0	1.6056	1	1	no	2.6056	1.85024
ENSG00000009790.14_5	TRAF3IP3	chr1:209929376-209957904	0	1.60308	1	1	no	2.60308	1.84923
ENSG00000258437.1_5	AL139193.1	chr14:90990907-91282823	0	1.60066	1	1	no	2.60066	1.84826
ENSG00000136044.11_3	APPL2	chr12:105567073-105789875	0.313888	1.59479	1	1	no	1.97489	1.57284
ENSG00000176261.15_5	ZBTB8OS	chr1:32930657-33116504	0	1.59457	1	1	no	2.59457	1.84582
ENSG00000183395.4_2	PMCH	chr12:102513962-102875522	0	1.59421	1	1	no	2.59421	1.84567
ENSG00000236018.2_5	AC004898.1	chr7:156931606-157062066	0	1.59421	1	1	no	2.59421	1.84567
ENSG00000245748.1_6	AC097382.2	chr4:6910968-7059679	2.1624	1.58476	1	1	no	0.817341	0.861829
ENSG00000187144.11_2	SPATA21	chr1:16679069-16763919	2.04044	1.58301	1	1	no	0.849551	0.887175
ENSG00000253667.2_5	AC100821.1	chr8:54879111-54935089	0	1.5797	1	1	no	2.5797	1.83984
ENSG00000145416.13_3	2019-03-01	chr4:164445449-165305202	0.413595	1.5766	1	1	no	1.82273	1.49709
ENSG00000267882.2_5	AL031666.2	chr20:45837858-45985633	0	1.57329	1	1	no	2.57329	1.83725
ENSG00000167552.13_2	TUBA1A	chr12:49578578-49668386	0	1.5619	1	1	no	2.5619	1.83265
ENSG00000255282.6_4	WTAPP1	chr11:102617698-102714534	0	1.56152	1	1	no	2.56152	1.83249
ENSG00000261641.2_5	AL031600.3	chr16:1494934-1525581	4.7312	1.56042	1	1	no	0.446751	0.532817
ENSG00000219410.4	RP4-761J14.8	chr12:6772425-6798738	0	1.55903	1	1	no	2.55903	1.83148
ENSG00000213713.3_4	PIGCP1	chr11:33060962-33213144	0	1.55699	1	1	no	2.55699	1.83066
ENSG00000198791.11_2	CNOT7	chr8:17082472-17271037	3.79376	1.55664	1	1	no	0.533327	0.616665
ENSG00000231409.3_5	AC018868.1	chr15:35143982-35262040	0	1.55633	1	1	no	2.55633	1.83039
ENSG00000260277.1_5	AC009019.1	chr16:22018800-22103552	0	1.55586	1	1	no	2.55586	1.8302
ENSG00000225610.1_5	AC007679.1	chr2:206854308-206951288	1.6244	1.55291	1	1	no	0.972759	0.980215
ENSG00000226245.1_6	ZNF32-AS1	chr10:44124264-44170151	0	1.54987	1	1	no	2.54987	1.82777
ENSG00000242958.1_5	AC040975.1	chr8:28625177-28747759	0	1.54394	1	1	no	2.54394	1.82535
ENSG00000213190.3_2	MLLT11	chr1:151020215-151042801	0	1.53705	1	1	no	2.53705	1.82255
ENSG00000262967.1_5	AC005921.2	chr17:48770550-48785285	8.0387	1.53693	1	1	no	0.280674	0.356904
ENSG00000267165.1_5	CHMP1B-AS1	chr18:11688954-11909222	0	1.53683	1	1	no	2.53683	1.82246
ENSG00000265967.1_5	AC100830.3	chr15:64979771-65011801	0	1.53247	1	1	no	2.53247	1.82068
ENSG00000111145.7_4	ELK3	chr12:96588159-96663613	0.234956	1.53233	1	1	no	2.05054	1.60907
ENSG00000230903.5	RPL9P8	chr15:83023846-83125316	0	1.5282	1	1	no	2.5282	1.81893
ENSG00000232149.1_4	FERP1	chrX:122734411-122866906	1.59142	1.52139	1	1	no	0.972976	0.980374
ENSG00000236364.3_5	AL358115.1	chr1:165693529-165880855	0	1.52069	1	1	no	2.52069	1.81586
ENSG00000234040.3_4	RPL10P12	chr12:69004618-69065681	0	1.51967	1	1	no	2.51967	1.81544
ENSG00000251143.1_5	AP002490.1	chr11:71709586-71823826	1.09908	1.51698	1	1	no	1.19909	1.1369
ENSG00000108523.15_3	RNF167	chr17:4840424-4848517	2.36906	1.51082	1	1	no	0.745258	0.803441
ENSG00000239264.8_3	TXNDC5	chr6:7881749-8102811	1.12765	1.50951	1	1	no	1.17948	1.12398
ENSG00000154025.15_3	SLC5A10	chr17:18853657-18950950	1.42688	1.50849	1	1	no	1.03363	1.02406
ENSG00000279069.1_5	AC015813.5	chr17:56066398-56085548	3.10434	1.50783	1	1	no	0.611019	0.687974
ENSG00000235299.2_4	MRPL53P1	chr1:113009162-113214241	0	1.50779	1	1	no	2.50779	1.81056
ENSG00000229047.1_5	AF127577.1	chr21:16191163-16438257	0	1.49842	1	1	no	2.49842	1.8067
ENSG00000263766.5_5	AC025682.1	chr17:45600307-45726786	3.91886	1.49823	1	1	no	0.507888	0.592529
ENSG00000178802.17_4	MPI	chr15:75182345-75199462	1.12291	1.49743	1	1	no	1.17642	1.12196
ENSG00000254730.1_5	AP002453.1	chr11:108535751-108811657	0	1.49608	1	1	no	2.49608	1.80574
ENSG00000267469.1_5	AC005944.1	chr19:3052907-3063105	5.19629	1.49014	1	1	no	0.401876	0.487359
ENSG00000235066.7_6	AC009303.2	chr2:118617002-118812609	0	1.48596	1	1	no	2.48596	1.80156
ENSG00000237003.1_5	AC126124.2	chr1:93615298-93835055	0	1.48452	1	1	no	2.48452	1.80096
ENSG00000228606.2_5	AL139011.1	chr1:160185504-160256138	0	1.48373	1	1	no	2.48373	1.80063
ENSG00000238271.2_4	IFNWP19	chr9:21455482-21559668	0	1.48196	1	1	no	2.48196	1.7999
ENSG00000006194.9_3	ZNF263	chr16:3313742-3368852	1.04132	1.47522	1	1	no	1.21256	1.14572
ENSG00000175711.8_2	B3GNTL1	chr17:80709939-81009686	0	1.47368	1	1	no	2.47368	1.79646
ENSG00000228879.1_5	AL591848.1	chr1:246887348-246931439	0	1.47312	1	1	no	2.47312	1.79623
ENSG00000267007.1_5	AC012615.2	chr19:1815244-1848462	0	1.46767	1	1	no	2.46767	1.79397
ENSG00000227230.1_5	AL606534.1	chr1:243287729-243418650	0	1.46197	1	1	no	2.46197	1.79159
ENSG00000227227.1_5	AC017101.1	chr2:187454791-187630692	0	1.46188	1	1	no	2.46188	1.79156
ENSG00000243404.2_4	RPL35AP32	chr15:66679154-66790151	0	1.46188	1	1	no	2.46188	1.79156
ENSG00000169282.17_3	KCNAB1	chr3:155755489-156256927	0.322043	1.45937	1	1	no	1.86028	1.51616
ENSG00000137822.12_2	TUBGCP4	chr15:43650369-43802926	2.90473	1.45124	1	1	no	0.627762	0.70289
ENSG00000258011.2_4	HMGA1P3	chr12:110810704-110888227	0	1.45079	1	1	no	2.45079	1.78693
ENSG00000104450.12_2	SPAG1	chr8:101170133-101348446	3.79245	1.44992	1	1	no	0.511204	0.595699
ENSG00000224063.5_5	AC007319.1	chr2:187866602-188430487	0	1.44696	1	1	no	2.44696	1.78532
ENSG00000173209.23_5	AHSA2P	chr2:61404552-61697904	0.77626	1.44658	1	1	no	1.37738	1.24937
ENSG00000140104.13_5	CLBA1	chr14:105452111-105487485	3.57615	1.44541	1	1	no	0.534382	0.617657
ENSG00000241560.5_5	ZBTB20-AS1	chr3:114033347-114866118	0	1.43523	1	1	no	2.43523	1.78041
ENSG00000237550.4	RPL9P9	chr15:82664458-82748784	0	1.43077	1	1	no	2.43077	1.77853
ENSG00000228568.1_5	AC006461.1	chr2:72403112-73053170	0	1.42906	1	1	no	2.42906	1.77781
ENSG00000092931.11_3	MFSD11	chr17:74722911-74777531	6.21511	1.42732	1	1	no	0.336422	0.418375
ENSG00000280080.2_4	TBC1D22A-AS1	chr22:47158513-47571342	0	1.42332	1	1	no	2.42332	1.7754
ENSG00000138185.19_5	ENTPD1	chr10:97471535-97849995	0	1.42155	1	1	no	2.42155	1.77465
ENSG00000270799.1_5	AC013467.2	chr2:174937174-175113426	1.48583	1.42046	1	1	no	0.973703	0.980905
ENSG00000243243.5_6	AC073130.2	chr7:115850546-116148595	0	1.41585	1	1	no	2.41585	1.77224
ENSG00000280055.1_4	TMEM75	chr8:128806778-129113499	0.958289	1.41491	1	1	no	1.23317	1.1591
ENSG00000186517.13_3	ARHGAP30	chr1:161016735-161039760	0.286724	1.41241	1	1	no	1.87485	1.52348
ENSG00000185046.18_4	ANKS1B	chr12:99038918-100378432	0	1.41161	1	1	no	2.41161	1.77045
ENSG00000179256.2_2	SMCO3	chr12:14956505-15059520	0	1.41041	1	1	no	2.41041	1.76995
ENSG00000248429.5_6	FAM198B-AS1	chr4:159045625-159176563	1.76645	1.4096	1	1	no	0.871008	0.903816
ENSG00000112304.10_2	ACOT13	chr6:24667262-24721064	0.489195	1.4078	1	1	no	1.61685	1.38783
ENSG00000267512.1_5	AC011446.1	chr19:13228916-13251961	0	1.40463	1	1	no	2.40463	1.7675
ENSG00000231731.7_6	AC010976.1	chr2:128193782-128284462	5.20553	1.40403	1	1	no	0.387401	0.472385
ENSG00000197753.9_3	LHFPL5	chr6:35773069-35889119	2.34681	1.40273	1	1	no	0.717916	0.78066
ENSG00000213315.5_5	AL122020.1	chr14:90990907-91282823	0	1.39916	1	1	no	2.39916	1.76518
ENSG00000226890.1_5	Z97652.1	chr16:1662325-1752281	0	1.39754	1	1	no	2.39754	1.76449
ENSG00000234206.5_5	AL121957.1	chr6:107811161-107981371	7.31327	1.39754	1	1	no	0.288399	0.36558
ENSG00000215049.3_4	PRDX2P1	chr13:30776766-30881621	0	1.3939	1	1	no	2.3939	1.76294
ENSG00000117009.11_2	KMO	chr1:241695433-241965435	1.23253	1.39169	1	1	no	1.07129	1.05053
ENSG00000176563.9_3	CNTD1	chr17:40950809-40995775	2.23443	1.38805	1	1	no	0.738322	0.797695
ENSG00000230166.1_4	RPL35AP24	chr10:51026324-51130715	0	1.38731	1	1	no	2.38731	1.76014
ENSG00000180189.10_2	HMGB1P14	chr14:58466452-58764857	0	1.38674	1	1	no	2.38674	1.7599
ENSG00000135164.18_3	DMTF1	chr7:86780738-86849903	0	1.38403	1	1	no	2.38403	1.75874
ENSG00000180999.10_3	C1orf105	chr1:171810637-172437971	0	1.38302	1	1	no	2.38302	1.75831
ENSG00000236936.1_5	AL031005.1	chr1:21543739-21672065	0	1.38061	1	1	no	2.38061	1.75728
ENSG00000260304.1_5	AC009088.2	chr16:31191430-31206192	0	1.37773	1	1	no	2.37773	1.75605
ENSG00000243687.1_5	AC079594.1	chr3:159943282-160203561	0	1.37721	1	1	no	2.37721	1.75583
ENSG00000205707.10_5	ETFRF1	chr12:25348149-25403870	1.85875	1.37543	1	1	no	0.830933	0.872579
ENSG00000270915.1_5	AC073410.2	chr2:203241658-203432474	0	1.36725	1	1	no	2.36725	1.75157
ENSG00000116791.13_2	CRYZ	chr1:75171165-75232362	0	1.3666	1	1	no	2.3666	1.75129
ENSG00000165192.13_3	ASB11	chrX:15299818-15333778	0	1.36556	1	1	no	2.36556	1.75085
ENSG00000246273.7_5	SBF2-AS1	chr11:9776316-10315754	0	1.35921	1	1	no	2.35921	1.74812
ENSG00000236787.1	RP11-592B15.6	chr10:51224680-51371338	0	1.35741	1	1	no	2.35741	1.74735
ENSG00000279530.2_4	AC092881.1	chr12:70132460-70748773	0.392465	1.35021	1	1	no	1.68781	1.42643
ENSG00000225496.1_5	AC104651.1	chr2:112656055-112787138	0	1.34953	1	1	no	2.34953	1.74396
ENSG00000261759.1_5	AC099518.5	chr16:19125253-19279656	1.00591	1.34638	1	1	no	1.16973	1.11752
ENSG00000205644.5_5	AC025186.1	chr5:64444562-64777747	1.40798	1.34604	1	1	no	0.974277	0.981325
ENSG00000228212.1_4	OFD1P17	chr5:37106329-37249530	0	1.34329	1	1	no	2.34329	1.74127
ENSG00000132612.15_3	VPS4A	chr16:69139466-69442474	0.48257	1.33676	1	1	no	1.57615	1.36522
ENSG00000225272.2_5	AL451074.3	chr1:165631452-165679205	0	1.33182	1	1	no	2.33182	1.73631
ENSG00000259945.1_6	AC027682.2	chr16:67551764-67580691	6.95268	1.32867	1	1	no	0.292816	0.370517
ENSG00000172458.4_3	IL17D	chr13:21273445-21297237	1.43423	1.32846	1	1	no	0.956549	0.968311
ENSG00000260034.1_5	LCMT1-AS2	chr16:25123049-25189552	0	1.32114	1	1	no	2.32114	1.73168
ENSG00000233460.1_4	RPL35AP31	chr13:72012097-72441330	0	1.31934	1	1	no	2.31934	1.7309
ENSG00000244630.2_5	AC022493.1	chr5:79922046-80172279	0	1.31934	1	1	no	2.31934	1.7309
ENSG00000064763.10_3	FAR2	chr12:29302035-29534122	0	1.31684	1	1	no	2.31684	1.72981
ENSG00000184788.13_3	SATL1	chrX:84258831-84498967	0	1.31637	1	1	no	2.31637	1.7296
ENSG00000257225.1_6	AC079601.1	chr12:42632248-42984157	2.81106	1.30562	1	1	no	0.604981	0.682556
ENSG00000166333.13_3	ILK	chr11:6624871-6640995	0	1.2938	1	1	no	2.2938	1.71975
ENSG00000214128.10_3	TMEM213	chr7:138391038-138666064	0	1.2935	1	1	no	2.2935	1.71962
ENSG00000233330.1_5	AL078581.1	chr6:149912890-149913799	0	1.29204	1	1	no	2.29204	1.71898
ENSG00000233979.1_5	RPL22P21	chr17:15879873-16256970	0	1.29204	1	1	no	2.29204	1.71898
ENSG00000006016.10_2	CRLF1	chr19:18682539-18731849	0	1.29161	1	1	no	2.29161	1.71879
ENSG00000173599.13_2	PC	chr11:66615703-66725847	0	1.28747	1	1	no	2.28747	1.71698
ENSG00000204514.9_3	ZNF814	chr19:58281022-58427978	3.59763	1.28595	1	1	no	0.497202	0.582269
ENSG00000225043.1_4	RPL18AP2	chr21:47744035-47865682	0	1.28427	1	1	no	2.28427	1.71557
ENSG00000262516.1_5	AC007151.1	chr16:3775054-3930727	0	1.2797	1	1	no	2.2797	1.71356
ENSG00000229029.2_4	CDCA4P1	chr9:14593574-14594198	0	1.27832	1	1	no	2.27832	1.71296
ENSG00000232888.4_4	RPS11P5	chr12:133345494-133532892	0	1.27516	1	1	no	2.27516	1.71157
ENSG00000269279.1	AL136376.1	chr1:116915289-116961244	0	1.27441	1	1	no	2.27441	1.71123
ENSG00000261845.2_5	AC124283.1	chr17:80477588-80606429	0.951952	1.27416	1	1	no	1.16507	1.11441
ENSG00000171962.17_4	DRC3	chr17:17876126-17942523	0	1.26799	1	1	no	2.26799	1.7084
ENSG00000266283.1_5	AC091588.3	chr18:19744846-19785192	0	1.26639	1	1	no	2.26639	1.7077
ENSG00000270890.1_5	AL049844.2	chr6:143857981-144259608	0	1.26632	1	1	no	2.26632	1.70767
ENSG00000182841.12_4	RRP7BP	chr22:42949622-42978044	0.746561	1.26267	1	1	no	1.2955	1.19881
ENSG00000235237.1_5	Z82188.2	chr22:37521877-37595425	0	1.2604	1	1	no	2.2604	1.70505
ENSG00000232750.2_5	AL139132.1	chr1:178994938-179045697	0	1.25722	1	1	no	2.25722	1.70364
ENSG00000163608.14_5	NEPRO	chr3:112709293-112902148	0.210379	1.25718	1	1	no	1.86485	1.51846
ENSG00000278974.1_5	AC093909.6	chr4:189661660-189662435	2.60147	1.25534	1	1	no	0.626228	0.701529
ENSG00000244556.1_4	ODCP	chr7:128594233-128695227	0.654509	1.25153	1	1	no	1.36084	1.2393
ENSG00000239671.1_5	AC100793.1	chr17:40852292-40897067	0	1.24879	1	1	no	2.24879	1.6999
ENSG00000268805.1	PRED57	chr21:46490866-46646475	0	1.24879	1	1	no	2.24879	1.6999
ENSG00000259712.1_5	AC023906.5	chr15:52121824-52392720	0	1.24585	1	1	no	2.24585	1.6986
ENSG00000255530.1_5	AF235103.2	chr8:146198974-146231432	0	1.24046	1	1	no	2.24046	1.6962
ENSG00000254453.1_5	NAV2-AS2	chr11:19372270-20143144	0	1.24019	1	1	no	2.24019	1.69608
ENSG00000263859.1_5	AC145207.6	chr17:79836300-79838982	0	1.24019	1	1	no	2.24019	1.69608
ENSG00000258908.1_5	AL355075.3	chr14:20937112-20945253	0	1.24	1	1	no	2.24	1.69599
ENSG00000116062.14_4	MSH6	chr2:47922668-48134949	0.2586	1.2344	1	1	no	1.77531	1.47265
ENSG00000231119.2_5	AL031666.1	chr20:45837858-45985633	0	1.23105	1	1	no	2.23105	1.692
ENSG00000241537.1_5	AC134050.1	chr3:72798427-72911065	0	1.23005	1	1	no	2.23005	1.69156
ENSG00000151665.12_3	PIGF	chr2:46717888-46852881	1.60774	1.22978	1	1	no	0.855062	0.891468
ENSG00000258610.1_6	AF111169.1	chr14:77228531-77292589	0	1.22756	1	1	no	2.22756	1.69044
ENSG00000198874.12_2	TYW1	chr7:66452663-66704506	0	1.2273	1	1	no	2.2273	1.69033
ENSG00000143257.11_3	NR1I3	chr1:161195728-161208092	3.77667	1.22727	1	1	no	0.466281	0.552162
ENSG00000218313.1_5	AL139274.1	chr6:87860876-87973914	0	1.22502	1	1	no	2.22502	1.68931
ENSG00000131730.15_2	CKMT2	chr5:80243515-80597379	0	1.22477	1	1	no	2.22477	1.6892
ENSG00000239686.1_5	AL158801.1	chr14:55729484-55828636	0	1.2241	1	1	no	2.2241	1.6889
ENSG00000241546.1_5	AC092910.2	chr3:119540169-119813264	6.40517	1.2241	1	1	no	0.300344	0.378894
ENSG00000270409.1_5	AC090950.1	chr3:15708742-15901278	0	1.22049	1	1	no	2.22049	1.68728
ENSG00000154920.14_4	EME1	chr17:48450580-48475249	0	1.20907	1	1	no	2.20907	1.68216
ENSG00000228242.6_6	AC093495.1	chr3:14166439-14242619	0	1.20541	1	1	no	2.20541	1.68051
ENSG00000224186.8_5	C5orf66	chr5:134363424-134736986	3.46349	1.20276	1	1	no	0.493506	0.578703
ENSG00000226658.1_4	RPL23AP30	chr2:201773695-201950473	0	1.20268	1	1	no	2.20268	1.67928
ENSG00000258968.2_5	AL049830.4	chr14:31343719-31565656	0	1.20031	1	1	no	2.20031	1.67821
ENSG00000236498.1_5	AC107081.2	chr2:62095223-62374382	4.70264	1.19886	1	1	no	0.385586	0.470497
ENSG00000110696.9_4	C11orf58	chr11:15987994-16778428	0	1.19857	1	1	no	2.19857	1.67743
ENSG00000180139.11_6	ACTA2-AS1	chr10:90639490-90775542	0.708287	1.19774	1	1	no	1.28652	1.19315
ENSG00000099364.16_4	FBXL19	chr16:30930639-30967832	0	1.1915	1	1	no	2.1915	1.67423
ENSG00000115556.13_3	PLCD4	chr2:219472487-219501907	0	1.18823	1	1	no	2.18823	1.67276
ENSG00000285600.1_1	AC023593.1	chr3:127290074-127347892	0	1.18712	1	1	no	2.18712	1.67225
ENSG00000105865.10_2	DUS4L	chr7:106809405-107218909	0	1.18243	1	1	no	2.18243	1.67013
ENSG00000179755.3_6	AC135776.1	chr16:34256119-34258621	0	1.18177	1	1	no	2.18177	1.66983
ENSG00000188467.10_2	SLC24A5	chr15:48413168-48596275	2.65758	1.17901	1	1	no	0.595752	0.674236
ENSG00000272558.1_5	U91328.2	chr6:25963029-26002003	0	1.17737	1	1	no	2.17737	1.66783
ENSG00000258048.1_5	AC073569.2	chr12:79968758-80336492	12.321	1.17737	1	1	no	0.163454	0.218414
ENSG00000134940.13_2	ACRV1	chr11:125312776-125551018	0	1.17535	1	1	no	2.17535	1.66692
ENSG00000152767.16_4	FARP1	chr13:98794815-99231084	0.751691	1.1729	1	1	no	1.24046	1.16379
ENSG00000139437.17_3	TCHP	chr12:110338068-110434194	1.2857	1.17076	1	1	no	0.949713	0.963262
ENSG00000143156.13_4	NME7	chr1:169074934-169337205	0	1.16965	1	1	no	2.16965	1.66432
ENSG00000266853.1_4	ITM2BP1	chr17:25783495-25976586	0	1.16766	1	1	no	2.16766	1.66342
ENSG00000272742.1_6	AC135457.1	chr5:138677275-138720242	6.32291	1.16766	1	1	no	0.296011	0.374078
ENSG00000255390.1_5	AC091564.4	chr11:6642553-6677085	0	1.16394	1	1	no	2.16394	1.66172
ENSG00000139679.15_2	LPAR6	chr13:48877861-49173572	0	1.16142	1	1	no	2.16142	1.66057
ENSG00000174171.5_5	AC020659.1	chr15:42120282-42264776	0	1.15971	1	1	no	2.15971	1.65979
ENSG00000279652.1_5	Z82217.1	chr22:36134782-36424473	0.11835	1.15856	1	1	no	1.93013	1.55096
ENSG00000173113.6_3	TRMT112	chr11:64073043-64085556	3.02908	1.15832	1	1	no	0.535686	0.618883
ENSG00000232581.1_5	AC079742.1	chr7:6617064-6629005	0	1.15523	1	1	no	2.15523	1.65775
ENSG00000108107.14_3	RPL28	chr19:55896712-55919145	0	1.1527	1	1	no	2.1527	1.65659
ENSG00000232941.1	AC090186.1	chr8:52730134-52811746	5.41183	1.15091	1	1	no	0.33546	0.417336
ENSG00000197099.8_5	AC068631.1	chr3:186256229-186491265	1.78468	1.14588	1	1	no	0.770602	0.82424
ENSG00000186019.10_5	AC021092.1	chr19:44598491-44638969	0	1.14303	1	1	no	2.14303	1.65216
ENSG00000128346.10_4	C22orf23	chr22:38339056-38437922	0	1.14188	1	1	no	2.14188	1.65163
ENSG00000203362.2_5	POLH-AS1	chr6:43543886-43596899	1.19356	1.14109	1	1	no	0.97608	0.982641
ENSG00000177954.12_3	RPS27	chr1:153963230-153964631	0	1.1409	1	1	no	2.1409	1.65118
ENSG00000258425.1_5	AC013451.1	chr14:74964872-75079081	0	1.138	1	1	no	2.138	1.64985
ENSG00000268636.1_5	AC011495.2	chr19:50094899-50129696	0	1.13387	1	1	no	2.13387	1.64795
ENSG00000270421.1_5	AC022022.2	chr10:64926980-65384883	0	1.13387	1	1	no	2.13387	1.64795
ENSG00000091039.16_4	OSBPL8	chr12:76745576-76953589	0	1.13204	1	1	no	2.13204	1.6471
ENSG00000213347.10_3	MXD3	chr5:176728198-176739758	2.44752	1.13112	1	1	no	0.61816	0.694355
ENSG00000260017.1_5	AC138811.1	chr16:18814404-18937776	0	1.12691	1	1	no	2.12691	1.64474
ENSG00000275965.1_5	AC091544.7	chr15:93146139-93353114	0	1.12691	1	1	no	2.12691	1.64474
ENSG00000238083.7_2	LRRC37A2	chr17:44588876-44657048	0	1.12643	1	1	no	2.12643	1.64452
ENSG00000223429.1_5	AL139156.1	chr1:52607765-52831865	0	1.1257	1	1	no	2.1257	1.64418
ENSG00000269871.1	AC040977.1	chr17:6757179-6922978	8.72578	1.12378	1	1	no	0.218366	0.284948
ENSG00000143933.16_3	CALM2	chr2:47126413-47403740	0	1.1237	1	1	no	2.1237	1.64326
ENSG00000267755.1_5	AC005329.2	chr19:1354709-1378430	0	1.11968	1	1	no	2.11968	1.6414
ENSG00000239552.2_6	HOXB-AS2	chr17:46618255-46683776	0	1.1187	1	1	no	2.1187	1.64094
ENSG00000178922.16_3	HYI	chr1:43855552-43922666	0	1.11596	1	1	no	2.11596	1.63968
ENSG00000258177.1_5	AC008149.1	chr12:96588159-96663613	0	1.11338	1	1	no	2.11338	1.63848
ENSG00000225855.6_4	RUSC1-AS1	chr1:155278538-155300905	2.44462	1.11297	1	1	no	0.613412	0.690115
ENSG00000234750.1_5	AC012618.2	chr19:12305829-12405702	0	1.11178	1	1	no	2.11178	1.63774
ENSG00000141551.14_3	CSNK1D	chr17:80186272-80231607	0	1.10821	1	1	no	2.10821	1.63608
ENSG00000227554.1_5	AL590422.1	chr1:183605219-183897665	0	1.10652	1	1	no	2.10652	1.6353
ENSG00000231172.2_4	AC007099.1	chr2:75696427-75796848	0	1.0977	1	1	no	2.0977	1.6312
ENSG00000272933.1_5	AL391121.1	chr10:104402066-104420437	0.81999	1.09755	1	1	no	1.15251	1.10602
ENSG00000235258.1_5	NDUFB4P6	chr2:113033170-113097640	0	1.09331	1	1	no	2.09331	1.62915
ENSG00000279386.1_4	AC021106.3	chr4:37868181-37868712	0	1.09305	1	1	no	2.09305	1.62903
ENSG00000183840.6_3	GPR39	chr2:133174146-133429152	4.50965	1.09238	1	1	no	0.379766	0.464424
ENSG00000253722.1_5	AC010834.1	chr8:94225530-94753245	0	1.09204	1	1	no	2.09204	1.62856
ENSG00000262160.1_6	AC020978.5	chr16:68021296-68272005	0.316144	1.08817	1	1	no	1.58658	1.37105
ENSG00000103266.10_2	STUB1	chr16:730223-734528	0	1.08737	1	1	no	2.08737	1.62638
ENSG00000138092.10_3	CENPO	chr2:25012602-25142708	1.43545	1.0873	1	1	no	0.857049	0.893012
ENSG00000224407.1_5	AL136988.1	chr1:230193736-230417870	0	1.08728	1	1	no	2.08728	1.62634
ENSG00000258012.1_5	AC026111.1	chr12:93096618-93323107	0	1.08664	1	1	no	2.08664	1.62604
ENSG00000223984.1_4	HNRNPRP1	chr10:21802406-22032559	0	1.08413	1	1	no	2.08413	1.62486
ENSG00000277684.1_5	AL392048.1	chr13:48877861-49173572	0	1.08317	1	1	no	2.08317	1.62441
ENSG00000156050.8_3	FAM161B	chr14:74318546-74551196	5.63721	1.08245	1	1	no	0.313754	0.393695
ENSG00000167595.15_5	PROSER3	chr19:36249043-36261930	0	1.08134	1	1	no	2.08134	1.62356
ENSG00000233829.1_2	AC017078.1	chr2:45878483-46415129	0	1.08039	1	1	no	2.08039	1.62311
ENSG00000092531.9_2	SNAP23	chr15:42783430-42841000	0	1.08035	1	1	no	2.08035	1.62309
ENSG00000180662.8_4	RPL21P8	chr14:65877309-66210839	0	1.07992	1	1	no	2.07992	1.62289
ENSG00000234478.1_5	ACBD3-AS1	chr1:226332379-226374431	0	1.07992	1	1	no	2.07992	1.62289
ENSG00000269910.1_5	AL049840.2	chr14:104019757-104181841	5.64881	1.07992	1	1	no	0.312826	0.392676
ENSG00000223697.3_5	AF230666.1	chr8:133787603-133861052	2.25901	1.07683	1	1	no	0.637258	0.711282
ENSG00000053438.9_3	NNAT	chr20:36120873-36156333	0	1.07533	1	1	no	2.07533	1.62074
ENSG00000270282.1_5	AL096855.2	chr1:8412456-8877702	0	1.07404	1	1	no	2.07404	1.62014
ENSG00000081181.7_2	ARG2	chr14:68086514-68162531	1.36985	1.07342	1	1	no	0.874916	0.906826
ENSG00000271980.1_5	AC012640.4	chr5:10250032-10267258	2.15872	1.07235	1	1	no	0.656073	0.727766
ENSG00000273445.1_5	AC133644.2	chr2:87739041-87936259	0	1.06395	1	1	no	2.06395	1.61539
ENSG00000243176.5_5	AC092944.1	chr3:156893011-157251408	0	1.06344	1	1	no	2.06344	1.61515
ENSG00000272256.1_5	AC044849.1	chr8:29920527-29940983	0	1.06195	1	1	no	2.06195	1.61445
ENSG00000242485.5_2	MRPL20	chr1:1334901-1342693	0	1.06116	1	1	no	2.06116	1.61408
ENSG00000163915.7_5	IGF2BP2-AS1	chr3:185361526-185542844	0	1.06007	1	1	no	2.06007	1.61356
ENSG00000132763.14_2	MMACHC	chr1:45959537-45988719	0.818024	1.0592	1	1	no	1.13266	1.09265
ENSG00000223864.1_2	NPM1P19	chr20:37590941-37668366	0	1.05779	1	1	no	2.05779	1.61249
ENSG00000229111.1_5	MED4-AS1	chr13:48627458-48669267	0	1.05769	1	1	no	2.05769	1.61244
ENSG00000099901.16_4	RANBP1	chr22:20067754-20114880	0	1.05542	1	1	no	2.05542	1.61137
ENSG00000270751.1_5	FBXW7-AS1	chr4:153241695-153457215	0	1.05542	1	1	no	2.05542	1.61137
ENSG00000260879.1_6	AL359258.2	chr1:108676657-108745365	0	1.0548	1	1	no	2.0548	1.61108
ENSG00000099904.15_3	ZDHHC8	chr22:20116978-20135530	0.323202	1.05374	1	1	no	1.5521	1.35168
ENSG00000253102.1_5	AC004707.1	chr17:48450580-48475249	2.87692	1.0516	1	1	no	0.529183	0.612761
ENSG00000275278.1_5	AC012150.2	chr12:29302035-29534122	0	1.05151	1	1	no	2.05151	1.60952
ENSG00000225112.1_5	AL157392.1	chr10:13628926-14504141	0	1.04937	1	1	no	2.04937	1.60851
ENSG00000261790.1_5	AC005606.2	chr16:2034207-2044276	0	1.04844	1	1	no	2.04844	1.60807
ENSG00000127564.16_4	PKMYT1	chr16:3013944-3030540	0	1.04752	1	1	no	2.04752	1.60764
ENSG00000166439.5_3	RNF169	chr11:74459912-74660245	0.123415	1.04728	1	1	no	1.82237	1.49691
ENSG00000272288.5_5	AL451165.2	chr6:34555064-34665247	2.86177	1.04549	1	1	no	0.529677	0.613227
ENSG00000126106.13_2	TMEM53	chr1:44870865-45140227	0	1.0454	1	1	no	2.0454	1.60663
ENSG00000267765.1_6	AC100793.3	chr17:40830906-40851832	0	1.04347	1	1	no	2.04347	1.60572
ENSG00000269984.1_5	AC078795.1	chr3:169490618-169507504	0	1.04222	1	1	no	2.04222	1.60512
ENSG00000224618.1_5	AC096921.1	chr3:30647993-30735634	0	1.0374	1	1	no	2.0374	1.60284
ENSG00000232656.7_5	IDI2-AS1	chr10:1017085-1095110	0	1.03683	1	1	no	2.03683	1.60257
ENSG00000016864.18_5	GLT8D1	chr3:52529353-52804965	0.683801	1.035	1	1	no	1.20858	1.14312
ENSG00000280109.3_5	PLAC4	chr21:42539727-42654445	2.8296	1.03483	1	1	no	0.531343	0.614797
ENSG00000261329.5_5	AC016597.1	chr16:27561453-27791690	0	1.03331	1	1	no	2.03331	1.60089
ENSG00000100211.10_2	CBY1	chr22:39052640-39077825	0	1.03121	1	1	no	2.03121	1.59989
ENSG00000253552.7_5	HOXA-AS2	chr7:27145802-27197555	0.870081	1.03118	1	1	no	1.08615	1.06084
ENSG00000284770.1_2	TBCE	chr1:235294497-235667781	1.15505	1.03109	1	1	no	0.942479	0.957899
ENSG00000197647.11_4	ZNF433	chr19:12098431-12163782	0	1.0309	1	1	no	2.0309	1.59975
ENSG00000157916.19_4	RER1	chr1:2323213-2345236	0.335908	1.03003	1	1	no	1.51959	1.33319
ENSG00000234562.1_4	TPMTP2	chr3:42055293-42267381	0	1.02953	1	1	no	2.02953	1.59909
ENSG00000285781.1_1	AL117340.1	chr10:31476811-31818742	0.896596	1.02864	1	1	no	1.06962	1.04937
ENSG00000198131.13_4	ZNF544	chr19:58739959-58827029	0.453905	1.02748	1	1	no	1.39451	1.25973
ENSG00000131368.7_2	MRPS25	chr3:14840837-15106842	0	1.02668	1	1	no	2.02668	1.59774
ENSG00000257122.5_4	RRN3P3	chr16:22357256-22547842	0.29726	1.02655	1	1	no	1.56218	1.35737
ENSG00000228711.1_5	AC004006.1	chr7:82286350-82286727	0	1.02572	1	1	no	2.02572	1.59728
ENSG00000280927.1_4	CTBP1-AS	chr4:1203907-1282079	0.765904	1.02521	1	1	no	1.14684	1.10221
ENSG00000234324.1_4	RPL9P2	chr17:15339331-15466909	0	1.02455	1	1	no	2.02455	1.59672
ENSG00000235079.1_5	ZRANB2-AS1	chr1:71514537-71546980	2.6793	1.02429	1	1	no	0.550183	0.632439
ENSG00000258648.1_4	UBE2CP1	chr14:31091317-31291908	0	1.02164	1	1	no	2.02164	1.59533
ENSG00000261336.1_4	EIF4BP5	chr16:47178233-47735434	0	1.01608	1	1	no	2.01608	1.59267
ENSG00000242457.1_4	RBBP4P2	chr3:93698982-93847389	0	1.01605	1	1	no	2.01605	1.59266
ENSG00000197882.3_2	OR7E13P	chr11:86502100-86666433	0	1.01601	1	1	no	2.01601	1.59264
ENSG00000272269.1_5	AL138724.1	chr6:17615265-17707575	0	1.01488	1	1	no	2.01488	1.5921
ENSG00000226874.1_5	AC005154.1	chr7:30536236-30673649	0	1.01428	1	1	no	2.01428	1.59181
ENSG00000248607.1_5	AC117422.1	chr3:125725197-125820404	0	1.01428	1	1	no	2.01428	1.59181
ENSG00000258272.1_5	AC007513.1	chr12:96816103-96879220	0	1.01428	1	1	no	2.01428	1.59181
ENSG00000271370.1_5	AC007619.2	chr12:12510012-12622628	0	1.01428	1	1	no	2.01428	1.59181
ENSG00000138286.14_3	FAM149B1	chr10:74870132-75118617	2.2724	1.01387	1	1	no	0.615411	0.691901
ENSG00000154978.12_3	VOPP1	chr7:55503748-55640681	0	1.01364	1	1	no	2.01364	1.59151
ENSG00000179532.12_3	DNHD1	chr11:6495912-6614988	0	1.01297	1	1	no	2.01297	1.59119
ENSG00000212768.2	AC114546.1	chr15:35270541-35280488	0	1.01225	1	1	no	2.01225	1.59084
ENSG00000184154.14_4	LRTOMT	chr11:71709586-71823826	0.306415	1.01057	1	1	no	1.539	1.34426
ENSG00000188501.11_2	LCTL	chr15:66790352-66858317	0	1.00792	1	1	no	2.00792	1.58877
ENSG00000215819.3_4	KRT18P12	chr1:214517514-214725792	0.878178	1.00751	1	1	no	1.06886	1.04884
ENSG00000258485.2_4	SRMP2	chr14:61201459-61550451	0	1.00747	1	1	no	2.00747	1.58855
ENSG00000257167.2_5	TMPO-AS1	chr12:98906750-98944157	2.76471	1.00648	1	1	no	0.532971	0.61633
ENSG00000205084.10_3	TMEM231	chr16:75562429-75657198	0	1.00453	1	1	no	2.00453	1.58714
ENSG00000213216.2_5	AC007066.1	chr9:125703111-125867145	0	1.00309	1	1	no	2.00309	1.58645
ENSG00000226457.1_5	RPL22P3	chr1:16679069-16763919	0	1.00309	1	1	no	2.00309	1.58645
ENSG00000233998.1_4	SETP5	chr9:140500105-141019076	0	0.998947	1	1	no	1.99895	1.58446
ENSG00000106258.14_3	CYP3A5	chr7:99245816-99277649	0	0.99541	1	1	no	1.99541	1.58275
ENSG00000243020.1_4	RPL7P39	chr12:65174295-65274812	0	0.995345	1	1	no	1.99534	1.58272
ENSG00000162669.15_2	HFM1	chr1:91726322-91870426	1.83944	0.99213	1	1	no	0.701593	0.766886
ENSG00000246283.2_5	AC090510.1	chr15:43030931-43213007	0.518198	0.990891	1	1	no	1.31135	1.20874
ENSG00000249068.1_5	AC008417.1	chr5:109025066-109205326	0	0.990693	1	1	no	1.99069	1.58048
ENSG00000258554.1_6	AC025162.1	chr12:56347888-56367101	0	0.990693	1	1	no	1.99069	1.58048
ENSG00000273174.1_5	AC108673.2	chr3:128806411-128880136	0	0.990693	1	1	no	1.99069	1.58048
ENSG00000278367.1_5	AL356652.1	chr20:33759875-33872788	0	0.990693	1	1	no	1.99069	1.58048
ENSG00000154814.13_3	OXNAD1	chr3:16306666-16555533	0	0.989493	1	1	no	1.98949	1.5799
ENSG00000247033.1_5	AC099508.1	chr16:74905264-75144892	1.07418	0.982757	1	1	no	0.955923	0.96785
ENSG00000259276.1_6	AC087286.1	chr15:85923801-86293512	0	0.982575	1	1	no	1.98257	1.57656
ENSG00000152556.16_6	PFKM	chr12:48436680-48540187	0	0.981628	1	1	no	1.98163	1.5761
ENSG00000246859.2_6	STARD4-AS1	chr5:110831730-111353006	0.530075	0.981096	1	1	no	1.29477	1.19835
ENSG00000257453.1_5	AC011611.3	chr12:76419226-76427712	3.87543	0.979898	1	1	no	0.406097	0.491696
ENSG00000164941.13_5	INTS8	chr8:95825538-96128683	0.575775	0.979107	1	1	no	1.25596	1.17374
ENSG00000188365.3_6	AC092171.1	chr7:5313999-5465045	0	0.979089	1	1	no	1.97909	1.57487
ENSG00000244161.1_5	FLNB-AS1	chr3:57994126-58157978	0.804559	0.974386	1	1	no	1.09411	1.06634
ENSG00000231329.8_6	AL031772.1	chr6:139456248-139988421	0	0.973731	1	1	no	1.97373	1.57227
ENSG00000172572.6_3	PDE3A	chr12:20514665-20837315	0	0.973354	1	1	no	1.97335	1.57209
ENSG00000241158.6_6	ADAMTS9-AS1	chr3:64501329-65039114	0	0.972199	1	1	no	1.9722	1.57153
ENSG00000249098.1_5	AC055733.1	chr3:130569438-131100319	0	0.971955	1	1	no	1.97195	1.57141
ENSG00000216867.2_5	RPL22P12	chr2:111391523-111391910	0	0.970898	1	1	no	1.9709	1.5709
ENSG00000233877.2_5	AL606517.1	chr1:65210777-65432187	0	0.970898	1	1	no	1.9709	1.5709
ENSG00000270050.1_6	AL035427.1	chrX:101854095-101972661	0	0.970898	1	1	no	1.9709	1.5709
ENSG00000257033.1	AL391357.1	chr1:20959947-20988037	6.24008	0.969564	1	1	no	0.272036	0.34714
ENSG00000213742.6_5	ZNF337-AS1	chr20:25593570-25677477	0.210692	0.966946	1	1	no	1.62465	1.39212
ENSG00000249207.1_5	AC079921.1	chr4:39046658-39128477	0	0.966848	1	1	no	1.96685	1.56893
ENSG00000145912.8_2	NHP2	chr5:177557996-177580968	0	0.966674	1	1	no	1.96667	1.56885
ENSG00000108474.16_3	PIGL	chr17:15879873-16256970	0	0.965728	1	1	no	1.96573	1.56839
ENSG00000035403.17_3	VCL	chr10:75754950-75910821	0.299198	0.965651	1	1	no	1.51297	1.32939
ENSG00000261602.1_5	AC092115.2	chr16:69740898-69760854	8.86397	0.964139	1	1	no	0.199123	0.261979
ENSG00000274021.1_5	AC024909.2	chr12:89741008-89747048	2.91926	0.962689	1	1	no	0.500781	0.585713
ENSG00000277972.1_2	CISD3	chr17:36886487-36907710	0	0.960685	1	1	no	1.96069	1.56593
ENSG00000266495.1_6	AC011731.1	chr18:20714527-21017925	11.7994	0.960608	1	1	no	0.15318	0.205617
ENSG00000113083.13_3	LOX	chr5:121297655-121414055	0	0.960046	1	1	no	1.96005	1.56562
ENSG00000101745.16_3	ANKRD12	chr18:9102627-9285983	0	0.955543	1	1	no	1.95554	1.56342
ENSG00000228137.1_6	AP001469.2	chr21:47649130-47706211	0	0.955543	1	1	no	1.95554	1.56342
ENSG00000173207.12_2	CKS1B	chr1:154947128-154951725	0	0.955482	1	1	no	1.95548	1.56339
ENSG00000265749.5_5	AC135178.3	chr17:8260219-8286568	0	0.953922	1	1	no	1.95392	1.56263
ENSG00000236390.1_5	AC092800.1	chr1:201592012-201853422	0	0.953912	1	1	no	1.95391	1.56263
ENSG00000227033.1_5	AC019130.1	chr2:232825954-233209060	0	0.950529	1	1	no	1.95053	1.56097
ENSG00000258725.1_5	PRC1-AS1	chr15:91509267-91565833	6.24954	0.94887	1	1	no	0.268827	0.343495
ENSG00000154134.14_2	ROBO3	chr11:124735281-124751366	1.11437	0.948421	1	1	no	0.921514	0.942243
ENSG00000237399.7_6	PITRM1-AS1	chr10:3108524-3215033	0	0.947341	1	1	no	1.94734	1.55941
ENSG00000220739.2_5	AL513475.2	chr6:144606836-145174170	0	0.945566	1	1	no	1.94557	1.55854
ENSG00000268565.1_6	AC005339.1	chr19:4639529-4670382	4.94704	0.945566	1	1	no	0.327149	0.40833
ENSG00000268292.1_6	AC006547.3	chr22:20004536-20058092	2.46858	0.9439	1	1	no	0.560431	0.641945
ENSG00000186714.12_5	CCDC73	chr11:32605343-32816204	0	0.941344	1	1	no	1.94134	1.55648
ENSG00000177700.5_2	POLR2L	chr11:818901-842545	0	0.938972	1	1	no	1.93897	1.55531
ENSG00000181038.13_5	METTL23	chr17:74722911-74777531	0	0.938972	1	1	no	1.93897	1.55531
ENSG00000268093.1_6	AC022154.1	chr19:49118584-49140695	0	0.93671	1	1	no	1.93671	1.5542
ENSG00000240527.1_6	AL365273.1	chr10:97471535-97849995	0	0.934095	1	1	no	1.9341	1.55292
ENSG00000253167.1_5	WASHC5-AS1	chr8:126036501-126379362	0	0.934095	1	1	no	1.9341	1.55292
ENSG00000234995.1_5	AC013429.2	chr7:138145078-138274738	0	0.931749	1	1	no	1.93175	1.55176
ENSG00000238168.5_5	AC137055.1	chr12:111843751-112038060	0	0.930975	1	1	no	1.93098	1.55138
ENSG00000263089.1_5	AC007114.2	chr17:55162452-55198710	0	0.930724	1	1	no	1.93072	1.55126
ENSG00000232290.1_5	AL133260.2	chr6:151186684-151549582	0	0.926209	1	1	no	1.92621	1.54903
ENSG00000124733.4_3	MEA1	chr6:42952236-42989036	0	0.922294	1	1	no	1.92229	1.5471
ENSG00000226367.5_5	ST7-AS2	chr7:116592499-116870157	0	0.922117	1	1	no	1.92212	1.54701
ENSG00000246763.6_5	RGMB-AS1	chr5:98104353-98134347	0	0.921309	1	1	no	1.92131	1.54661
ENSG00000247903.1_5	AC024896.1	chr12:27124518-27167367	0.801474	0.919551	1	1	no	1.06554	1.04652
ENSG00000184258.7_3	CDR1	chrX:139791726-139875380	0	0.919052	1	1	no	1.91905	1.5455
ENSG00000198886.2	MT-ND4	chrM:10469-12137	2.12553	0.91756	1	1	no	0.613515	0.690207
ENSG00000273489.1_5	AC008264.2	chr7:130474966-131182453	0	0.917348	1	1	no	1.91735	1.54466
ENSG00000164587.12_4	RPS14	chr5:149822197-149829319	0	0.916766	1	1	no	1.91677	1.54437
ENSG00000133112.16_2	TPT1	chr13:45907605-45994506	2.39858	0.916675	1	1	no	0.563963	0.645207
ENSG00000177374.12_5	HIC1	chr17:1957447-2284352	0.288994	0.916606	1	1	no	1.4869	1.31435
ENSG00000230590.9_4	FTX	chrX:73164018-73513409	0.545705	0.915056	1	1	no	1.23895	1.16282
ENSG00000255585.3_5	AL590627.1	chr9:140500105-141019076	0.550661	0.914725	1	1	no	1.23478	1.16013
ENSG00000227212.3_2	PFN1P6	chr1:148555978-148596267	0	0.912191	1	1	no	1.91219	1.5421
ENSG00000149929.15_2	HIRIP3	chr16:30003641-30034591	2.32225	0.911275	1	1	no	0.575295	0.655622
ENSG00000259661.1_5	AC068831.4	chr15:91445447-91465814	0	0.909755	1	1	no	1.90976	1.5409
ENSG00000272004.1_5	FO704657.1	chr1:1590785-1624167	0	0.90761	1	1	no	1.90761	1.53983
ENSG00000108559.11_3	NUP88	chr17:5185559-5372380	1.55756	0.905535	1	1	no	0.74506	0.803276
ENSG00000229619.3_4	MBNL1-AS1	chr3:151961616-152214602	0	0.904831	1	1	no	1.90483	1.53845
ENSG00000182224.11_3	CYB5D1	chr17:7760002-7816078	0.57518	0.904669	1	1	no	1.20918	1.14351
ENSG00000232713.2_5	AC010733.1	chr2:61165338-61165739	0	0.903074	1	1	no	1.90307	1.53758
ENSG00000253618.1_5	GRPEL2-AS1	chr5:148724992-148737205	0	0.903074	1	1	no	1.90307	1.53758
ENSG00000066923.17_4	STAG3	chr7:99775185-99869855	0	0.901085	1	1	no	1.90109	1.53659
ENSG00000231357.1_5	AC006028.1	chr7:2719155-2883958	0	0.898582	1	1	no	1.89858	1.53535
ENSG00000248335.1_5	AC096733.1	chr4:141541918-141677274	0	0.898582	1	1	no	1.89858	1.53535
ENSG00000160683.4_2	CXCR5	chr11:118754474-118829269	0.380659	0.897969	1	1	no	1.37468	1.24774
ENSG00000259308.3_5	AC024270.1	chr15:83505697-83772195	0	0.889729	1	1	no	1.88973	1.53093
ENSG00000136305.11_2	CIDEB	chr14:24769067-24787242	0.671795	0.888658	1	1	no	1.12972	1.09066
ENSG00000227573.2_5	AC004986.1	chr7:121958478-122526813	0	0.887977	1	1	no	1.88798	1.53006
ENSG00000228335.1_5	AC073063.1	chr7:98923501-99063954	0	0.887977	1	1	no	1.88798	1.53006
ENSG00000265091.5_6	AP001496.2	chr18:5232874-5246507	2.24515	0.88795	1	1	no	0.581776	0.661545
ENSG00000172159.15_2	FRMD3	chr9:85857904-86153461	0	0.88554	1	1	no	1.88554	1.52884
ENSG00000235429.1_5	AC083875.1	chr7:132937828-133751342	0	0.885366	1	1	no	1.88537	1.52875
ENSG00000256944.1_5	AP003721.3	chr11:60680637-60720002	0	0.885366	1	1	no	1.88537	1.52875
ENSG00000205581.10_3	HMGN1	chr21:40714240-40721573	0	0.88519	1	1	no	1.88519	1.52867
ENSG00000235347.1_5	Z84478.1	chr22:46052898-46241187	0	0.884167	1	1	no	1.88417	1.52815
ENSG00000256897.1_5	AC018410.2	chr11:47236015-47260791	0	0.88145	1	1	no	1.88145	1.52679
ENSG00000066855.15_4	MTFR1	chr8:66556968-66754557	0	0.881045	1	1	no	1.88104	1.52659
ENSG00000262633.2_6	AC005670.2	chr17:45000440-45177689	0.378182	0.880585	1	1	no	1.36454	1.24156
ENSG00000167720.12_3	SRR	chr17:1957447-2284352	0.372339	0.878763	1	1	no	1.36902	1.24429
ENSG00000122034.14_3	GTF3A	chr13:27998680-28024728	0	0.878413	1	1	no	1.87841	1.52527
ENSG00000234118.1_2	RPL13AP6	chr10:112679304-112773425	0	0.877151	1	1	no	1.87715	1.52464
ENSG00000224706.1_4	RPS17P13	chr7:36893965-37488852	0	0.876765	1	1	no	1.87677	1.52445
ENSG00000229010.1_5	AL161672.1	chr1:23345935-23504301	0	0.875792	1	1	no	1.87579	1.52396
ENSG00000236044.1_4	FABP5P2	chr13:52504571-52586261	0	0.872525	1	1	no	1.87252	1.52232
ENSG00000250496.2_4	ABT1P1	chr4:99916770-99983964	0	0.871548	1	1	no	1.87155	1.52183
ENSG00000279827.1_5	AC136469.2	chr19:8509453-8553998	0	0.870876	1	1	no	1.87088	1.52149
ENSG00000131149.18_3	GSE1	chr16:85203130-85723679	0	0.869652	1	1	no	1.86965	1.52088
ENSG00000279198.1_5	AC008894.3	chr19:16177830-16213815	1.84859	0.867942	1	1	no	0.655743	0.727478
ENSG00000259564.2_5	AC009554.1	chr15:62126880-62352672	0	0.867345	1	1	no	1.86735	1.51972
ENSG00000118520.14_2	ARG1	chr6:131894283-131949369	0	0.863915	1	1	no	1.86391	1.51799
ENSG00000132522.15_3	GPS2	chr17:7210317-7232712	0	0.863873	1	1	no	1.86387	1.51797
ENSG00000225572.1_5	DOCK4-AS1	chr7:111366165-111846466	1.23106	0.863148	1	1	no	0.835095	0.875855
ENSG00000092871.16_3	RFFL	chr17:33254877-33448541	0.473243	0.862363	1	1	no	1.26412	1.17895
ENSG00000237054.9_6	PRMT5-AS1	chr14:23362414-23398794	0	0.861766	1	1	no	1.86177	1.51691
ENSG00000105928.14_5	GSDME	chr7:24737969-24797732	0	0.860554	1	1	no	1.86055	1.51629
ENSG00000130921.7_3	C12orf65	chr12:123636866-123756881	1.06545	0.860441	1	1	no	0.900744	0.926564
ENSG00000242100.2_2	RPL9P32	chr19:30414550-30507515	0	0.860367	1	1	no	1.86037	1.5162
ENSG00000188710.2_2	QRFP	chr9:133768088-133772199	0	0.860046	1	1	no	1.86005	1.51604
ENSG00000270711.1_5	AL162431.4	chr1:180882289-180992257	0	0.860046	1	1	no	1.86005	1.51604
ENSG00000226899.1_5	AL731577.1	chr10:126605711-126849739	0	0.859059	1	1	no	1.85906	1.51554
ENSG00000221843.4_2	C2orf16	chr2:27760252-27805588	0.156807	0.859038	1	1	no	1.60704	1.38241
ENSG00000187514.16_4	PTMA	chr2:232571516-232578251	0	0.858215	1	1	no	1.85821	1.51511
ENSG00000215283.3_4	HMGB3P24	chr9:36190852-36304921	0	0.856271	1	1	no	1.85627	1.51413
ENSG00000273247.5_6	AC097376.2	chr4:140187316-140397763	0	0.85621	1	1	no	1.85621	1.5141
ENSG00000255670.1_5	AC007619.1	chr12:12627143-12715317	0	0.855983	1	1	no	1.85598	1.51399
ENSG00000230499.1_5	AC108463.2	chr2:111490149-112642267	0	0.855964	1	1	no	1.85596	1.51398
ENSG00000164764.10_3	SBSPON	chr8:73976774-74036323	0	0.853827	1	1	no	1.85383	1.5129
ENSG00000157734.13_2	SNX22	chr15:64443913-64455404	1.99225	0.852336	1	1	no	0.619045	0.695143
ENSG00000241155.1_5	ARHGAP31-AS1	chr3:119013219-119139561	0	0.852214	1	1	no	1.85221	1.51208
ENSG00000228290.6_6	TBX18-AS1	chr6:85397068-85474237	0	0.851987	1	1	no	1.85199	1.51197
ENSG00000164924.17_5	YWHAZ	chr8:101928752-101965616	0	0.849073	1	1	no	1.84907	1.51049
ENSG00000237041.1_5	AC007679.2	chr2:206854308-206951288	0	0.847913	1	1	no	1.84791	1.50991
ENSG00000237714.1_5	P4HA2-AS1	chr5:131520568-131731306	0	0.846924	1	1	no	1.84692	1.5094
ENSG00000165646.13_4	SLC18A2	chr10:118999110-119134978	0	0.846305	1	1	no	1.84631	1.50909
ENSG00000047662.4_2	FAM184B	chr4:17616253-17783135	0.650152	0.845227	1	1	no	1.11822	1.08285
ENSG00000228686.2_5	AL590723.1	chr1:175913966-176176629	2.20264	0.842237	1	1	no	0.575225	0.655557
ENSG00000269621.1_6	AL589765.7	chr1:151728016-151766878	3.39166	0.842237	1	1	no	0.419485	0.505368
ENSG00000213689.13_5	TREX1	chr3:48488113-48509044	0	0.842196	1	1	no	1.8422	1.50701
ENSG00000176681.14_2	LRRC37A	chr17:44352149-44439163	0	0.840195	1	1	no	1.8402	1.50599
ENSG00000166126.10_5	AMN	chr14:103388992-103523799	1.71925	0.839764	1	1	no	0.67657	0.745513
ENSG00000254527.1_4	ENPP7P12	chr8:12063267-12063898	0	0.838311	1	1	no	1.83831	1.50503
ENSG00000273419.1_5	AC004877.1	chr7:149535455-149564568	0	0.836644	1	1	no	1.83664	1.50419
ENSG00000279735.2_1	AC124312.6	chr15:25068783-25684203	0	0.834191	1	1	no	1.83419	1.50294
ENSG00000236528.1_5	AL033528.2	chr1:26186103-26197744	0	0.833835	1	1	no	1.83384	1.50276
ENSG00000175029.16_4	CTBP2	chr10:126605711-126849739	0.139607	0.83229	1	1	no	1.60783	1.38285
ENSG00000180228.12_2	PRKRA	chr2:179278665-179326136	0	0.829042	1	1	no	1.82904	1.50031
ENSG00000259964.6_6	THSD4-AS1	chr15:71389290-72075722	0	0.829023	1	1	no	1.82902	1.5003
ENSG00000260455.1_4	NBAT1	chr6:21665002-22368557	0	0.827831	1	1	no	1.82783	1.4997
ENSG00000240579.1_5	AC006529.1	chr7:127292233-127732661	2.16213	0.82675	1	1	no	0.577696	0.657819
ENSG00000183011.13_4	NAA38	chr17:7760002-7816078	0	0.826553	1	1	no	1.82655	1.49904
ENSG00000236199.1_5	AL359076.1	chr9:1980289-2193624	0	0.824632	1	1	no	1.82463	1.49806
ENSG00000135372.8_3	NAT10	chr11:34127148-34169217	0	0.824243	1	1	no	1.82424	1.49786
ENSG00000145715.14_2	RASA1	chr5:86563704-86795157	0.334857	0.822898	1	1	no	1.36561	1.24221
ENSG00000224598.1_2	RPS5P2	chr21:35445523-35732332	0	0.821089	1	1	no	1.82109	1.49625
ENSG00000225269.2_4	LINC00705	chr10:4692376-4720346	0	0.815888	1	1	no	1.81589	1.49359
ENSG00000268927.1	FLJ00418	chr16:70695106-70719969	1.52181	0.815859	1	1	no	0.720062	0.78246
ENSG00000235816.3_4	PRELID1P3	chr10:64926980-65384883	0	0.815504	1	1	no	1.8155	1.49339
ENSG00000154511.11_2	FAM69A	chr1:93297539-93427079	0	0.813715	1	1	no	1.81371	1.49248
ENSG00000233044.1_5	AL049820.1	chr6:157097153-157531913	0	0.813459	1	1	no	1.81346	1.49234
ENSG00000248223.1_5	AC026785.2	chr5:17353803-17355008	2.82866	0.811268	1	1	no	0.473081	0.558837
ENSG00000233796.1	AC089999.1	chr12:113587662-113623284	0	0.81016	1	1	no	1.81016	1.49065
ENSG00000225361.3_5	PPP1R26-AS1	chr9:138354572-138380739	0	0.8098	1	1	no	1.8098	1.49047
ENSG00000159842.15_5	ABR	chr17:900356-1133032	0	0.809398	1	1	no	1.8094	1.49026
ENSG00000139625.12_3	MAP3K12	chr12:53835388-53893847	0.4569	0.807648	1	1	no	1.24075	1.16398
ENSG00000235837.1_5	AC073333.1	chr7:16685755-16759523	2.10881	0.806364	1	1	no	0.581047	0.66088
ENSG00000255255.1_4	PPP1R1AP1	chr11:75514475-75854239	4.21747	0.806175	1	1	no	0.346178	0.42887
ENSG00000259352.1_5	AC091117.1	chr15:45315301-45369383	0	0.802581	1	1	no	1.80258	1.48676
ENSG00000122085.16_3	MTERF4	chr2:241938254-242041747	0	0.802555	1	1	no	1.80255	1.48674
ENSG00000104765.15_3	BNIP3L	chr8:26233428-26515694	0	0.801626	1	1	no	1.80163	1.48626
ENSG00000225222.2_4	CHCHD4P5	chr1:245912643-246670614	0	0.799019	1	1	no	1.79902	1.48492
ENSG00000264186.1_4	SNRPCP4	chr18:2916991-3013313	0	0.799019	1	1	no	1.79902	1.48492
ENSG00000273300.1_5	AC000068.3	chr22:19318220-19466738	4.18002	0.799019	1	1	no	0.3473	0.430071
ENSG00000223799.1_5	IL10RB-DT	chr21:34602205-34682492	0.928459	0.798928	1	1	no	0.932832	0.950716
ENSG00000285948.1_1	AC123768.5	chr15:32812048-32933816	1.56779	0.798928	1	1	no	0.700574	0.766022
ENSG00000151694.13_3	ADAM17	chr2:9613786-9696904	0	0.798437	1	1	no	1.79844	1.48462
ENSG00000125618.16_3	PAX8	chr2:113969098-114036527	2.57679	0.79711	1	1	no	0.502437	0.587304
ENSG00000229996.1_5	AC093585.1	chr2:241938254-242041747	0	0.795488	1	1	no	1.79549	1.4831
ENSG00000256034.1_5	AP002770.1	chr11:73386682-73472182	0	0.795488	1	1	no	1.79549	1.4831
ENSG00000267633.1_5	AC008686.1	chr19:13875345-13889276	0	0.795388	1	1	no	1.79539	1.48305
ENSG00000272767.1_4	JMJD1C-AS1	chr10:64926980-65384883	0.830123	0.793651	1	1	no	0.980071	0.985552
ENSG00000179335.18_3	CLK3	chr15:74890840-74988633	0.091349	0.793492	1	1	no	1.64337	1.40238
ENSG00000223741.1_4	PSMD4P1	chr21:37802657-37948867	1.697	0.79311	1	1	no	0.664854	0.735395
ENSG00000237719.1_5	Z95152.1	chr6:35995453-36079013	0	0.792158	1	1	no	1.79216	1.48138
ENSG00000258504.2_5	AL157871.1	chr14:100673743-100772884	22.3812	0.791738	0.264	0.55219	no	0.0766316	0.106525
ENSG00000135312.6_3	HTR1B	chr6:78171469-78173490	0.517058	0.79097	1	1	no	1.18055	1.1247
ENSG00000279815.1_6	AC020763.5	chr16:70721341-70835064	0	0.788517	1	1	no	1.78852	1.4795
ENSG00000257474.5_5	AC027288.1	chr12:79933982-79944315	0	0.785514	1	1	no	1.78551	1.47794
ENSG00000255203.1_2	OR7E2P	chr11:86502100-86666433	0	0.785303	1	1	no	1.7853	1.47783
ENSG00000256940.1_5	AP001453.2	chr11:64011951-64016966	0	0.785078	1	1	no	1.78508	1.47772
ENSG00000003509.15_2	NDUFAF7	chr2:37394962-37551951	2.04908	0.78353	1	1	no	0.58494	0.664429
ENSG00000253882.6_5	AC099548.2	chr7:143458882-143534026	0	0.783297	1	1	no	1.7833	1.47679
ENSG00000265298.1_5	AC132812.1	chr17:62745780-62833272	5.74744	0.781879	1	1	no	0.264082	0.33809
ENSG00000229999.6_5	AL022238.2	chr22:40742503-41032706	0	0.781667	1	1	no	1.78167	1.47595
ENSG00000105982.16_2	RNF32	chr7:156264889-156685924	0.635343	0.780169	1	1	no	1.08856	1.06251
ENSG00000115415.18_5	STAT1	chr2:191745522-191885686	0	0.780132	1	1	no	1.78013	1.47515
ENSG00000272787.1_6	AC253536.6	chr22:24309088-24333615	0	0.780132	1	1	no	1.78013	1.47515
ENSG00000072071.16_3	ADGRL1	chr19:14247990-14316999	0	0.779638	1	1	no	1.77964	1.4749
ENSG00000223842.1_5	AL360093.1	chr1:219395589-219398839	0	0.77852	1	1	no	1.77852	1.47432
ENSG00000141458.12_3	NPC1	chr18:21083433-21166862	0	0.778369	1	1	no	1.77837	1.47424
ENSG00000234450.1_5	AC005534.2	chr7:156264889-156685924	0	0.778286	1	1	no	1.77829	1.4742
ENSG00000268509.2_6	AC026202.3	chr3:5163904-5261642	0	0.777678	1	1	no	1.77768	1.47388
ENSG00000182472.8_4	CAPN12	chr19:39138288-39260544	0	0.777304	1	1	no	1.7773	1.47369
ENSG00000153037.14_4	SRP19	chr5:112043194-112258236	0.41125	0.77528	1	1	no	1.25795	1.17501
ENSG00000214846.4_5	AC114744.1	chr4:15606161-15739936	0	0.775089	1	1	no	1.77509	1.47253
ENSG00000235635.1_4	AC016644.1	chr5:56195867-56267502	0	0.774934	1	1	no	1.77493	1.47245
ENSG00000258044.1_5	AC073569.1	chr12:79968758-80336492	0	0.773422	1	1	no	1.77342	1.47167
ENSG00000076108.11_4	BAZ2A	chr12:56915712-57030600	0	0.772903	1	1	no	1.7729	1.4714
ENSG00000257220.1_4	FAM213AP1	chr12:77718420-78606788	0	0.771763	1	1	no	1.77176	1.4708
ENSG00000235939.1_5	AL138760.1	chr10:50627322-50747584	0	0.771611	1	1	no	1.77161	1.47072
ENSG00000227627.2_6	AL080276.2	chr6:153291653-153323820	0	0.769836	1	1	no	1.76984	1.4698
ENSG00000257303.1_6	AC073896.2	chr12:56665482-56727837	0	0.765048	1	1	no	1.76505	1.4673
ENSG00000270857.1_5	AC007621.1	chr12:12202777-12419946	0	0.765048	1	1	no	1.76505	1.4673
ENSG00000168297.15_3	PXK	chr3:58318606-58411853	0.570011	0.765048	1	1	no	1.12423	1.08694
ENSG00000276952.1_5	AL121772.3	chr20:25228704-25371619	0	0.761954	1	1	no	1.76195	1.46569
ENSG00000261267.1_5	AC026470.2	chr16:48572636-48654059	0	0.761807	1	1	no	1.76181	1.46561
ENSG00000281691.1_4	RBM5-AS1	chr3:49977439-50226508	0.794366	0.759468	1	1	no	0.980551	0.985902
ENSG00000213055.3_4	EEF1B2P7	chr2:233562008-233880595	0	0.75874	1	1	no	1.75874	1.46401
ENSG00000188687.17_3	SLC4A5	chr2:74425688-74648789	0.156992	0.755992	1	1	no	1.51772	1.33212
ENSG00000227279.1_5	AC110015.1	chr18:25530929-25757410	0	0.755408	1	1	no	1.75541	1.46227
ENSG00000249492.1_5	AC114956.3	chr5:43484060-43525412	0	0.755408	1	1	no	1.75541	1.46227
ENSG00000237529.2_5	AL137847.2	chr9:85857904-86153461	0	0.753736	1	1	no	1.75374	1.46139
ENSG00000253174.2_6	AC009630.2	chr8:41386724-41482520	4.43204	0.752301	1	1	no	0.322586	0.403362
ENSG00000243410.1_6	PSMD6-AS1	chr3:63989697-64009686	0	0.752249	1	1	no	1.75225	1.46061
ENSG00000244265.1_5	SIAH2-AS1	chr3:150458913-150481264	0	0.752249	1	1	no	1.75225	1.46061
ENSG00000267117.1_5	AC010525.1	chr19:56186591-56249768	0	0.752249	1	1	no	1.75225	1.46061
ENSG00000131051.22_5	RBM39	chr20:34289268-34330234	0	0.75217	1	1	no	1.75217	1.46057
ENSG00000050344.8_2	NFE2L3	chr7:26191859-26252976	0.914912	0.751989	1	1	no	0.914919	0.937283
ENSG00000228663.1_4	PSMD10P1	chr20:49505452-49575092	0	0.750821	1	1	no	1.75082	1.45986
ENSG00000232811.1_5	AL360270.1	chr1:111486088-111507271	0	0.750409	1	1	no	1.75041	1.45965
ENSG00000111752.10_3	PHC1	chr12:8834195-9102551	0.43815	0.74962	1	1	no	1.21658	1.14833
ENSG00000223374.1_5	AC005104.1	chr2:242166678-242293442	0	0.749116	1	1	no	1.74912	1.45897
ENSG00000198712.1	MT-CO2	chrM:7585-8269	0	0.746149	1	1	no	1.74615	1.45741
ENSG00000225928.2_2	CACYBPP1	chr10:86088313-86278277	0	0.746149	1	1	no	1.74615	1.45741
ENSG00000261668.1_5	AC093591.2	chr4:128702975-128765195	0.258316	0.745295	1	1	no	1.38701	1.2552
ENSG00000280721.1_4	LINC01943	chr2:87739041-87936259	1.29907	0.745165	1	1	no	0.759074	0.814816
ENSG00000261065.1_5	AL592146.1	chr1:204100189-204121131	0	0.742927	1	1	no	1.74293	1.45572
ENSG00000123353.9_2	ORMDL2	chr12:56137063-56236750	1.45518	0.742021	1	1	no	0.709529	0.773599
ENSG00000270300.2_5	PHACTR2P1	chr10:121485553-121588790	0	0.741924	1	1	no	1.74192	1.45519
ENSG00000215910.7_3	C1orf167	chr1:11821843-11908402	0	0.741534	1	1	no	1.74153	1.45498
ENSG00000253908.1_5	AC104115.2	chr5:179660142-179719099	0	0.741534	1	1	no	1.74153	1.45498
ENSG00000265263.1_5	AC124066.1	chr17:19118927-19240028	2.3686	0.740105	1	1	no	0.516566	0.600809
ENSG00000264296.1_5	AC090666.1	chr18:51668502-51668947	0	0.739871	1	1	no	1.73987	1.45411
ENSG00000147604.13_2	RPL7	chr8:74202501-74268696	0	0.739799	1	1	no	1.7398	1.45407
ENSG00000250073.2_5	AP000866.2	chr11:124622478-124635832	0	0.737173	1	1	no	1.73717	1.45269
ENSG00000275902.1_5	AC139530.3	chr17:79648203-79670330	0	0.736977	1	1	no	1.73698	1.45258
ENSG00000255382.1_6	AP001646.3	chr11:82502703-82528188	0	0.73684	1	1	no	1.73684	1.45251
ENSG00000227638.2_4	HNRNPA1P14	chr9:91003333-91093609	0	0.736017	1	1	no	1.73602	1.45208
ENSG00000276214.1_5	AC008833.1	chr5:58264864-59843484	0	0.73547	1	1	no	1.73547	1.45179
ENSG00000254433.1_5	AP001001.1	chr11:105921824-105972702	0	0.733969	1	1	no	1.73397	1.451
ENSG00000162520.14_4	SYNC	chr1:33116742-33169197	0	0.731552	1	1	no	1.73155	1.44972
ENSG00000058600.15_5	POLR3E	chr16:22308695-22346424	0	0.730851	1	1	no	1.73085	1.44935
ENSG00000268810.1_5	AC007193.1	chr19:46850250-46896238	0	0.730851	1	1	no	1.73085	1.44935
ENSG00000228170.1_5	AL031963.1	chr6:3118607-3153812	2.98218	0.729504	1	1	no	0.434311	0.520358
ENSG00000135414.9_5	GDF11	chr12:56137063-56236750	0	0.727443	1	1	no	1.72744	1.44755
ENSG00000258891.1_6	AC005480.1	chr14:74318546-74551196	0	0.72714	1	1	no	1.72714	1.44739
ENSG00000189127.7_3	ANKRD34B	chr5:79852573-79866307	0.43018	0.726578	1	1	no	1.20725	1.14225
ENSG00000241228.1_4	RPL12P31	chr11:35965530-36253686	0	0.724959	1	1	no	1.72496	1.44623
ENSG00000204934.10_5	ATP6V0E2-AS1	chr7:149564785-149606793	0	0.722049	1	1	no	1.72205	1.44469
ENSG00000255692.1_5	AC002563.1	chr12:120123594-120315095	0	0.722049	1	1	no	1.72205	1.44469
ENSG00000256482.1_5	AC023796.2	chr12:24962955-25113092	0	0.722049	1	1	no	1.72205	1.44469
ENSG00000236782.7_5	AL391650.1	chr1:26496006-26498322	1.91164	0.720612	1	1	no	0.590943	0.669882
ENSG00000239503.1_4	MARK2P8	chr3:128444964-128533639	0	0.719336	1	1	no	1.71934	1.44325
ENSG00000158793.13_3	NIT1	chr1:161070345-161102478	0	0.717851	1	1	no	1.71785	1.44247
ENSG00000159917.16_4	ZNF235	chr19:44711699-44809199	1.24904	0.71647	1	1	no	0.763201	0.818197
ENSG00000161999.11_4	JMJD8	chr16:730223-734528	0	0.71645	1	1	no	1.71645	1.44172
ENSG00000259103.2_6	AF107885.2	chr14:76041230-76550928	0.93585	0.715779	1	1	no	0.886318	0.915573
ENSG00000143947.13_2	RPS27A	chr2:55401926-55462989	0	0.715003	1	1	no	1.715	1.44095
ENSG00000237846.1_5	AL773545.3	chr9:41961559-42251679	0	0.713585	1	1	no	1.71359	1.4402
ENSG00000261552.1_5	AC109460.4	chr16:28985282-29002104	0	0.713456	1	1	no	1.71346	1.44013
ENSG00000170364.12_2	SETMAR	chr3:3742497-4508965	0	0.711049	1	1	no	1.71105	1.43885
ENSG00000281490.1_4	CICP14	chr7:128296015-128298845	0.743502	0.710867	1	1	no	0.981282	0.986434
ENSG00000228929.1_4	RPS13P2	chr1:53192138-53293014	0	0.710637	1	1	no	1.71064	1.43863
ENSG00000250646.1_5	AC111194.2	chr4:55919226-55991762	0	0.710637	1	1	no	1.71064	1.43863
ENSG00000196683.10_2	TOMM7	chr7:22852246-22862471	0	0.710491	1	1	no	1.71049	1.43855
ENSG00000178149.16_4	DALRD3	chr3:48955214-49060928	0.677121	0.7101	1	1	no	1.01966	1.01412
ENSG00000280634.1_4	THRIL	chr12:125478245-125515777	1.42137	0.709254	1	1	no	0.705904	0.770536
ENSG00000225695.1_4	HNRNPA1P35	chr2:201773695-201950473	0	0.708939	1	1	no	1.70894	1.43773
ENSG00000271500.1_5	AC005183.1	chr12:1797739-1897844	0	0.708456	1	1	no	1.70846	1.43747
ENSG00000231871.5_6	IPO9-AS1	chr1:201592012-201853422	3.70286	0.707841	1	1	no	0.363149	0.446944
ENSG00000169075.7_5	Z99496.1	chr6:118781934-119031238	0	0.705266	1	1	no	1.70527	1.43577
ENSG00000167460.15_5	TPM4	chr19:16177830-16213815	0	0.705252	1	1	no	1.70525	1.43576
ENSG00000084693.15_3	AGBL5	chr2:27265231-27294641	0	0.704758	1	1	no	1.70476	1.4355
ENSG00000120438.11_3	TCP1	chr6:160090088-160210781	0.693522	0.704675	1	1	no	1.00659	1.00474
ENSG00000280211.1_5	AC106886.4	chr16:30709027-30787628	0.817852	0.703755	1	1	no	0.937235	0.953999
ENSG00000259165.1_4	DDX18P1	chr14:69517597-69619867	0	0.703311	1	1	no	1.70331	1.43473
ENSG00000253837.1_5	AC090197.1	chr8:23154701-23315208	0.814743	0.703088	1	1	no	0.938473	0.954921
ENSG00000225124.1_4	RPL23AP36	chr2:203879601-204091101	0	0.702313	1	1	no	1.70231	1.43419
ENSG00000229273.1_5	BX664615.1	chr9:41893531-41955115	0	0.702313	1	1	no	1.70231	1.43419
ENSG00000253184.1_5	AC011586.1	chr8:16456266-16772553	0	0.702313	1	1	no	1.70231	1.43419
ENSG00000146859.6_2	TMEM140	chr7:134671258-134855547	2.45376	0.701352	1	1	no	0.492609	0.577836
ENSG00000278083.1_5	AC013476.2	chr2:223810647-223811106	0	0.699581	1	1	no	1.69958	1.43274
ENSG00000227409.1_5	ZMYM4-AS1	chr1:35734567-35887659	3.65964	0.699581	1	1	no	0.364745	0.448632
ENSG00000242299.1_5	AC073861.1	chr3:101292938-101313281	3.65964	0.699581	1	1	no	0.364745	0.448632
ENSG00000053524.12_3	MCF2L2	chr3:182895830-183146566	0	0.69931	1	1	no	1.69931	1.43259
ENSG00000229491.5_5	AC136489.1	chrX:45007618-45193162	0	0.698346	1	1	no	1.69835	1.43208
ENSG00000233705.6_5	SLC26A4-AS1	chr7:107294412-107358254	0	0.696993	1	1	no	1.69699	1.43135
ENSG00000224323.2_2	DPRXP1	chr2:187350882-187374090	0	0.69687	1	1	no	1.69687	1.43129
ENSG00000244229.1_4	RPL26P35	chr18:74534562-74682683	0	0.69687	1	1	no	1.69687	1.43129
ENSG00000188938.16_5	FAM120AOS	chr9:96193722-96328389	0.328684	0.696357	1	1	no	1.27672	1.18696
ENSG00000104218.14_5	CSPP1	chr8:67876333-68255912	0	0.69575	1	1	no	1.69575	1.43069
ENSG00000147535.16_4	PLPP5	chr8:38081474-38239790	0	0.694718	1	1	no	1.69472	1.43013
ENSG00000237336.1_5	AL445489.1	chr9:126118448-126692431	1.80871	0.691632	1	1	no	0.602281	0.680127
ENSG00000249302.2_4	FTH1P24	chr4:140417094-140527853	0	0.691511	1	1	no	1.69151	1.42842
ENSG00000149554.12_3	CHEK1	chr11:125312776-125551018	0	0.69151	1	1	no	1.69151	1.42842
ENSG00000137288.9_4	UQCC2	chr6:33588141-33679504	0.386618	0.691239	1	1	no	1.21969	1.15036
ENSG00000279863.1_5	AC069547.1	chr10:52065345-52401211	0	0.690585	1	1	no	1.69059	1.42792
ENSG00000127603.25_5	MACF1	chr1:39546987-39952849	0.227389	0.68897	1	1	no	1.37607	1.24858
ENSG00000245864.2_6	MEF2C-AS2	chr5:87803362-88762215	10.3619	0.688863	1	1	no	0.148643	0.19993
ENSG00000186567.12_3	CEACAM19	chr19:45041044-45222031	0	0.68878	1	1	no	1.68878	1.42695
ENSG00000186765.11_2	FSCN2	chr17:79495421-79504156	1.7949	0.686353	1	1	no	0.603368	0.681106
ENSG00000170584.10_2	NUDCD2	chr5:162864574-162887146	0.120534	0.686303	1	1	no	1.50491	1.32476
ENSG00000131446.16_4	MGAT1	chr5:180211781-180242652	0	0.686069	1	1	no	1.68607	1.4255
ENSG00000229298.1_4	TUBB8P1	chr9:21802541-22121096	0	0.685046	1	1	no	1.68505	1.42495
ENSG00000227073.1_4	SDHDP2	chr7:135046546-135194875	0	0.683626	1	1	no	1.68363	1.42418
ENSG00000253934.2_4	MRPL49P2	chr8:15965386-16424999	0	0.683626	1	1	no	1.68363	1.42418
ENSG00000267762.1_5	AC048380.1	chr18:46065416-46389588	0	0.683626	1	1	no	1.68363	1.42418
ENSG00000267598.1_5	AC011446.2	chr19:13261228-13265722	3.39541	0.683626	1	1	no	0.383042	0.467845
ENSG00000149476.15_3	TKFC	chr11:61066922-61136981	0.358478	0.682236	1	1	no	1.23832	1.16242
ENSG00000128594.7_3	LRRC4	chr7:127292233-127732661	0	0.681288	1	1	no	1.68129	1.42293
ENSG00000278383.1_5	AL031673.1	chr20:25593570-25677477	0	0.681039	1	1	no	1.68104	1.42279
ENSG00000228554.1_5	AC004837.2	chr7:39663081-39747723	1.77794	0.679867	1	1	no	0.604717	0.682319
ENSG00000203469.2_5	AL354956.1	chr1:10516578-10690815	3.54916	0.678469	1	1	no	0.368962	0.453083
ENSG00000248125.1_5	AC008700.1	chr5:144809430-144830662	0	0.675919	1	1	no	1.67592	1.42003
ENSG00000267283.1_5	AC005306.1	chr19:1985436-2034880	0	0.675859	1	1	no	1.67586	1.42
ENSG00000265750.1_6	AC090772.3	chr18:21718919-21977844	0	0.674766	1	1	no	1.67477	1.41941
ENSG00000218739.9_3	CEBPZOS	chr2:37394962-37551951	0	0.673815	1	1	no	1.67382	1.4189
ENSG00000232792.2_4	FTH1P25	chr1:185014495-185071740	0	0.673388	1	1	no	1.67339	1.41867
ENSG00000139537.10_4	CCDC65	chr12:49297200-49351334	0.49975	0.668995	1	1	no	1.11285	1.07919
ENSG00000258168.5_5	AC025569.1	chr12:70861859-71031220	2.54865	0.667462	1	1	no	0.469886	0.555705
ENSG00000215414.4_4	PSMA6P1	chrY:15360258-15592553	0	0.667256	1	1	no	1.66726	1.41536
ENSG00000272072.1_5	AC004492.1	chr7:106809405-107218909	0	0.66602	1	1	no	1.66602	1.41469
ENSG00000117834.12_4	SLC5A9	chr1:48688356-48714316	0	0.666007	1	1	no	1.66601	1.41468
ENSG00000168026.18_4	TTC21A	chr3:39093488-39180394	0	0.665909	1	1	no	1.66591	1.41463
ENSG00000215692.2_5	AC114730.1	chr2:242673993-242708231	0	0.665909	1	1	no	1.66591	1.41463
ENSG00000228124.1_5	AL096678.1	chr6:90352217-90529442	0	0.665909	1	1	no	1.66591	1.41463
ENSG00000259202.1_5	AC012568.1	chr15:67276445-67487533	0	0.665909	1	1	no	1.66591	1.41463
ENSG00000267044.1_5	AC005757.1	chr19:45574757-45808541	0	0.665909	1	1	no	1.66591	1.41463
ENSG00000234136.1_4	AC055764.1	chr3:197518096-197615307	0	0.663452	1	1	no	1.66345	1.4133
ENSG00000280039.1_4	RN7SKP23	chr16:23399813-23468927	0	0.662957	1	1	no	1.66296	1.41303
ENSG00000274397.1_5	AL357153.4	chr14:71022922-71024195	0	0.662785	1	1	no	1.66278	1.41294
ENSG00000188542.9_2	DUSP28	chr2:241418838-241520789	0	0.662593	1	1	no	1.66259	1.41283
ENSG00000165502.6_3	RPL36AL	chr14:50085236-50087403	0	0.661124	1	1	no	1.66112	1.41204
ENSG00000213871.3_4	TAF9BP1	chr3:25760434-25836025	0	0.661124	1	1	no	1.66112	1.41204
ENSG00000259677.1_5	AC027176.2	chr15:90373830-90456188	0	0.661124	1	1	no	1.66112	1.41204
ENSG00000234091.1_5	AL157392.2	chr10:13628926-14504141	0	0.661026	1	1	no	1.66103	1.41198
ENSG00000262429.1_5	AC004771.4	chr17:4871286-4890972	0	0.661014	1	1	no	1.66101	1.41198
ENSG00000213050.5_4	TPM3P1	chr7:116592499-116870157	0	0.659913	1	1	no	1.65991	1.41138
ENSG00000232259.1_5	AL158166.2	chr10:129705324-129884119	0	0.658703	1	1	no	1.6587	1.41072
ENSG00000119185.12_2	ITGB1BP1	chr2:9346893-9563676	1.21176	0.656536	1	1	no	0.748967	0.806503
ENSG00000261691.1_5	Z97986.1	chr16:577716-604636	0	0.65619	1	1	no	1.65619	1.40936
ENSG00000154122.13_4	ANKH	chr5:14704908-14871894	0.11739	0.655321	1	1	no	1.48142	1.31116
ENSG00000115392.11_4	FANCL	chr2:58134763-58468821	1.82623	0.654379	1	1	no	0.585366	0.664816
ENSG00000254843.1_4	XIAPP2	chr11:86748885-87035401	0	0.653985	1	1	no	1.65399	1.40816
ENSG00000256928.1_5	AP000763.4	chr11:73087308-73108519	2.70059	0.653913	1	1	no	0.446932	0.532997
ENSG00000250906.1_5	AC131953.1	chr4:40812043-41218731	0	0.653805	1	1	no	1.6538	1.40806
ENSG00000227617.8_3	CERS6-AS1	chr2:169312371-169769881	0.699799	0.653515	1	1	no	0.972771	0.980223
ENSG00000257438.1_5	AC011595.1	chr12:106457117-106533811	0	0.652726	1	1	no	1.65273	1.40748
ENSG00000131711.14_2	MAP1B	chr5:71391681-71505397	0.137137	0.652474	1	1	no	1.45319	1.29466
ENSG00000168298.6_2	HIST1H1E	chr6:26156581-26157335	6.09938	0.651544	1	1	no	0.232632	0.301742
ENSG00000225419.1_2	RPL21P3	chr20:18465908-18466696	0	0.651437	1	1	no	1.65144	1.40677
ENSG00000264513.1_5	AC006270.1	chr17:61086916-61509572	0	0.651437	1	1	no	1.65144	1.40677
ENSG00000271424.1_5	AL157791.2	chr14:39699434-39857717	0	0.651437	1	1	no	1.65144	1.40677
ENSG00000268279.4_6	AC090004.1	chr3:14166439-14242619	0	0.651272	1	1	no	1.65127	1.40668
ENSG00000224032.6_2	EPB41L4A-AS1	chr5:111478137-111755013	0	0.649981	1	1	no	1.64998	1.40598
ENSG00000243141.2_4	RPL23AP66	chr12:12478989-12503475	0	0.649086	1	1	no	1.64909	1.40549
ENSG00000180332.6_2	KCTD4	chr13:45694649-45859044	0	0.648873	1	1	no	1.64887	1.40538
ENSG00000105856.13_5	HBP1	chr7:106809405-107218909	0.637821	0.648322	1	1	no	1.00641	1.00462
ENSG00000224751.2_4	SHMT1P1	chr1:44115819-44396837	0	0.648076	1	1	no	1.64808	1.40494
ENSG00000139908.14_3	TSSK4	chr14:24641061-24708448	0.789034	0.645581	1	1	no	0.919815	0.940968
ENSG00000270429.1_4	KNOP1P2	chr12:46123447-46301823	0	0.64517	1	1	no	1.64517	1.40336
ENSG00000177197.7_4	PCNPP5	chr13:48877861-49173572	0	0.644435	1	1	no	1.64444	1.40296
ENSG00000249435.1_5	AC022137.2	chr19:53868945-53933666	0	0.644435	1	1	no	1.64444	1.40296
ENSG00000253744.1_5	AC025442.1	chr5:65435798-65479443	0	0.644435	1	1	no	1.64444	1.40296
ENSG00000184209.14_3	SNRNP35	chr12:123942187-124018265	0	0.642641	1	1	no	1.64264	1.40198
ENSG00000237263.1_4	MAPK6P3	chr13:42614171-42830714	0.479862	0.642312	1	1	no	1.10977	1.07709
ENSG00000198763.3	MT-ND2	chrM:4469-5511	0	0.642272	1	1	no	1.64227	1.40178
ENSG00000218521.1_5	AL589655.1	chr6:37787274-38122400	0	0.642134	1	1	no	1.64213	1.4017
ENSG00000141646.13_3	SMAD4	chr18:48494360-48611415	0	0.641181	1	1	no	1.64118	1.40118
ENSG00000230532.1_4	AC091133.1	chr17:47006677-47022479	0	0.639849	1	1	no	1.63985	1.40046
ENSG00000259792.1_5	AC104758.2	chr15:78268383-78370066	0	0.639849	1	1	no	1.63985	1.40046
ENSG00000249249.1_5	AC010226.1	chr5:114914338-114968689	0	0.638816	1	1	no	1.63882	1.39989
ENSG00000166262.15_5	FAM227B	chr15:49398264-49913128	0	0.637167	1	1	no	1.63717	1.39899
ENSG00000230155.6_5	FO393401.1	chr20:34042984-34107108	0	0.636753	1	1	no	1.63675	1.39876
ENSG00000279662.1_5	AC131649.2	chr16:10420290-10577495	0	0.636719	1	1	no	1.63672	1.39874
ENSG00000237982.1_5	AP006193.1	chr3:38307302-38320248	0	0.635329	1	1	no	1.63533	1.39798
ENSG00000250980.1_5	AC113155.1	chr4:153701088-153839615	0	0.63431	1	1	no	1.63431	1.39743
ENSG00000157020.17_3	SEC13	chr3:10289706-10362862	0	0.633689	1	1	no	1.63369	1.39708
ENSG00000057019.15_4	DCBLD2	chr3:98433173-98620533	0	0.633385	1	1	no	1.63339	1.39692
ENSG00000226330.1_6	AL606489.1	chr1:204346977-204463852	0	0.633093	1	1	no	1.63309	1.39676
ENSG00000243601.1_4	RPL12P24	chr8:105602960-107072752	0	0.633093	1	1	no	1.63309	1.39676
ENSG00000280143.1_5	AP000892.3	chr11:117070036-117103241	0.183554	0.6318	1	1	no	1.37873	1.25019
ENSG00000137266.14_2	SLC22A23	chr6:3224494-3457256	0.172375	0.630905	1	1	no	1.39111	1.25768
ENSG00000259654.1_5	AC115102.1	chr15:85212768-85259947	0	0.630872	1	1	no	1.63087	1.39554
ENSG00000188931.3_2	CFAP126	chr1:161284046-161345130	0	0.628766	1	1	no	1.62877	1.39439
ENSG00000213413.2_3	PVRIG	chr7:99775185-99869855	0	0.628667	1	1	no	1.62867	1.39433
ENSG00000263990.1_5	AC004253.1	chr17:30187917-30228784	0	0.628667	1	1	no	1.62867	1.39433
ENSG00000182774.12_5	RPS17	chr15:83200403-83378666	0	0.628571	1	1	no	1.62857	1.39428
ENSG00000244926.6_5	ALKBH3-AS1	chr11:43902360-43942494	0	0.626727	1	1	no	1.62673	1.39327
ENSG00000223878.1_5	PPIAP53	chr17:15339331-15466909	0	0.626477	1	1	no	1.62648	1.39313
ENSG00000230140.5_5	AC016738.2	chr2:101436613-101886778	0	0.626477	1	1	no	1.62648	1.39313
ENSG00000230613.1_5	HM13-AS1	chr20:30102212-30165726	0	0.626477	1	1	no	1.62648	1.39313
ENSG00000259642.2_5	ST20-AS1	chr15:80125926-80219335	0	0.624302	1	1	no	1.6243	1.39193
ENSG00000143379.12_3	SETDB1	chr1:150898738-150948010	0	0.623719	1	1	no	1.62372	1.39161
ENSG00000169692.12_2	AGPAT2	chr9:139567594-139581875	1.6283	0.622527	1	1	no	0.617329	0.693614
ENSG00000256813.1_6	AP000777.3	chr11:60603468-60623444	0	0.622141	1	1	no	1.62214	1.39075
ENSG00000204104.11_2	TRAF3IP1	chr2:239229081-239309541	0	0.621556	1	1	no	1.62156	1.39042
ENSG00000243663.1_4	RPS4XP14	chr12:1797739-1897844	0	0.621166	1	1	no	1.62117	1.39021
ENSG00000223343.1_6	AC137630.1	chr3:48955214-49060928	0	0.620095	1	1	no	1.6201	1.38962
ENSG00000086232.12_3	EIF2AK1	chr7:6048875-6098861	1.58121	0.620095	1	1	no	0.627649	0.70279
ENSG00000142686.7_2	C1orf216	chr1:36179475-36185073	0	0.619998	1	1	no	1.62	1.38957
ENSG00000267323.1_2	SLC25A1P5	chr19:28175487-28475892	0	0.619028	1	1	no	1.61903	1.38903
ENSG00000236810.5_5	ELOA-AS1	chr1:24069644-24104777	6.07551	0.618705	1	1	no	0.228776	0.297222
ENSG00000032444.16_4	PNPLA6	chr19:7587511-7626650	0	0.616003	1	1	no	1.616	1.38736
ENSG00000224563.1_5	LPP-AS1	chr3:187868993-188608460	0	0.615753	1	1	no	1.61575	1.38723
ENSG00000230186.3_5	AC246680.1	chr1:149369343-149429348	0	0.615753	1	1	no	1.61575	1.38723
ENSG00000272081.1_5	AC008972.2	chr5:72251032-72251526	0	0.615753	1	1	no	1.61575	1.38723
ENSG00000268069.2_5	AC004466.1	chr12:48099867-48231681	0	0.614478	1	1	no	1.61448	1.38652
ENSG00000116977.18_3	LGALS8	chr1:236681299-236767804	0	0.61428	1	1	no	1.61428	1.38641
ENSG00000205923.3_2	CEMP1	chr16:2525051-2581423	1.605	0.613794	1	1	no	0.619499	0.695547
ENSG00000270427.1_2	NRBF2P5	chr10:5807185-5884095	0	0.613747	1	1	no	1.61375	1.38612
ENSG00000205683.11_2	DPF3	chr14:73086003-73360824	0	0.613646	1	1	no	1.61365	1.38606
ENSG00000272267.2_5	AC021242.3	chr8:9412653-9639856	2.40135	0.612227	1	1	no	0.473996	0.559733
ENSG00000135452.9_3	TSPAN31	chr12:58117543-58154190	4.04118	0.612115	1	1	no	0.319789	0.400308
ENSG00000150672.17_6	DLG2	chr11:83166054-85338966	0	0.611565	1	1	no	1.61157	1.38491
ENSG00000239917.3_2	RPS10P16	chr8:118532951-118552501	0	0.611565	1	1	no	1.61157	1.38491
ENSG00000241101.1_5	PRICKLE2-AS2	chr3:64053639-64440508	0	0.611565	1	1	no	1.61157	1.38491
ENSG00000064199.6_2	SPA17	chr11:124492731-124567414	0	0.611227	1	1	no	1.61123	1.38473
ENSG00000028116.17_4	VRK2	chr2:58134763-58468821	0	0.610046	1	1	no	1.61005	1.38408
ENSG00000226252.1_5	AL135960.1	chr1:47681961-47697892	0	0.609825	1	1	no	1.60982	1.38395
ENSG00000236035.2_5	AL513343.1	chr1:203595688-203713209	0	0.609587	1	1	no	1.60959	1.38382
ENSG00000272699.1_5	AC007620.3	chr3:179113876-179169378	0	0.609536	1	1	no	1.60954	1.38379
ENSG00000260229.1_5	PPIAP51	chr16:81478774-81745367	3.18823	0.609493	1	1	no	0.38429	0.469146
ENSG00000248360.7_5	LINC00504	chr4:14472088-14889793	0	0.608502	1	1	no	1.6085	1.38322
ENSG00000134516.16_4	DOCK2	chr5:169064250-169510386	0	0.608048	1	1	no	1.60805	1.38297
ENSG00000269898.1_5	AC018695.2	chr16:85723689-85784735	0	0.607434	1	1	no	1.60743	1.38263
ENSG00000139278.9_3	GLIPR1	chr12:75874459-75905416	0.331464	0.607117	1	1	no	1.20703	1.14211
ENSG00000265205.1_5	AC010761.3	chr17:26975373-27029702	0	0.60539	1	1	no	1.60539	1.3815
ENSG00000160401.14_3	CFAP157	chr9:130341648-130497596	0.750622	0.604536	1	1	no	0.916552	0.938513
ENSG00000244073.1_4	RPS4XP6	chr5:37085157-37085954	0	0.604465	1	1	no	1.60447	1.38099
ENSG00000245970.2_5	AP003352.1	chr8:98881067-99058697	0.526317	0.60385	1	1	no	1.0508	1.03619
ENSG00000225450.1_6	AL021707.1	chr22:39101727-39190203	0	0.603359	1	1	no	1.60336	1.38037
ENSG00000251003.8_4	ZFPM2-AS1	chr8:105602960-107072752	0	0.603359	1	1	no	1.60336	1.38037
ENSG00000233766.7_4	AC098617.1	chr2:192699027-193060435	6.31226	0.603359	1	1	no	0.21927	0.286018
ENSG00000102897.9_2	LYRM1	chr16:20621564-20936328	0	0.603353	1	1	no	1.60335	1.38037
ENSG00000255959.1_6	AP000777.2	chr11:60603468-60623444	0	0.601343	1	1	no	1.60134	1.37926
ENSG00000213744.3_4	RPS10P14	chr7:36893965-37488852	0	0.599338	1	1	no	1.59934	1.37814
ENSG00000259113.1_5	AL118556.1	chr14:50885218-51135049	0	0.599338	1	1	no	1.59934	1.37814
ENSG00000250748.6_5	AC025419.1	chr12:65672422-66036152	0	0.599077	1	1	no	1.59908	1.378
ENSG00000260808.1_5	AP003096.1	chr11:68228198-68384179	0	0.597347	1	1	no	1.59735	1.37704
ENSG00000259209.3_5	AC004943.1	chr16:72699068-73925770	0	0.597334	1	1	no	1.59733	1.37703
ENSG00000260107.1_5	AC005606.1	chr16:2047654-2059824	0	0.59537	1	1	no	1.59537	1.37594
ENSG00000231784.8_3	DBIL5P	chr17:647653-658576	0	0.595333	1	1	no	1.59533	1.37592
ENSG00000222019.7_4	URAHP	chr16:90071272-90114181	0.797735	0.594747	1	1	no	0.887087	0.916161
ENSG00000213188.3_4	YBX1P4	chr7:151825963-151826771	0	0.593494	1	1	no	1.59349	1.3749
ENSG00000003987.13_2	MTMR7	chr8:17082472-17271037	0	0.592654	1	1	no	1.59265	1.37443
ENSG00000173914.11_2	RBM4B	chr11:66384052-66445392	2.46759	0.592517	1	1	no	0.459258	0.545235
ENSG00000141441.15_3	GAREM1	chr18:29598334-30354376	0	0.591454	1	1	no	1.59145	1.37376
ENSG00000263952.5_5	AP005120.1	chr18:10661929-11148761	0	0.591454	1	1	no	1.59145	1.37376
ENSG00000085274.15_2	MYNN	chr3:169490618-169507504	0	0.589776	1	1	no	1.58978	1.37283
ENSG00000104129.9_2	DNAJC17	chr15:41056217-41107282	0	0.589516	1	1	no	1.58952	1.37268
ENSG00000237329.2_5	AL356320.2	chr1:31404352-31538838	0	0.589516	1	1	no	1.58952	1.37268
ENSG00000258142.2_5	AC093023.1	chr12:102513962-102875522	0	0.589516	1	1	no	1.58952	1.37268
ENSG00000269402.1	AC116407.2	chr17:30468244-30580393	0	0.58951	1	1	no	1.58951	1.37268
ENSG00000138758.11_5	2019-09-11	chr4:77870855-77961537	0	0.589184	1	1	no	1.58918	1.3725
ENSG00000100889.11_2	PCK2	chr14:24549315-24602058	0	0.58759	1	1	no	1.58759	1.37161
ENSG00000246695.7_5	RASSF8-AS1	chr12:26092261-26232825	0	0.587066	1	1	no	1.58707	1.37132
ENSG00000184292.6_2	TACSTD2	chr1:59041094-59043445	0	0.585824	1	1	no	1.58582	1.37062
ENSG00000227245.1_5	AC092042.1	chr3:43120723-43147568	0	0.585676	1	1	no	1.58568	1.37054
ENSG00000235169.8_4	SMIM1	chr1:3689324-3692546	0	0.585676	1	1	no	1.58568	1.37054
ENSG00000277688.1_5	AC243585.2	chr17:35969786-36044255	0	0.585676	1	1	no	1.58568	1.37054
ENSG00000259185.1_5	AC090971.1	chr15:52121824-52392720	0	0.583775	1	1	no	1.58378	1.36948
ENSG00000259201.1_5	AC090971.2	chr15:52121824-52392720	0	0.583775	1	1	no	1.58378	1.36948
ENSG00000106617.13_4	PRKAG2	chr7:151253196-151576308	0	0.583766	1	1	no	1.58377	1.36948
ENSG00000167971.15_2	CASKIN1	chr16:2205698-2246526	0.581121	0.582572	1	1	no	1.00092	1.00066
ENSG00000239835.1_5	AC092910.1	chr3:119540169-119813264	0	0.582	1	1	no	1.582	1.36849
ENSG00000260755.1_5	AC010542.2	chr16:66461199-66586447	0	0.581886	1	1	no	1.58189	1.36843
ENSG00000267484.1_5	AC027319.1	chr19:4838343-4867780	0	0.581886	1	1	no	1.58189	1.36843
ENSG00000115474.6_3	KCNJ13	chr2:233562008-233880595	0	0.581878	1	1	no	1.58188	1.36842
ENSG00000131375.9_2	CAPN7	chr3:15247658-15294425	0	0.581525	1	1	no	1.58153	1.36822
ENSG00000127022.14_3	CANX	chr5:179105583-179157926	0	0.581429	1	1	no	1.58143	1.36817
ENSG00000259768.5_6	AC004943.2	chr16:72699068-73925770	0.2027	0.581419	1	1	no	1.31489	1.21094
ENSG00000278769.1_5	AC090510.3	chr15:43015741-43029326	0	0.581032	1	1	no	1.58103	1.36795
ENSG00000172575.11_2	RASGRP1	chr15:38780303-38857776	0	0.580724	1	1	no	1.58072	1.36778
ENSG00000172977.12_4	KAT5	chr11:65479466-65488418	0	0.58001	1	1	no	1.58001	1.36738
ENSG00000263165.1_6	AC087292.1	chr17:4046461-4167290	0	0.58001	1	1	no	1.58001	1.36738
ENSG00000128254.13_3	C22orf24	chr22:32149852-32353590	0	0.579161	1	1	no	1.57916	1.3669
ENSG00000164125.15_4	FAM198B	chr4:159045625-159176563	0	0.578652	1	1	no	1.57865	1.36662
ENSG00000227906.7_5	SNAP25-AS1	chr20:9966735-10349424	0	0.57823	1	1	no	1.57823	1.36638
ENSG00000285608.1_1	AL161665.1	chr14:32544151-32628934	1.11211	0.577681	1	1	no	0.746969	0.804854
ENSG00000213380.15_4	COG8	chr16:69139466-69442474	0	0.577315	1	1	no	1.57732	1.36587
ENSG00000213409.4_4	C1QBPP2	chr11:66511921-66614017	0	0.577302	1	1	no	1.5773	1.36586
ENSG00000154099.17_2	DNAAF1	chr16:84178891-84220676	2.80754	0.576651	1	1	no	0.414087	0.49987
ENSG00000229339.1_5	AC093414.1	chr3:42055293-42267381	0	0.576293	1	1	no	1.57629	1.3653
ENSG00000274238.1_5	AC097478.2	chr4:90472506-90763129	0	0.576293	1	1	no	1.57629	1.3653
ENSG00000095787.21_4	WAC	chr10:28811580-28912041	0	0.576285	1	1	no	1.57628	1.36529
ENSG00000116580.18_2	GON4L	chr1:155715619-155829191	0	0.57591	1	1	no	1.57591	1.36508
ENSG00000183018.8_3	SPNS2	chr17:4400688-4458926	0	0.57453	1	1	no	1.57453	1.36431
ENSG00000218428.1_4	NIP7P3	chr6:116422011-116570660	0	0.574452	1	1	no	1.57445	1.36427
ENSG00000233033.1_5	CASK-AS1	chrX:41374186-41782898	0	0.574452	1	1	no	1.57445	1.36427
ENSG00000100036.12_3	SLC35E4	chr22:31031638-31065003	0	0.574285	1	1	no	1.57429	1.36417
ENSG00000268516.2_5	AC020915.3	chr19:58739959-58827029	0	0.574139	1	1	no	1.57414	1.36409
ENSG00000269352.1_5	PTOV1-AS2	chr19:50321535-50392006	1.8192	0.572484	1	1	no	0.557777	0.639488
ENSG00000130733.10_2	YIPF2	chr19:10982188-11039357	1.21122	0.572457	1	1	no	0.711126	0.774946
ENSG00000217488.2_5	AL356057.1	chr6:76311224-76427994	0	0.571799	1	1	no	1.5718	1.36278
ENSG00000267776.1_6	AC006116.10	chr19:56731038-56904914	0	0.571144	1	1	no	1.57114	1.36241
ENSG00000263427.1_5	AC129492.2	chr17:7959542-7960939	0	0.570806	1	1	no	1.57081	1.36222
ENSG00000276393.1_5	AC105429.2	chr16:87439851-87525651	0	0.570806	1	1	no	1.57081	1.36222
ENSG00000231395.1_4	ARL4AP4	chr3:23845514-23932807	0	0.569	1	1	no	1.569	1.36121
ENSG00000231519.1_5	AC007285.2	chr7:29959718-30170099	0	0.569	1	1	no	1.569	1.36121
ENSG00000267454.5_5	ZNF582-AS1	chr19:56905024-56947404	0	0.568989	1	1	no	1.56899	1.3612
ENSG00000272916.5_6	AC022400.6	chr10:75545339-75571556	0	0.568893	1	1	no	1.56889	1.36115
ENSG00000235016.1_5	SEMA3F-AS1	chr3:49977439-50226508	2.59099	0.565793	1	1	no	0.436034	0.52209
ENSG00000012061.15_4	ERCC1	chr19:45882891-45982086	0.967279	0.565241	1	1	no	0.795638	0.844496
ENSG00000047230.14_2	CTPS2	chrX:16606125-16731059	0	0.563651	1	1	no	1.56365	1.3582
ENSG00000229463.2_5	LYST-AS1	chr1:235824340-236046940	0	0.563651	1	1	no	1.56365	1.3582
ENSG00000231407.5_5	AL354732.1	chr1:170429593-170522587	0	0.563651	1	1	no	1.56365	1.3582
ENSG00000248774.1_5	AC097534.1	chr4:174053078-174250845	0	0.563651	1	1	no	1.56365	1.3582
ENSG00000257666.1_4	CBX3P5	chr12:95611521-95696566	0	0.563651	1	1	no	1.56365	1.3582
ENSG00000182534.13_3	MXRA7	chr17:74668023-74707098	0	0.563048	1	1	no	1.56305	1.35786
ENSG00000183569.17_3	SERHL2	chr22:42949622-42978044	0	0.562201	1	1	no	1.5622	1.35738
ENSG00000160678.11_3	S100A1	chr1:153591262-153618782	0	0.56189	1	1	no	1.56189	1.35721
ENSG00000254865.1_5	AC100763.1	chr11:9776316-10315754	0	0.56189	1	1	no	1.56189	1.35721
ENSG00000224424.7_5	PRKAR2A-AS1	chr3:48782029-48889414	0	0.561093	1	1	no	1.56109	1.35676
ENSG00000267563.1_5	AC011471.2	chr19:6210389-6279959	0	0.56014	1	1	no	1.56014	1.35622
ENSG00000103740.9_2	ACSBG1	chr15:78370149-78538030	0.305615	0.560053	1	1	no	1.19488	1.13414
ENSG00000174945.13_2	AMZ1	chr7:2719155-2883958	0	0.559599	1	1	no	1.5596	1.35592
ENSG00000233337.1_4	UBE2FP3	chr1:111980135-111980659	0	0.558401	1	1	no	1.5584	1.35524
ENSG00000183260.7_3	ABHD16B	chr20:62492564-62495646	0	0.558085	1	1	no	1.55809	1.35506
ENSG00000183283.15_2	DAZAP2	chr12:51632075-51665146	0.271672	0.556843	1	1	no	1.22425	1.15332
ENSG00000266677.1_5	AC087164.1	chr17:17991199-18113268	0	0.5568	1	1	no	1.5568	1.35434
ENSG00000054282.15_2	SDCCAG8	chr1:243419335-244014381	0	0.55667	1	1	no	1.55667	1.35427
ENSG00000205238.9_2	SPDYE2	chr7:102122891-102319742	0	0.55556	1	1	no	1.55556	1.35364
ENSG00000255159.1_5	AC026894.1	chr11:8633583-8932498	0	0.555033	1	1	no	1.55503	1.35334
ENSG00000266933.2_5	AC005775.1	chr19:489175-519654	0	0.555033	1	1	no	1.55503	1.35334
ENSG00000243762.1_6	AC006547.2	chr22:20067754-20114880	2.90286	0.554958	1	1	no	0.398415	0.483793
ENSG00000214530.9_4	STARD10	chr11:72396113-72504726	0	0.554955	1	1	no	1.55496	1.3533
ENSG00000257718.1_5	CPNE8-AS1	chr12:39040623-39303394	0	0.554955	1	1	no	1.55496	1.3533
ENSG00000270679.1_5	AC138473.1	chr19:44711699-44809199	0	0.554955	1	1	no	1.55496	1.3533
ENSG00000275585.2_6	AC241377.2	chr1:149646791-149719362	0	0.554955	1	1	no	1.55496	1.3533
ENSG00000285813.1_1	AP000813.1	chr11:105865911-105893130	0	0.554474	1	1	no	1.55447	1.35303
ENSG00000230149.2_6	AL021707.3	chr22:39101727-39190203	0	0.553248	1	1	no	1.55325	1.35233
ENSG00000249545.1_5	AC012312.1	chr5:93488670-94620279	0	0.553248	1	1	no	1.55325	1.35233
ENSG00000155657.26_3	TTN	chr2:179385909-179914813	0.0665298	0.552976	1	1	no	1.4561	1.29637
ENSG00000100285.9_2	NEFH	chr22:29876208-29887379	0	0.552461	1	1	no	1.55246	1.35189
ENSG00000232277.1_5	AC104651.2	chr2:112656055-112787138	0	0.551551	1	1	no	1.55155	1.35137
ENSG00000269813.1_5	AC010336.6	chr19:8023462-8070543	0	0.551551	1	1	no	1.55155	1.35137
ENSG00000279121.1_5	AC073592.5	chr12:124808960-125052135	0	0.551551	1	1	no	1.55155	1.35137
ENSG00000083097.14_4	DOP1A	chr6:83777384-83908651	0	0.550961	1	1	no	1.55096	1.35104
ENSG00000245293.2_6	AC096564.1	chr4:108745718-108899955	0	0.550349	1	1	no	1.55035	1.35069
ENSG00000185787.14_4	MORF4L1	chr15:79051544-79190475	0	0.550181	1	1	no	1.55018	1.3506
ENSG00000279707.1_5	AC120349.3	chr18:45335327-45457517	0	0.549865	1	1	no	1.54987	1.35042
ENSG00000221914.9_4	PPP2R2A	chr8:26149006-26230196	0	0.549445	1	1	no	1.54944	1.35018
ENSG00000226878.2_5	GSTM3P2	chr2:159825182-160089170	0	0.548189	1	1	no	1.54819	1.34947
ENSG00000167695.14_2	FAM57A	chr17:635651-646212	0	0.547053	1	1	no	1.54705	1.34883
ENSG00000266469.1_5	AC005288.1	chr17:37408896-37607539	2.85875	0.546599	1	1	no	0.400803	0.486254
ENSG00000166348.18_3	USP54	chr10:75196185-75385711	0	0.546524	1	1	no	1.54652	1.34853
ENSG00000227692.1_4	MED28P3	chr2:187229324-187229855	0	0.546523	1	1	no	1.54652	1.34853
ENSG00000218676.1_4	BRD7P4	chr6:111620230-111927481	0	0.54498	1	1	no	1.54498	1.34765
ENSG00000149480.6_2	MTA2	chr11:62360685-62369312	0	0.544868	1	1	no	1.54487	1.34759
ENSG00000250045.2_4	CBX3P3	chr5:112043194-112258236	0	0.544868	1	1	no	1.54487	1.34759
ENSG00000261687.1_6	AC068724.1	chr15:43398422-43513323	0	0.544868	1	1	no	1.54487	1.34759
ENSG00000138443.15_4	ABI2	chr2:204192941-204400133	0.594756	0.54346	1	1	no	0.967835	0.976609
ENSG00000204685.6_4	STARD7-AS1	chr2:96850596-96908359	1.89231	0.542923	1	1	no	0.533457	0.616788
ENSG00000246250.2_5	AC087521.2	chr11:43577985-43902276	0	0.542863	1	1	no	1.54286	1.34645
ENSG00000247853.2_5	AC006064.2	chr12:6666028-6723690	0	0.541166	1	1	no	1.54117	1.34549
ENSG00000250734.2_5	AL391335.1	chr1:151584481-151671567	0	0.53996	1	1	no	1.53996	1.34481
ENSG00000108963.17_4	DPH1	chr17:1933403-1946724	0	0.53992	1	1	no	1.53992	1.34478
ENSG00000250848.1_5	AC021087.1	chr5:271735-438406	0	0.538979	1	1	no	1.53898	1.34425
ENSG00000235253.1_2	AC010240.2	chr5:132211070-132299326	0	0.537905	1	1	no	1.5379	1.34364
ENSG00000164855.15_2	TMEM184A	chr7:1570349-1600457	0	0.537866	1	1	no	1.53787	1.34362
ENSG00000187634.11_5	SAMD11	chr1:859307-894689	0	0.537784	1	1	no	1.53778	1.34357
ENSG00000090861.15_3	AARS	chr16:70286197-70323446	0	0.537612	1	1	no	1.53761	1.34347
ENSG00000070404.9_4	FSTL3	chr19:676364-683399	0	0.536737	1	1	no	1.53674	1.34297
ENSG00000211699.2_2	TRGV3	chr7:38381177-38418405	0	0.536737	1	1	no	1.53674	1.34297
ENSG00000226871.1_5	AC135178.1	chr17:8213558-8225834	0	0.536737	1	1	no	1.53674	1.34297
ENSG00000231588.1_4	SHQ1P1	chr10:52065345-52401211	0	0.536046	1	1	no	1.53605	1.34258
ENSG00000171148.13_2	TADA3	chr3:9791627-9896822	0	0.53601	1	1	no	1.53601	1.34256
ENSG00000222011.8_5	FAM185A	chr7:102389417-102449672	0	0.535813	1	1	no	1.53581	1.34245
ENSG00000138698.14_4	RAP1GDS1	chr4:99172838-99365012	0	0.534919	1	1	no	1.53492	1.34194
ENSG00000105137.12_3	SYDE1	chr19:15218213-15236985	0	0.533553	1	1	no	1.53355	1.34116
ENSG00000130770.17_3	ATP5IF1	chr1:28562619-28573417	0	0.533553	1	1	no	1.53355	1.34116
ENSG00000267764.1_5	AC093567.1	chr18:46065416-46389588	0	0.532834	1	1	no	1.53283	1.34075
ENSG00000232814.2_5	COL4A2-AS1	chr13:110801309-111165556	0	0.531975	1	1	no	1.53198	1.34026
ENSG00000237773.6_5	AC073332.1	chr7:16955982-17385776	0	0.531975	1	1	no	1.53198	1.34026
ENSG00000254485.5_6	AC026191.1	chr3:9022274-9520924	0	0.531975	1	1	no	1.53198	1.34026
ENSG00000126215.13_3	XRCC3	chr14:104019757-104181841	1.20695	0.531522	1	1	no	0.693954	0.760395
ENSG00000269700.1	AC069547.2	chr10:52065345-52401211	0	0.531296	1	1	no	1.5313	1.33988
ENSG00000073921.17_4	PICALM	chr11:85668726-85780924	0	0.530406	1	1	no	1.53041	1.33937
ENSG00000164404.8_3	GDF9	chr5:132196872-132203723	0	0.530406	1	1	no	1.53041	1.33937
ENSG00000100109.16_3	TFIP11	chr22:26879842-26908471	1.23174	0.530385	1	1	no	0.685736	0.753379
ENSG00000166153.16_5	DEPDC4	chr12:100550134-100660857	0	0.530369	1	1	no	1.53037	1.33935
ENSG00000004455.16_2	AK2	chr1:33452552-33546597	0	0.528987	1	1	no	1.52899	1.33856
ENSG00000258439.1_5	AC007956.1	chr14:75120139-75179818	0	0.528846	1	1	no	1.52885	1.33848
ENSG00000275185.1_5	AC130324.3	chr17:29224353-29286340	0	0.528846	1	1	no	1.52885	1.33848
ENSG00000267124.2_5	AC016588.1	chr19:301443-344815	4.14123	0.528846	1	1	no	0.29737	0.37559
ENSG00000166435.15_4	XRRA1	chr11:74459912-74660245	0.343319	0.528522	1	1	no	1.13787	1.09617
ENSG00000175482.8_3	POLD4	chr11:67085341-67193078	0	0.527273	1	1	no	1.52727	1.33758
ENSG00000229800.1_4	ATP8A2P2	chr13:32974859-33113022	0	0.526629	1	1	no	1.52663	1.33721
ENSG00000244380.1_6	AC134772.1	chr3:48473573-48488060	0	0.526594	1	1	no	1.52659	1.33719
ENSG00000143537.13_3	ADAM15	chr1:155006299-155035251	0	0.525737	1	1	no	1.52574	1.3367
ENSG00000108592.16_3	FTSJ3	chr17:61896792-61909386	0	0.525143	1	1	no	1.52514	1.33637
ENSG00000248544.2_6	AC008676.1	chr5:156687131-157002783	0	0.524222	1	1	no	1.52422	1.33584
ENSG00000009307.15_5	CSDE1	chr1:115259533-115301297	0	0.524194	1	1	no	1.52419	1.33582
ENSG00000226742.3_2	HSBP1L1	chr18:77724560-77793949	0	0.52417	1	1	no	1.52417	1.33581
ENSG00000221817.9_5	PPP3CB-AS1	chr10:75196185-75385711	0	0.524147	1	1	no	1.52415	1.3358
ENSG00000229227.8_6	AL356056.1	chr10:46914144-46971400	0	0.523528	1	1	no	1.52353	1.33544
ENSG00000265739.1_5	AC104984.3	chr17:27887564-28513493	0	0.522699	1	1	no	1.5227	1.33497
ENSG00000269806.1_5	BICRA-AS1	chr19:48110780-48246391	0	0.521184	1	1	no	1.52118	1.3341
ENSG00000014641.17_2	MDH1	chr2:63348517-64054977	0	0.520488	1	1	no	1.52049	1.3337
ENSG00000159261.10_4	CLDN14	chr21:37802657-37948867	1.82281	0.519961	1	1	no	0.538457	0.621484
ENSG00000240132.1_4	ETF1P2	chr7:151163097-151217206	0	0.51978	1	1	no	1.51978	1.3333
ENSG00000236213.1_5	AC006369.1	chr2:37827278-37965611	0	0.519678	1	1	no	1.51968	1.33324
ENSG00000179262.9_3	RAD23A	chr19:13056668-13068050	0	0.519653	1	1	no	1.51965	1.33323
ENSG00000255182.2_6	AC084125.2	chr8:145703351-145732557	0.388154	0.51957	1	1	no	1.09467	1.06672
ENSG00000235522.6_5	AC010978.1	chr2:106361353-106510730	0	0.519441	1	1	no	1.51944	1.3331
ENSG00000224503.2	AC104438.1	chr3:65339199-66024509	0	0.518181	1	1	no	1.51818	1.33238
ENSG00000224733.1_5	AL034349.1	chr6:128289923-128841819	0	0.518181	1	1	no	1.51818	1.33238
ENSG00000253720.1_5	AC022973.2	chr8:130844546-131029375	0	0.518181	1	1	no	1.51818	1.33238
ENSG00000120500.17_4	ARR3	chrX:69488154-69501690	0	0.518165	1	1	no	1.51816	1.33237
ENSG00000100380.13_3	ST13	chr22:41220538-41253026	0	0.518054	1	1	no	1.51805	1.33231
ENSG00000091164.12_3	TXNL1	chr18:54264438-54706076	0	0.517954	1	1	no	1.51795	1.33225
ENSG00000285957.1_1	AC019257.7	chr8:1772141-1911297	0	0.517553	1	1	no	1.51755	1.33202
ENSG00000129636.12_3	ITFG1	chr16:47178233-47735434	0	0.516692	1	1	no	1.51669	1.33153
ENSG00000140264.19_5	SERF2	chr15:44019115-44095241	0	0.516678	1	1	no	1.51668	1.33152
ENSG00000245025.2_6	AC107959.1	chr8:22545171-22941132	1.81474	0.51591	1	1	no	0.538561	0.621582
ENSG00000244468.1_5	AC093001.1	chr3:148947142-149052201	0	0.515212	1	1	no	1.51521	1.33068
ENSG00000111445.13_2	RFC5	chr12:118451392-118500235	1.78625	0.514615	1	1	no	0.543603	0.626302
ENSG00000269093.1	AC007773.3	chr19:32880955-32976801	0	0.51374	1	1	no	1.51374	1.32984
ENSG00000142606.15_4	MMEL1	chr1:2517929-2718282	5.37444	0.513735	1	1	no	0.237469	0.307393
ENSG00000259498.1_5	TPM1-AS	chr15:63334830-63364114	0.298391	0.513532	1	1	no	1.1657	1.11483
ENSG00000235945.1_5	AC002543.1	chr7:116451123-116562103	1.07366	0.51326	1	1	no	0.729753	0.790566
ENSG00000236986.6_6	AL157938.2	chr9:134000947-134110057	1.39484	0.512844	1	1	no	0.63171	0.706385
ENSG00000231880.2_6	KF459542.1	chr11:47487484-47606114	0	0.512277	1	1	no	1.51228	1.329
ENSG00000236857.3_4	RAP1BP1	chr9:17906560-19049356	0	0.512277	1	1	no	1.51228	1.329
ENSG00000242992.3_4	FTH1P4	chr3:128444964-128533639	0	0.512277	1	1	no	1.51228	1.329
ENSG00000105889.15_5	STEAP1B	chr7:22459062-22771621	0.891927	0.511444	1	1	no	0.798891	0.847108
ENSG00000234290.2_5	AC116366.1	chr5:131746327-131999964	0	0.509783	1	1	no	1.50978	1.32756
ENSG00000146205.13_3	ANO7	chr2:242127923-242164792	0	0.509375	1	1	no	1.50937	1.32733
ENSG00000183401.11_4	CCDC159	chr19:11406814-11465620	0	0.509327	1	1	no	1.50933	1.3273
ENSG00000135678.11_4	CPM	chr12:69201955-69365350	0.437901	0.508338	1	1	no	1.04899	1.03491
ENSG00000179406.7_4	LINC00174	chr7:65670185-65958553	0	0.507937	1	1	no	1.50794	1.3265
ENSG00000280594.1_3	BTG3-AS1	chr21:18965970-19005517	0	0.507937	1	1	no	1.50794	1.3265
ENSG00000213904.8_5	LIPE-AS1	chr19:42901279-43156507	2.65686	0.507937	1	1	no	0.412358	0.498106
ENSG00000017427.16_4	IGF1	chr12:102513962-102875522	0	0.507176	1	1	no	1.50718	1.32606
ENSG00000229927.2_2	RHEBP1	chr10:46914144-46971400	0	0.507132	1	1	no	1.50713	1.32604
ENSG00000268466.1	AL132989.1	chr14:58466452-58764857	0.947702	0.506677	1	1	no	0.773566	0.826653
ENSG00000223409.1_4	RPL17P17	chr3:65339199-66024509	0	0.506506	1	1	no	1.50651	1.32568
ENSG00000228404.1_5	AP001468.1	chr21:47604992-47648738	0	0.506506	1	1	no	1.50651	1.32568
ENSG00000256690.1_5	AP001160.1	chr11:62599705-62609281	0	0.506506	1	1	no	1.50651	1.32568
ENSG00000002822.15_4	MAD1L1	chr7:1855428-2272878	0	0.506472	1	1	no	1.50647	1.32566
ENSG00000268366.1_5	AC010271.1	chr19:40946750-40950612	0	0.505084	1	1	no	1.50508	1.32486
ENSG00000226963.1_5	AC078883.2	chr2:173292081-173473397	2.64193	0.505084	1	1	no	0.413265	0.499033
ENSG00000186812.12_3	ZNF397	chr18:32820993-32870209	0	0.505063	1	1	no	1.50506	1.32485
ENSG00000065518.7_2	NDUFB4	chr3:120315155-120321347	0	0.505043	1	1	no	1.50504	1.32484
ENSG00000144118.13_3	RALB	chr2:120997639-121052289	0	0.505035	1	1	no	1.50503	1.32483
ENSG00000102359.6_2	SRPX2	chrX:99899162-99987110	0.145212	0.504601	1	1	no	1.31382	1.21028
ENSG00000143727.15_2	ACP1	chr2:217729-278283	0	0.50367	1	1	no	1.50367	1.32404
ENSG00000149485.18_3	FADS1	chr11:61447904-61634826	0	0.50367	1	1	no	1.50367	1.32404
ENSG00000268322.1_4	BNIP3P25	chr19:21473961-21512227	0	0.50367	1	1	no	1.50367	1.32404
ENSG00000198513.11_3	ATL1	chr14:50885218-51135049	0	0.502357	1	1	no	1.50236	1.32329
ENSG00000230280.2_4	HNRNPA1P59	chr1:202860227-202897764	0	0.502327	1	1	no	1.50233	1.32327
ENSG00000256739.1_5	AP002892.2	chr11:71972774-72145724	0	0.502263	1	1	no	1.50226	1.32323
ENSG00000156970.12_4	BUB1B	chr15:40453223-40569688	0	0.502124	1	1	no	1.50212	1.32315
ENSG00000203691.2	AC092811.1	chr1:225589203-225616627	0	0.501308	1	1	no	1.50131	1.32268
ENSG00000241535.1_4	CBX5P1	chr3:88101093-88217879	0	0.500864	1	1	no	1.50086	1.32243
ENSG00000272182.1_5	AC135507.1	chr3:58413356-58419584	0	0.500864	1	1	no	1.50086	1.32243
ENSG00000275857.1_1	AC009133.4	chr16:29802039-29816706	0	0.500864	1	1	no	1.50086	1.32243
ENSG00000233016.6_4	SNHG7	chr9:139607021-139622636	1.30932	0.500737	1	1	no	0.649861	0.722344
ENSG00000169136.10_3	ATF5	chr19:50392910-50464429	0	0.499881	1	1	no	1.49988	1.32186
ENSG00000268030.1_5	AC005253.1	chr19:18668571-18680197	0.522807	0.499852	1	1	no	0.984926	0.989085
ENSG00000255790.5_6	AC078950.1	chr12:11504756-11653975	0	0.499473	1	1	no	1.49947	1.32162
ENSG00000128585.17_3	MKLN1	chr7:130474966-131182453	0	0.498651	1	1	no	1.49865	1.32115
ENSG00000234607.2_5	AL355994.4	chr1:16268363-16302627	0	0.49809	1	1	no	1.49809	1.32083
ENSG00000237977.1_4	EIF4HP2	chr22:31089768-31303811	0	0.49809	1	1	no	1.49809	1.32083
ENSG00000240929.2_3	HIST2H2BB	chr1:149369343-149429348	0	0.49809	1	1	no	1.49809	1.32083
ENSG00000257551.1_5	HLX-AS1	chr1:221006104-221058401	0	0.49809	1	1	no	1.49809	1.32083
ENSG00000259876.1_5	AC010333.1	chr16:12070593-12704901	0	0.49809	1	1	no	1.49809	1.32083
ENSG00000264769.1_5	AC145207.8	chr17:79869814-79885590	0	0.49809	1	1	no	1.49809	1.32083
ENSG00000271550.1_4	BNIP3P11	chr7:64126460-64171960	0	0.49809	1	1	no	1.49809	1.32083
ENSG00000275665.1_5	AC006449.3	chr17:36858704-36886056	0	0.49809	1	1	no	1.49809	1.32083
ENSG00000138835.22_4	RGS3	chr9:116207010-116360023	0	0.496715	1	1	no	1.49672	1.32003
ENSG00000169241.18_3	SLC50A1	chr1:155107819-155111333	0	0.495408	1	1	no	1.49541	1.31928
ENSG00000256056.1_5	AC087257.2	chr12:27676363-27848497	0	0.495408	1	1	no	1.49541	1.31928
ENSG00000267436.1_5	AC005786.3	chr19:3506270-3579086	0	0.495346	1	1	no	1.49535	1.31924
ENSG00000267858.5_6	MZF1-AS1	chr19:59070495-59111168	0	0.495346	1	1	no	1.49535	1.31924
ENSG00000231951.1_5	AC004837.3	chr7:39605974-39649919	2.59099	0.495346	1	1	no	0.416416	0.502245
ENSG00000267064.1_5	UXT-AS1	chrX:47511196-47519776	0	0.495339	1	1	no	1.49534	1.31924
ENSG00000198830.10_2	HMGN2	chr1:26798940-26802463	0	0.495327	1	1	no	1.49533	1.31923
ENSG00000011295.15_5	TTC19	chr17:15879873-16256970	0.723767	0.495228	1	1	no	0.867419	0.901046
ENSG00000203799.12_3	CCDC162P	chr6:109487033-109676266	0	0.493986	1	1	no	1.49399	1.31845
ENSG00000214628.3_5	NDUFB5P2	chrX:95939661-96897588	0	0.493986	1	1	no	1.49399	1.31845
ENSG00000261063.1_6	AC009139.2	chr16:77224731-77478233	0	0.493986	1	1	no	1.49399	1.31845
ENSG00000228919.5_2	AC097381.1	chr4:7755816-7942023	0.86011	0.493391	1	1	no	0.802851	0.85028
ENSG00000198198.16_5	SZT2	chr1:43855552-43922666	0.690889	0.493139	1	1	no	0.88305	0.913071
ENSG00000180525.11_3	PRR26	chr10:320129-735608	0.133446	0.492985	1	1	no	1.31721	1.21239
ENSG00000215208.3_4	KRT18P60	chr12:65672422-66036152	0	0.492715	1	1	no	1.49272	1.31772
ENSG00000264365.1_5	AC023983.1	chr18:21718919-21977844	0	0.492633	1	1	no	1.49263	1.31767
ENSG00000116871.15_5	MAP7D1	chr1:36602170-36646450	0	0.492561	1	1	no	1.49256	1.31763
ENSG00000157483.8_3	MYO1E	chr15:59397276-59815748	0.111029	0.491351	1	1	no	1.34232	1.22794
ENSG00000270832.1_5	AC092120.2	chr16:89334026-89556969	0	0.491287	1	1	no	1.49129	1.31689
ENSG00000254672.1_5	AL136146.1	chr11:35965530-36253686	0.641999	0.491043	1	1	no	0.908066	0.932111
ENSG00000285595.1_1	AC105114.2	chr18:22641889-22932154	0.51255	0.490046	1	1	no	0.985122	0.989228
ENSG00000223974.1_4	BNIP3P42	chr7:63980261-64023484	0	0.489949	1	1	no	1.48995	1.31612
ENSG00000267082.1_6	AC011472.1	chr19:11309970-11373157	0	0.489949	1	1	no	1.48995	1.31612
ENSG00000270820.5_5	AC016727.1	chr2:61698322-61765761	0	0.489949	1	1	no	1.48995	1.31612
ENSG00000155506.16_3	LARP1	chr5:154092461-154197167	0	0.489901	1	1	no	1.4899	1.31609
ENSG00000104886.11_3	PLEKHJ1	chr19:2100986-2248678	0	0.489343	1	1	no	1.48934	1.31577
ENSG00000260051.1_5	AL031600.1	chr16:1494934-1525581	2.55578	0.488618	1	1	no	0.418647	0.504516
ENSG00000267529.3_5	AP005131.4	chr18:13217496-13652754	0	0.488609	1	1	no	1.48861	1.31534
ENSG00000259345.6_6	AC013652.1	chr15:38920205-39719396	0	0.488595	1	1	no	1.4886	1.31533
ENSG00000227855.3_4	DPY19L2P3	chr7:29638410-29782210	0	0.487714	1	1	no	1.48771	1.31482
ENSG00000129084.17_3	PSMA1	chr11:14464985-14665181	0	0.486693	1	1	no	1.48669	1.31423
ENSG00000203394.2	RP5-930J4.4	chr1:21069153-21113816	0	0.485977	1	1	no	1.48598	1.31381
ENSG00000279605.1_6	AC067930.6	chr8:144655659-144685394	1.65319	0.485139	1	1	no	0.559756	0.64132
ENSG00000272589.1_5	ZSWIM8-AS1	chr10:75545339-75571556	0	0.484837	1	1	no	1.48484	1.31315
ENSG00000277575.1_1	AL162233.1	chr9:40484768-40489206	0	0.484727	1	1	no	1.48473	1.31309
ENSG00000245112.2_5	SMARCA5-AS1	chr4:144434615-144478639	2.04634	0.484075	1	1	no	0.487167	0.572566
ENSG00000092330.16_4	TINF2	chr14:24708848-24711880	0	0.483334	1	1	no	1.48333	1.31228
ENSG00000179889.18_4	PDXDC1	chr16:15068447-15248421	1.11612	0.482894	1	1	no	0.700761	0.76618
ENSG00000285926.1_1	AC005082.2	chr7:23145376-23247664	2.03866	0.482128	1	1	no	0.487757	0.573139
ENSG00000263177.1_4	MTND1P8	chr16:3415098-3627401	0	0.480839	1	1	no	1.48084	1.31083
ENSG00000250240.5_5	AC008840.1	chr5:95036952-95160087	0	0.479455	1	1	no	1.47945	1.31002
ENSG00000257941.1_5	AC011611.5	chr12:76430366-76478813	0	0.478224	1	1	no	1.47822	1.30931
ENSG00000203280.4_5	AL022323.1	chr22:25348696-25593415	0	0.476382	1	1	no	1.47638	1.30823
ENSG00000259589.2_5	AC073167.1	chr15:63900816-64126141	0	0.475695	1	1	no	1.47569	1.30783
ENSG00000271716.1_5	AC022001.2	chr3:11313994-11812824	0	0.475695	1	1	no	1.47569	1.30783
ENSG00000240401.8_6	AC012358.3	chr2:55509454-55647031	0	0.475602	1	1	no	1.4756	1.30778
ENSG00000285444.1_2	AL162377.3	chr13:52158590-52419311	0	0.474429	1	1	no	1.47443	1.3071
ENSG00000088986.10_3	DYNLL1	chr12:120907652-120936296	0	0.474355	1	1	no	1.47436	1.30705
ENSG00000110799.13_2	VWF	chr12:6058039-6233936	0	0.473345	1	1	no	1.47335	1.30646
ENSG00000081189.15_5	MEF2C	chr5:87803362-88762215	0	0.473139	1	1	no	1.47314	1.30634
ENSG00000186318.16_2	BACE1	chr11:117103340-117283984	1.03099	0.472045	1	1	no	0.724792	0.786422
ENSG00000233148.2_4	SYF2P2	chr9:35010699-35011282	0	0.47195	1	1	no	1.47195	1.30565
ENSG00000249621.1_5	AC113349.1	chr5:121646991-121814782	0	0.47195	1	1	no	1.47195	1.30565
ENSG00000172250.15_4	SERHL	chr22:42896584-42915808	0	0.471587	1	1	no	1.47159	1.30544
ENSG00000133812.15_3	SBF2	chr11:9776316-10315754	0	0.471252	1	1	no	1.47125	1.30524
ENSG00000007341.18_3	ST7L	chr1:113009162-113214241	0	0.47089	1	1	no	1.47089	1.30503
ENSG00000273010.1_5	AL360270.3	chr1:111486088-111507271	0	0.470789	1	1	no	1.47079	1.30497
ENSG00000237170.3_4	RPS7P15	chr4:4349866-4712665	0	0.470715	1	1	no	1.47071	1.30493
ENSG00000253875.1_5	AC013643.2	chr8:27590827-27695612	0	0.470715	1	1	no	1.47071	1.30493
ENSG00000143761.15_3	ARF1	chr1:228270360-228286913	0	0.470226	1	1	no	1.47023	1.30464
ENSG00000100226.15_3	GTPBP1	chr22:39101727-39190203	0	0.469969	1	1	no	1.46997	1.30449
ENSG00000279021.1_5	AC092139.2	chr16:81478774-81745367	2.45569	0.469542	1	1	no	0.425253	0.511218
ENSG00000003756.16_5	RBM5	chr3:49977439-50226508	0	0.469486	1	1	no	1.46949	1.30421
ENSG00000136930.12_2	PSMB7	chr9:127115744-127177723	0	0.469195	1	1	no	1.4692	1.30404
ENSG00000271537.1_5	AC009220.3	chr7:138883302-138883888	0	0.468264	1	1	no	1.46826	1.3035
ENSG00000231104.8_5	AC022395.1	chr10:119764426-119969665	0	0.46821	1	1	no	1.46821	1.30347
ENSG00000129465.15_3	RIPK3	chr14:24787554-24809251	0	0.467048	1	1	no	1.46705	1.30279
ENSG00000159210.9_5	SNF8	chr17:47006677-47022479	0	0.46682	1	1	no	1.46682	1.30265
ENSG00000136842.13_2	TMOD1	chr9:100263461-100395857	0.406442	0.466321	1	1	no	1.04257	1.03039
ENSG00000275457.1_5	AL117332.1	chr20:21283368-21370465	0	0.465893	1	1	no	1.46589	1.30211
ENSG00000225420.1_5	AC104134.1	chr2:88838237-88931339	0	0.465619	1	1	no	1.46562	1.30195
ENSG00000081665.13_3	ZNF506	chr19:19868174-19946882	0	0.465371	1	1	no	1.46537	1.3018
ENSG00000229948.2_4	B3GALNT1P1	chr2:69685128-70054232	0	0.46529	1	1	no	1.46529	1.30176
ENSG00000258846.1_4	EEF1A1P33	chr12:97294474-97296476	0.810801	0.465108	1	1	no	0.809094	0.855267
ENSG00000261701.7_3	HPR	chr16:72078187-72210777	0	0.464635	1	1	no	1.46463	1.30137
ENSG00000285863.1_1	AC009554.2	chr15:62126880-62352672	0	0.464635	1	1	no	1.46463	1.30137
ENSG00000255126.1_5	AP003064.1	chr11:62104382-62160884	0	0.463437	1	1	no	1.46344	1.30067
ENSG00000230946.3_4	HNRNPA1P68	chr1:101361631-101447309	0	0.462895	1	1	no	1.4629	1.30036
ENSG00000263644.1_6	AC005828.3	chr17:61086916-61509572	0	0.462246	1	1	no	1.46225	1.29997
ENSG00000122406.13_3	RPL5	chr1:93297539-93427079	0	0.462096	1	1	no	1.4621	1.29989
ENSG00000106785.14_2	TRIM14	chr9:100819020-100881494	0	0.461115	1	1	no	1.46111	1.29931
ENSG00000176102.12_3	CSTF3	chr11:33060962-33213144	0	0.461064	1	1	no	1.46106	1.29928
ENSG00000228086.1_5	AL589990.1	chr1:100810032-100985834	0	0.461061	1	1	no	1.46106	1.29928
ENSG00000269256.1_5	AC024603.1	chr10:77190328-78320752	0	0.461061	1	1	no	1.46106	1.29928
ENSG00000261762.1_5	AC027228.2	chr15:78857861-78913637	0.812817	0.460675	1	1	no	0.805749	0.852597
ENSG00000268006.1_4	PTOV1-AS1	chr19:50321535-50392006	0.481582	0.460439	1	1	no	0.985729	0.989669
ENSG00000116747.12_4	TROVE2	chr1:192981379-193075244	0	0.460388	1	1	no	1.46039	1.29889
ENSG00000109771.15_2	LRP2BP	chr4:186080818-186317053	0.329663	0.459968	1	1	no	1.098	1.06901
ENSG00000132388.12_2	UBE2G1	chr17:4172553-4269923	0	0.45992	1	1	no	1.45992	1.29861
ENSG00000251474.6_2	RPL32P3	chr3:129100140-129118498	0	0.459811	1	1	no	1.45981	1.29855
ENSG00000235674.2_4	LDHAP2	chr1:235824340-236046940	0	0.459348	1	1	no	1.45935	1.29828
ENSG00000261312.1_6	AC002550.1	chr16:19566561-19897489	0.799016	0.458391	1	1	no	0.81066	0.856516
ENSG00000072135.12_3	PTPN18	chr2:131113579-131132982	0	0.457543	1	1	no	1.45754	1.29722
ENSG00000100644.16_4	HIF1A	chr14:62147758-62263146	0	0.457493	1	1	no	1.45749	1.29719
ENSG00000166526.16_5	ZNF3	chr7:99647396-99680171	0	0.45747	1	1	no	1.45747	1.29717
ENSG00000261123.1_6	AC009065.5	chr16:2089815-2185899	0	0.456387	1	1	no	1.45639	1.29654
ENSG00000276524.1_5	AC010999.2	chr15:56922378-57210769	0	0.456381	1	1	no	1.45638	1.29653
ENSG00000146426.18_5	TIAM2	chr6:155054458-155635627	0	0.455816	1	1	no	1.45582	1.2962
ENSG00000179271.2_2	GADD45GIP1	chr19:13056668-13068050	0	0.455305	1	1	no	1.45531	1.2959
ENSG00000176933.5_4	TOB2P1	chr6:28185420-28186412	1.19054	0.455279	1	1	no	0.664347	0.734956
ENSG00000184708.17_3	EIF4ENIF1	chr22:31795508-32058418	0	0.455226	1	1	no	1.45523	1.29586
ENSG00000229228.1_5	LINC00582	chr1:231664398-232177018	0	0.455226	1	1	no	1.45523	1.29586
ENSG00000181163.13_3	NPM1	chr5:170814119-170838141	0	0.455217	1	1	no	1.45522	1.29585
ENSG00000261505.1_5	AL031714.1	chr16:1358880-1377019	0.345275	0.455196	1	1	no	1.08171	1.05777
ENSG00000180104.15_3	EXOC3	chr5:441612-524447	0	0.454563	1	1	no	1.45456	1.29547
ENSG00000112984.11_3	KIF20A	chr5:137475454-137549032	0	0.454077	1	1	no	1.45408	1.29518
ENSG00000259545.2_5	AC013452.1	chr15:49398264-49913128	2.37507	0.454077	1	1	no	0.430829	0.516851
ENSG00000111666.10_5	CHPT1	chr12:102090724-102137918	0	0.453746	1	1	no	1.45375	1.29499
ENSG00000053702.14_2	NRIP2	chr12:2055219-3050306	0	0.45308	1	1	no	1.45308	1.29459
ENSG00000285906.1_1	AC083855.2	chr3:11178778-11305243	0	0.452985	1	1	no	1.45298	1.29454
ENSG00000166192.14_4	SENP8	chr15:72110736-72447800	0	0.452934	1	1	no	1.45293	1.29451
ENSG00000003436.15_4	TFPI	chr2:187866602-188430487	0	0.45292	1	1	no	1.45292	1.2945
ENSG00000114026.21_5	OGG1	chr3:9791627-9896822	0	0.452498	1	1	no	1.4525	1.29425
ENSG00000226964.1	RHEBP2	chr10:47379726-47420712	0	0.451796	1	1	no	1.4518	1.29384
ENSG00000278768.2_5	BACE1-AS	chr11:117103340-117283984	1.16433	0.451478	1	1	no	0.670636	0.740398
ENSG00000272017.1_5	AL137784.2	chr6:99990255-100016972	0	0.450718	1	1	no	1.45072	1.2932
ENSG00000259605.3_6	AC074212.1	chr19:46268042-46296060	0	0.449605	1	1	no	1.44961	1.29255
ENSG00000086189.9_3	DIMT1	chr5:61601988-61924409	2.61876	0.449523	1	1	no	0.400558	0.486002
ENSG00000173678.14_2	SPDYE2B	chr7:102122891-102319742	0	0.449344	1	1	no	1.44934	1.2924
ENSG00000225017.1_2	AP004289.1	chr8:100025493-100906290	0	0.448945	1	1	no	1.44894	1.29216
ENSG00000166997.7_3	CNPY4	chr7:99690350-99726121	0	0.448456	1	1	no	1.44846	1.29187
ENSG00000130816.15_4	DNMT1	chr19:10244020-10342007	0	0.448417	1	1	no	1.44842	1.29185
ENSG00000238188.1_5	AL049733.1	chrX:129757342-130037291	0	0.448417	1	1	no	1.44842	1.29185
ENSG00000233750.3_4	CICP27	chr1:89294-134836	0.444974	0.448382	1	1	no	1.00236	1.0017
ENSG00000258976.1_5	AC013451.2	chr14:75081395-75083350	0	0.448226	1	1	no	1.44823	1.29174
ENSG00000248415.1_4	GAPDHP61	chr15:64752940-64978267	0	0.447909	1	1	no	1.44791	1.29155
ENSG00000254266.5_4	PKIA-AS1	chr8:79338337-79517502	0	0.447839	1	1	no	1.44784	1.29151
ENSG00000274387.1_5	AC097634.2	chr3:71001967-71805647	0	0.447301	1	1	no	1.4473	1.29119
ENSG00000265194.1_5	AL359922.2	chr9:21802541-22121096	0	0.447229	1	1	no	1.44723	1.29115
ENSG00000144635.8_2	DYNC1LI1	chr3:32567462-32612366	3.56991	0.446192	1	1	no	0.31646	0.396663
ENSG00000133026.12_6	MYH10	chr17:8316448-8534079	0	0.444828	1	1	no	1.44483	1.28973
ENSG00000276578.1_5	AC004696.1	chr19:56950693-57012035	0	0.443989	1	1	no	1.44399	1.28924
ENSG00000262094.1_5	AC139099.1	chr17:81159764-81188573	0	0.44397	1	1	no	1.44397	1.28923
ENSG00000103064.14_4	SLC7A6	chr16:68298418-68344849	0.317591	0.442981	1	1	no	1.09517	1.06706
ENSG00000233994.2_4	GDI2P2	chr1:71547006-72748417	0	0.442895	1	1	no	1.4429	1.28859
ENSG00000250033.5_4	SLC7A11-AS1	chr4:138948575-139163503	0	0.44117	1	1	no	1.44117	1.28757
ENSG00000118816.9_4	CCNI	chr4:77968310-77997158	0	0.440725	1	1	no	1.44073	1.28731
ENSG00000172663.8_4	TMEM134	chr11:67229180-67236743	0	0.440725	1	1	no	1.44073	1.28731
ENSG00000257953.1_5	AC083805.2	chr12:58213709-58240522	0	0.440725	1	1	no	1.44073	1.28731
ENSG00000276101.1_5	AC027601.4	chr17:79218799-79269347	0	0.440725	1	1	no	1.44073	1.28731
ENSG00000231468.2_4	PRDX3P2	chr1:28832454-28865812	0	0.439648	1	1	no	1.43965	1.28667
ENSG00000237539.1_5	AC003669.1	chrX:15579155-15806532	0	0.439648	1	1	no	1.43965	1.28667
ENSG00000233885.7_5	YEATS2-AS1	chr3:183415605-183530413	0	0.43958	1	1	no	1.43958	1.28663
ENSG00000171459.4_3	OR1L6	chr9:125504581-125513062	0	0.439242	1	1	no	1.43924	1.28643
ENSG00000176390.11_3	CRLF3	chr17:29036316-29151794	0	0.437509	1	1	no	1.43751	1.28541
ENSG00000241723.1_5	AC074276.1	chr3:157813742-158288855	0	0.437509	1	1	no	1.43751	1.28541
ENSG00000255468.7_5	AP001107.9	chr11:66115420-66139685	0	0.437498	1	1	no	1.4375	1.2854
ENSG00000007202.14_3	KIAA0100	chr17:26782769-26972472	0	0.437307	1	1	no	1.43731	1.28529
ENSG00000226599.1_5	AL450344.2	chr6:150921018-151164801	2.28283	0.436447	1	1	no	0.437564	0.523626
ENSG00000164300.16_2	SERINC5	chr5:79407473-79551898	0	0.43462	1	1	no	1.43462	1.2837
ENSG00000250324.2_2	MRPL22P1	chr4:56915238-57194791	0	0.434339	1	1	no	1.43434	1.28353
ENSG00000187741.14_4	FANCA	chr16:89773541-89883065	0	0.433855	1	1	no	1.43385	1.28324
ENSG00000143303.11_5	RRNAD1	chr1:156691682-156706752	0	0.433293	1	1	no	1.43329	1.28291
ENSG00000229894.4_5	GK3P	chr4:165991759-166244308	0	0.431803	1	1	no	1.4318	1.28203
ENSG00000198937.8_2	CCDC167	chr6:37450695-37467698	0	0.431215	1	1	no	1.43121	1.28168
ENSG00000260276.2_6	AC022167.2	chr16:8768421-8962869	0	0.431083	1	1	no	1.43108	1.2816
ENSG00000231616.8_6	AL354733.2	chr9:86354335-86536380	0	0.430968	1	1	no	1.43097	1.28153
ENSG00000203772.7_2	SPRN	chr10:135192719-135238076	0	0.430263	1	1	no	1.43026	1.28111
ENSG00000180423.4_4	HARBI1	chr11:46624410-46696368	0	0.430183	1	1	no	1.43018	1.28106
ENSG00000084623.11_2	EIF3I	chr1:32674694-32697205	0	0.429561	1	1	no	1.42956	1.2807
ENSG00000232671.5_5	AL391069.2	chr1:151252499-151300191	0	0.428135	1	1	no	1.42813	1.27985
ENSG00000259294.1_5	AC005096.1	chr7:101459183-101927250	0	0.428135	1	1	no	1.42813	1.27985
ENSG00000273749.4_2	CYFIP1	chr15:22892004-23034427	0.933804	0.426361	1	1	no	0.737593	0.79709
ENSG00000203325.3_5	AL445248.1	chr1:32479429-32568467	0	0.426107	1	1	no	1.42611	1.27864
ENSG00000282556.2_5	AC068733.3	chr11:6340175-6367539	1.17842	0.426041	1	1	no	0.654622	0.726501
ENSG00000257727.5_3	CNPY2	chr12:56665482-56727837	0	0.425889	1	1	no	1.42589	1.27851
ENSG00000272144.1_5	AC025171.4	chr5:43014515-43192123	0	0.425648	1	1	no	1.42565	1.27837
ENSG00000269175.1	AC093157.1	chr1:101455178-101552824	0.556197	0.425419	1	1	no	0.915963	0.93807
ENSG00000144230.16_2	GPR17	chr2:128395955-128439360	0.505571	0.425132	1	1	no	0.946572	0.960936
ENSG00000259595.1_5	AC025043.1	chr15:44580926-44719342	0	0.4251	1	1	no	1.4251	1.27804
ENSG00000245904.3_6	AC025164.1	chr12:92378751-92583436	0.554557	0.424165	1	1	no	0.916123	0.93819
ENSG00000234678.2_5	ELF3-AS1	chr1:201951499-201986316	0	0.423681	1	1	no	1.42368	1.2772
ENSG00000156973.13_2	PDE6D	chr2:232597134-232673964	0	0.4231	1	1	no	1.4231	1.27685
ENSG00000274227.1_5	AC073575.2	chr12:112451119-112461255	0	0.4231	1	1	no	1.4231	1.27685
ENSG00000214655.10_4	ZSWIM8	chr10:75545339-75571556	0	0.422145	1	1	no	1.42214	1.27629
ENSG00000270504.1_5	AL391422.4	chr6:3722847-3754105	1.47015	0.421687	1	1	no	0.575547	0.655853
ENSG00000108788.11_2	MLX	chr17:40719085-40729849	0	0.421676	1	1	no	1.42168	1.27601
ENSG00000183562.3_5	AC131971.1	chr11:2965660-3013607	0	0.421507	1	1	no	1.42151	1.27591
ENSG00000226472.8_6	AC008013.1	chr12:31079361-31158945	0	0.421118	1	1	no	1.42112	1.27567
ENSG00000275888.1_6	AC132872.3	chr17:80186272-80231607	0	0.421118	1	1	no	1.42112	1.27567
ENSG00000237774.3_5	AC126615.1	chr12:95470524-95611258	0	0.420135	1	1	no	1.42013	1.27509
ENSG00000214106.8_5	PAXIP1-AS2	chr7:154720194-154794794	0	0.41956	1	1	no	1.41956	1.27474
ENSG00000137496.17_2	IL18BP	chr11:71709586-71823826	0.657172	0.417396	1	1	no	0.85531	0.89166
ENSG00000162194.12_4	LBHD1	chr11:62414319-62441159	0	0.417247	1	1	no	1.41725	1.27336
ENSG00000104529.17_6	EEF1D	chr8:144655659-144685394	0	0.417211	1	1	no	1.41721	1.27334
ENSG00000197548.12_2	ATG7	chr3:11313994-11812824	0.593145	0.415887	1	1	no	0.888737	0.917422
ENSG00000166337.9_3	TAF10	chr11:6624871-6640995	1.26829	0.415764	1	1	no	0.624155	0.699689
ENSG00000240499.7_5	AC004594.1	chr7:121958478-122526813	0	0.415166	1	1	no	1.41517	1.27212
ENSG00000263272.1_6	AC004148.2	chr17:5185559-5372380	0	0.414392	1	1	no	1.41439	1.27166
ENSG00000111912.19_5	NCOA7	chr6:126102306-126253176	0	0.414327	1	1	no	1.41433	1.27162
ENSG00000226526.1_5	AL049569.1	chr1:17300996-17338423	0	0.414327	1	1	no	1.41433	1.27162
ENSG00000254449.1_4	SF3A3P2	chr11:123229135-123498482	0	0.413433	1	1	no	1.41343	1.27109
ENSG00000228196.1_4	PTPN2P1	chr1:178693440-178890976	0	0.413418	1	1	no	1.41342	1.27108
ENSG00000267560.1_5	AC027514.2	chr18:59854487-59977450	0	0.413375	1	1	no	1.41338	1.27105
ENSG00000129116.18_4	PALLD	chr4:169277885-169931426	0	0.41293	1	1	no	1.41293	1.27079
ENSG00000230733.2_5	AC092171.2	chr7:5470965-5553429	0	0.412907	1	1	no	1.41291	1.27077
ENSG00000248605.5_6	AC022140.1	chr5:25404841-25446034	0	0.412427	1	1	no	1.41243	1.27049
ENSG00000233367.1_5	AL133480.1	chr9:6413150-6507054	2.15717	0.412427	1	1	no	0.447371	0.533435
ENSG00000259001.3_5	AL355075.4	chr14:20811206-20826064	6.65865	0.412427	1	1	no	0.184422	0.244184
ENSG00000273151.1_5	AC073957.3	chr7:856251-936073	0.286922	0.411501	1	1	no	1.0968	1.06819
ENSG00000164070.11_3	HSPA4L	chr4:128702975-128765195	0	0.411316	1	1	no	1.41132	1.26982
ENSG00000266993.3_6	AL050343.1	chr1:52027537-52344609	0	0.411311	1	1	no	1.41131	1.26982
ENSG00000127054.20_3	INTS11	chr1:1227755-1260071	0	0.411053	1	1	no	1.41105	1.26966
ENSG00000259411.1_4	HNRNPA1P45	chr15:35473999-35838394	0	0.410587	1	1	no	1.41059	1.26938
ENSG00000270800.3_4	RPS10-NUDT3	chr6:34247455-34393902	0	0.410187	1	1	no	1.41019	1.26915
ENSG00000261266.2_5	AC008870.3	chr16:23688976-23724821	0	0.409609	1	1	no	1.40961	1.2688
ENSG00000179562.2_2	GCC1	chr7:127220671-127242198	0	0.408679	1	1	no	1.40868	1.26824
ENSG00000213212.3_3	NCLP1	chr9:139685806-139735639	0	0.40851	1	1	no	1.40851	1.26814
ENSG00000154222.14_3	CC2D1B	chr1:52607765-52831865	0	0.407994	1	1	no	1.40799	1.26783
ENSG00000227417.3_5	AC114402.2	chr1:203764781-203824127	0	0.407752	1	1	no	1.40775	1.26769
ENSG00000244691.1_4	RPL10AP1	chr14:103851728-103970168	0	0.407752	1	1	no	1.40775	1.26769
ENSG00000258945.1_5	AL049775.3	chr14:85990775-85996332	0	0.407752	1	1	no	1.40775	1.26769
ENSG00000271642.1_4	MARK3P1	chr12:46777461-47269942	0	0.407752	1	1	no	1.40775	1.26769
ENSG00000213186.7_3	TRIM59	chr3:159943282-160203561	0.213127	0.40755	1	1	no	1.16027	1.11121
ENSG00000151135.9_2	TMEM263	chr12:107349496-107380944	0	0.40683	1	1	no	1.40683	1.26713
ENSG00000271730.1_5	AL390208.1	chr6:109307639-109416022	0	0.40683	1	1	no	1.40683	1.26713
ENSG00000159335.15_2	PTMS	chr12:6857161-6880118	3.28897	0.406738	1	1	no	0.32799	0.409244
ENSG00000237187.8_5	NR2F1-AS1	chr5:92745064-92930321	0	0.405912	1	1	no	1.40591	1.26658
ENSG00000228513.1_2	AC023271.1	chr2:203879601-204091101	0	0.405039	1	1	no	1.40504	1.26606
ENSG00000260558.2_5	AC018557.2	chr16:66754795-66788643	0	0.405039	1	1	no	1.40504	1.26606
ENSG00000254582.1_4	PSMA2P1	chr11:87040448-87041094	0	0.404998	1	1	no	1.405	1.26604
ENSG00000279658.1_5	AC110491.2	chr3:97540883-97691301	0	0.404998	1	1	no	1.405	1.26604
ENSG00000188451.8_4	SRP72P2	chr6:158653267-158932860	0	0.404832	1	1	no	1.40483	1.26594
ENSG00000284966.2_2	AL138689.2	chr13:107142078-107188010	1.35329	0.404405	1	1	no	0.596784	0.675169
ENSG00000090989.17_3	EXOC1	chr4:56719781-56771200	0	0.404088	1	1	no	1.40409	1.26549
ENSG00000235481.2_5	UBE2R2-AS1	chr9:33750463-33920402	0	0.404088	1	1	no	1.40409	1.26549
ENSG00000271771.1_5	AC139792.1	chr5:34158225-34158872	0	0.404088	1	1	no	1.40409	1.26549
ENSG00000273221.1_5	AL355816.2	chr1:111659954-111727724	0	0.404088	1	1	no	1.40409	1.26549
ENSG00000090581.9_3	GNPTG	chr16:1401923-1464752	0	0.403923	1	1	no	1.40392	1.26539
ENSG00000233429.9_4	HOTAIRM1	chr7:27132611-27139884	0	0.403617	1	1	no	1.40362	1.26521
ENSG00000253420.1_5	AC103853.1	chr8:105602960-107072752	0	0.40228	1	1	no	1.40228	1.2644
ENSG00000099974.7_3	DDTL	chr22:24309088-24333615	0	0.401735	1	1	no	1.40173	1.26408
ENSG00000163788.13_2	SNRK	chr3:43328003-43775863	0	0.400695	1	1	no	1.4007	1.26345
ENSG00000234881.1_4	PIGFP2	chr9:126118448-126692431	0	0.400489	1	1	no	1.40049	1.26333
ENSG00000254340.1_5	AC022784.5	chr8:8993764-9009084	4.18943	0.400489	1	1	no	0.269873	0.344685
ENSG00000249947.2_4	XBP1P1	chr5:112043194-112258236	0	0.399599	1	1	no	1.3996	1.26279
ENSG00000229376.3_4	CICP3	chr1:521450-794826	0	0.399131	1	1	no	1.39913	1.26251
ENSG00000267254.5_5	ZNF790-AS1	chr19:37288419-37407193	0	0.398713	1	1	no	1.39871	1.26226
ENSG00000156787.16_4	TBC1D31	chr8:124014799-124164393	2.08543	0.398713	1	1	no	0.453328	0.539361
ENSG00000279331.1_4	RBM12B-AS1	chr8:94225530-94753245	2.08543	0.398713	1	1	no	0.453328	0.539361
ENSG00000220506.2_5	AL136310.1	chr6:111620230-111927481	0	0.397833	1	1	no	1.39783	1.26173
ENSG00000136830.11_2	FAM129B	chr9:130267617-130341268	0	0.39776	1	1	no	1.39776	1.26169
ENSG00000254618.1_2	TMED10P1	chr8:146198974-146231432	0	0.396953	1	1	no	1.39695	1.2612
ENSG00000056972.18_4	TRAF3IP2	chr6:111620230-111927481	0.780522	0.396625	1	1	no	0.784391	0.835432
ENSG00000042429.11_3	MED17	chr11:93394804-93548129	0	0.396079	1	1	no	1.39608	1.26068
ENSG00000231794.5_6	AC009542.1	chr7:134868590-134896286	0	0.396079	1	1	no	1.39608	1.26068
ENSG00000256885.1	AP001877.1	chr11:95502105-95565857	0	0.396079	1	1	no	1.39608	1.26068
ENSG00000138303.17_3	ASCC1	chr10:73855789-73995618	0	0.395351	1	1	no	1.39535	1.26024
ENSG00000250698.1_5	AC131182.1	chr4:140586921-141075338	0	0.395208	1	1	no	1.39521	1.26015
ENSG00000279187.1_5	AC027601.5	chr17:79218799-79269347	0	0.394405	1	1	no	1.3944	1.25967
ENSG00000224000.1_6	Z97198.1	chr1:172745044-173033155	0	0.394342	1	1	no	1.39434	1.25963
ENSG00000280832.1_5	GSEC	chr11:126152959-126225482	0	0.393819	1	1	no	1.39382	1.25931
ENSG00000064225.12_4	ST3GAL6	chr3:98433173-98620533	0	0.393479	1	1	no	1.39348	1.25911
ENSG00000259367.1_6	AC087286.2	chr15:85923801-86293512	0	0.39262	1	1	no	1.39262	1.25859
ENSG00000125779.22_3	PANK2	chr20:3868885-3996229	0	0.391765	1	1	no	1.39176	1.25808
ENSG00000262480.2_4	SAMD11P1	chr17:2496503-2588909	0	0.391765	1	1	no	1.39176	1.25808
ENSG00000124795.15_4	DEK	chr6:18224098-18265054	0	0.391755	1	1	no	1.39176	1.25807
ENSG00000007168.12_3	PAFAH1B1	chr17:2496503-2588909	0	0.390888	1	1	no	1.39089	1.25755
ENSG00000231770.5_5	TMEM44-AS1	chr3:194304739-194393206	0	0.390043	1	1	no	1.39004	1.25704
ENSG00000250714.3_5	AC100861.2	chr8:23046791-23088439	0	0.389682	1	1	no	1.38968	1.25682
ENSG00000122783.16_4	CYREN	chr7:134671258-134855547	0	0.389265	1	1	no	1.38926	1.25657
ENSG00000251675.1_5	AC010260.1	chr5:79407473-79551898	0	0.389222	1	1	no	1.38922	1.25654
ENSG00000153140.8_2	CETN3	chr5:89688077-89705603	0	0.389066	1	1	no	1.38907	1.25645
ENSG00000140553.17_3	UNC45A	chr15:91473193-91506355	3.15534	0.388381	1	1	no	0.33412	0.415888
ENSG00000124575.6_2	HIST1H1D	chr6:26234495-26235161	0	0.387544	1	1	no	1.38754	1.25553
ENSG00000240553.1_6	AL031428.1	chr1:23345935-23504301	0	0.387544	1	1	no	1.38754	1.25553
ENSG00000230661.1_4	YY1P1	chr10:72238576-72328205	0	0.385881	1	1	no	1.38588	1.25452
ENSG00000166200.14_3	COPS2	chr15:49398264-49913128	0	0.385778	1	1	no	1.38578	1.25446
ENSG00000049247.13_2	UTS2	chr1:7844379-7913572	0	0.385656	1	1	no	1.38566	1.25439
ENSG00000233622.3_5	CYP2T1P	chr19:41277552-41406413	0	0.385445	1	1	no	1.38545	1.25426
ENSG00000236478.2_5	AC012513.2	chr2:216972186-217071026	0	0.384681	1	1	no	1.38468	1.2538
ENSG00000091317.7_2	CMTM6	chr3:32433162-32544900	0	0.384233	1	1	no	1.38423	1.25353
ENSG00000152457.17_4	DCLRE1C	chr10:14920818-14996431	0.481796	0.383871	1	1	no	0.933915	0.951524
ENSG00000255886.1_5	AC020611.2	chr12:64238072-64556001	0	0.383413	1	1	no	1.38341	1.25303
ENSG00000143845.14_3	ETNK2	chr1:204100189-204121131	0	0.383345	1	1	no	1.38335	1.25299
ENSG00000256377.5_5	AC009509.1	chr12:27849320-27863703	0	0.382581	1	1	no	1.38258	1.25253
ENSG00000267199.1_5	AP001029.2	chr18:12438888-12725739	2.9493	0.382014	1	1	no	0.349939	0.432894
ENSG00000229591.1_5	AC006017.1	chr7:151722758-151819432	0	0.381786	1	1	no	1.38179	1.25204
ENSG00000272941.1_5	AC083862.2	chr7:134671258-134855547	0	0.381418	1	1	no	1.38142	1.25182
ENSG00000125538.11_3	IL1B	chr2:113587327-113594480	0	0.38134	1	1	no	1.38134	1.25177
ENSG00000183397.5_2	C19orf71	chr19:3506270-3579086	0	0.380977	1	1	no	1.38098	1.25155
ENSG00000235885.7_5	LINC01828	chr2:67313577-67538571	0	0.380977	1	1	no	1.38098	1.25155
ENSG00000143450.16_5	OAZ3	chr1:151728016-151766878	0	0.380567	1	1	no	1.38057	1.25131
ENSG00000128294.15_2	TPST2	chr22:26917948-26992681	0	0.380172	1	1	no	1.38017	1.25107
ENSG00000228838.1_5	AL355483.2	chr1:53692563-53793742	0	0.380172	1	1	no	1.38017	1.25107
ENSG00000149136.8_2	SSRP1	chr11:57093076-57103351	0	0.380169	1	1	no	1.38017	1.25106
ENSG00000111716.12_3	LDHB	chr12:21679240-21928515	0	0.377764	1	1	no	1.37776	1.24961
ENSG00000170917.13_2	NUDT6	chr4:123747862-123844123	1.97573	0.37763	1	1	no	0.462955	0.548886
ENSG00000116459.10_3	ATP5PB	chr1:111981259-112005395	0	0.37733	1	1	no	1.37733	1.24934
ENSG00000225422.4_4	RBMS1P1	chr12:66582658-66651214	0	0.37702	1	1	no	1.37702	1.24915
ENSG00000177640.15_5	CASC2	chr10:119764426-119969665	1.97176	0.376986	1	1	no	0.463357	0.549282
ENSG00000269867.1_6	AC010326.3	chr19:58281022-58427978	0	0.376984	1	1	no	1.37698	1.24913
ENSG00000182533.6_3	CAV3	chr3:8661085-9005457	0	0.376196	1	1	no	1.3762	1.24865
ENSG00000280852.2_5	AC025048.6	chr17:58179119-58180280	0	0.375055	1	1	no	1.37506	1.24796
ENSG00000237945.7_4	LINC00649	chr21:34876237-35349992	0	0.374629	1	1	no	1.37463	1.2477
ENSG00000265451.1_5	AC012447.1	chr2:122095351-122407163	0	0.374629	1	1	no	1.37463	1.2477
ENSG00000164323.13_4	CFAP97	chr4:186080818-186317053	0	0.374623	1	1	no	1.37462	1.2477
ENSG00000180385.8_4	EMC3-AS1	chr3:10000400-10052893	0	0.37385	1	1	no	1.37385	1.24723
ENSG00000265845.2_5	AC024267.4	chr17:27232267-27384238	0	0.37385	1	1	no	1.37385	1.24723
ENSG00000229056.2_5	AC020571.1	chr2:197053822-197458416	0	0.373705	1	1	no	1.3737	1.24714
ENSG00000244226.1_4	ILF2P1	chr3:65339199-66024509	0	0.372337	1	1	no	1.37234	1.24631
ENSG00000187091.13_3	PLCD1	chr3:38048986-38071253	0	0.372302	1	1	no	1.3723	1.24629
ENSG00000168092.13_2	PAFAH1B2	chr11:117014982-117047610	0	0.372246	1	1	no	1.37225	1.24625
ENSG00000134330.18_3	IAH1	chr2:9613786-9696904	0.972123	0.371777	1	1	no	0.695584	0.761782
ENSG00000254829.1_5	AP003032.2	chr11:77726760-77791265	0	0.371533	1	1	no	1.37153	1.24582
ENSG00000164776.9_3	PHKG1	chr7:56131694-56160689	1.63778	0.371278	1	1	no	0.519861	0.603939
ENSG00000167136.6_2	ENDOG	chr9:131580752-131592100	0	0.370803	1	1	no	1.3708	1.24538
ENSG00000010803.16_3	SCMH1	chr1:41480261-41707826	0	0.370767	1	1	no	1.37077	1.24535
ENSG00000267039.1_5	AC016493.1	chr18:33877676-34812135	0	0.370004	1	1	no	1.37	1.24489
ENSG00000279716.1_5	AC006128.1	chr19:15464195-15529952	0	0.369797	1	1	no	1.3698	1.24476
ENSG00000006453.13_3	BAIAP2L1	chr7:97881690-98030380	0	0.369245	1	1	no	1.36925	1.24443
ENSG00000236383.3	LINC00854	chr17:41363853-41383338	0	0.369245	1	1	no	1.36925	1.24443
ENSG00000255321.1_5	AC068389.3	chr8:61429415-61536186	0	0.369245	1	1	no	1.36925	1.24443
ENSG00000270184.1_5	AC018695.4	chr16:85805363-85840650	0	0.369245	1	1	no	1.36925	1.24443
ENSG00000134013.15_3	LOXL2	chr8:23154701-23315208	0	0.369244	1	1	no	1.36924	1.24443
ENSG00000248100.2_5	AC087257.1	chr12:27676363-27848497	1.15781	0.368997	1	1	no	0.634438	0.708795
ENSG00000242732.4_5	RTL5	chrX:71130667-71381600	0	0.368642	1	1	no	1.36864	1.24406
ENSG00000121350.15_2	PYROXD1	chr12:21590548-21654603	0	0.366272	1	1	no	1.36627	1.24262
ENSG00000172215.5_3	CXCR6	chr3:45959390-46037316	0	0.366262	1	1	no	1.36626	1.24261
ENSG00000258660.1_5	AC006146.1	chr14:74111577-74170435	0	0.366237	1	1	no	1.36624	1.24259
ENSG00000160226.15_4	CFAP410	chr21:45748826-45760353	0	0.365861	1	1	no	1.36586	1.24237
ENSG00000113456.18_2	RAD1	chr5:34905368-34926101	0	0.36554	1	1	no	1.36554	1.24217
ENSG00000235790.7_6	AC114488.2	chr1:32083286-32169920	0	0.364559	1	1	no	1.36456	1.24157
ENSG00000235397.1_5	EPN2-AS1	chr17:19118927-19240028	0	0.364054	1	1	no	1.36405	1.24126
ENSG00000235096.2_5	AC118555.1	chr1:245912643-246670614	0	0.364014	1	1	no	1.36401	1.24124
ENSG00000138172.10_2	CALHM2	chr10:105206542-105212159	0	0.363794	1	1	no	1.36379	1.2411
ENSG00000227289.1_4	HSFY3P	chrY:2709526-2800041	0	0.363679	1	1	no	1.36368	1.24103
ENSG00000092841.18_5	MYL6	chr12:56544579-56584068	0.949071	0.362945	1	1	no	0.699279	0.764923
ENSG00000184470.20_4	TXNRD2	chr22:19863039-20004331	0	0.362466	1	1	no	1.36247	1.24029
ENSG00000067225.17_4	PKM	chr15:72491369-72524163	0	0.361812	1	1	no	1.36181	1.23989
ENSG00000278601.1_5	AL158163.2	chr10:112629500-112679032	0	0.36109	1	1	no	1.36109	1.23945
ENSG00000244476.2_2	ERVFRD-1	chr6:11094265-11138966	0.535804	0.361032	1	1	no	0.886202	0.915484
ENSG00000204842.15_6	ATXN2	chr12:111843751-112038060	0	0.360898	1	1	no	1.3609	1.23934
ENSG00000125245.12_2	GPR18	chr13:99853027-100038688	0	0.360868	1	1	no	1.36087	1.23932
ENSG00000281974.1_5	AC025268.1	chr10:88695296-88784489	0	0.360761	1	1	no	1.36076	1.23925
ENSG00000168152.12_3	THAP9	chr4:83739813-83934079	0	0.360757	1	1	no	1.36076	1.23925
ENSG00000146006.7_2	LRRTM2	chr5:137946655-138270723	0	0.36046	1	1	no	1.36046	1.23907
ENSG00000285766.1_1	AC092042.4	chr3:43120723-43147568	0	0.360367	1	1	no	1.36037	1.23901
ENSG00000108786.10_3	HSD17B1	chr17:40688189-40718295	5.92832	0.360338	1	1	no	0.196345	0.258633
ENSG00000176383.8_3	B3GNT4	chr12:122688089-122751068	0.36927	0.360038	1	1	no	0.993258	0.995128
ENSG00000215493.3_5	AC007731.2	chr22:20779104-20850170	0.626602	0.35945	1	1	no	0.835761	0.876378
ENSG00000279649.1_6	AC020978.9	chr16:68298418-68344849	0.751822	0.359414	1	1	no	0.776	0.828632
ENSG00000108666.9_5	C17orf75	chr17:30593194-30708905	0	0.358928	1	1	no	1.35893	1.23813
ENSG00000224315.2_4	RPL7P7	chr1:8412456-8877702	0	0.358928	1	1	no	1.35893	1.23813
ENSG00000178826.10_2	TMEM139	chr7:142941185-142985141	0	0.358752	1	1	no	1.35875	1.23802
ENSG00000268059.1	AL441883.1	chr6:13615558-13711796	5.86775	0.358214	1	1	no	0.197767	0.260347
ENSG00000133275.15_1	CSNK1G2	chr19:1941147-1981337	0	0.35816	1	1	no	1.35816	1.23766
ENSG00000176788.8_3	BASP1	chr5:17065706-17276952	0	0.357489	1	1	no	1.35749	1.23725
ENSG00000171217.5_2	CLDN20	chr6:155054458-155635627	0	0.357179	1	1	no	1.35718	1.23706
ENSG00000266171.1_5	AP001020.3	chr18:721587-812547	0	0.356835	1	1	no	1.35684	1.23685
ENSG00000138442.9_2	WDR12	chr2:203739504-203879521	0	0.356792	1	1	no	1.35679	1.23682
ENSG00000125844.15_6	RRBP1	chr20:17594322-17662940	0	0.356436	1	1	no	1.35644	1.23661
ENSG00000114395.10_3	CYB561D2	chr3:50384760-50541675	0	0.356086	1	1	no	1.35609	1.23639
ENSG00000089723.9_2	OTUB2	chr14:94492674-94547591	0	0.355382	1	1	no	1.35538	1.23596
ENSG00000143401.14_4	ANP32E	chr1:150190716-150208504	0	0.35537	1	1	no	1.35537	1.23595
ENSG00000121957.13_5	GPSM2	chr1:109358519-109506106	0.22379	0.35411	1	1	no	1.10649	1.07484
ENSG00000251332.1_5	AC021106.2	chr4:37892707-38140796	0	0.353983	1	1	no	1.35398	1.2351
ENSG00000153187.19_5	HNRNPU	chr1:244998623-245027862	0.686766	0.353484	1	1	no	0.802414	0.84993
ENSG00000171819.4_2	ANGPTL7	chr1:11166591-11322564	0	0.353335	1	1	no	1.35333	1.23471
ENSG00000237004.4_4	ZNRF2P1	chr7:32535037-32802536	0	0.353288	1	1	no	1.35329	1.23468
ENSG00000176148.15_3	TCP11L1	chr11:33060962-33213144	0	0.353284	1	1	no	1.35328	1.23468
ENSG00000253200.1_5	AC037459.3	chr8:22462144-22526661	0	0.352922	1	1	no	1.35292	1.23445
ENSG00000255449.1_6	AP002812.5	chr11:77532154-77705724	0	0.352596	1	1	no	1.3526	1.23425
ENSG00000276278.1_5	AC048382.6	chr15:85141039-85197574	0	0.352282	1	1	no	1.35228	1.23406
ENSG00000243038.1_5	AL117692.1	chr14:50394288-50559361	0	0.351906	1	1	no	1.35191	1.23383
ENSG00000188107.14_3	EYS	chr6:64345724-66417118	0.0913601	0.3519	1	1	no	1.23873	1.16268
ENSG00000099203.6_3	TMED1	chr19:10828754-10946994	0	0.351871	1	1	no	1.35187	1.23381
ENSG00000215066.3	C9orf38	chr9:6413150-6507054	0	0.351818	1	1	no	1.35182	1.23378
ENSG00000204113.6_4	BMP2KL	chrX:73164018-73513409	0	0.351598	1	1	no	1.3516	1.23364
ENSG00000234281.5_5	LANCL1-AS1	chr2:211189482-211342376	0	0.351218	1	1	no	1.35122	1.23341
ENSG00000269067.1_2	ZNF728	chr19:23158269-23185978	0	0.351218	1	1	no	1.35122	1.23341
ENSG00000237437.1_4	ASS1P12	chr9:32945993-32947220	0	0.350907	1	1	no	1.35091	1.23322
ENSG00000232815.1_2	DUX4L50	chr9:68413481-68414196	0	0.350534	1	1	no	1.35053	1.23299
ENSG00000274092.1_5	AC106739.1	chr16:27324707-27376099	1.83339	0.350534	1	1	no	0.47665	0.562327
ENSG00000153339.13_3	TRAPPC8	chr18:29409135-29533099	0	0.350532	1	1	no	1.35053	1.23299
ENSG00000257191.1_5	AC090709.1	chr12:79257772-79897176	0	0.349852	1	1	no	1.34985	1.23257
ENSG00000071082.10_3	RPL31	chr2:101436613-101886778	0	0.349849	1	1	no	1.34985	1.23257
ENSG00000198755.10_2	RPL10A	chr6:35436184-35438562	0	0.34981	1	1	no	1.34981	1.23254
ENSG00000257097.1_4	CLIP1-AS1	chr12:122755978-122907179	0	0.349666	1	1	no	1.34967	1.23246
ENSG00000237522.1_4	NONOP2	chr2:61163953-61165184	0	0.349543	1	1	no	1.34954	1.23238
ENSG00000137309.19_2	HMGA1	chr6:34204649-34214008	0	0.349224	1	1	no	1.34922	1.23218
ENSG00000164535.14_3	DAGLB	chr7:6448756-6524873	0	0.348697	1	1	no	1.3487	1.23186
ENSG00000180304.14_3	OAZ2	chr15:64979771-65011801	0	0.348613	1	1	no	1.34861	1.23181
ENSG00000139899.10_2	CBLN3	chr14:24895737-24912111	0	0.348501	1	1	no	1.3485	1.23174
ENSG00000100568.10_4	VTI1B	chr14:68086514-68162531	0.182663	0.348496	1	1	no	1.14022	1.09776
ENSG00000229696.1_4	KARSP1	chr13:42140972-42555701	0	0.348087	1	1	no	1.34809	1.23149
ENSG00000256134.1_4	EGLN3P1	chr12:16064105-16190216	0	0.347151	1	1	no	1.34715	1.23091
ENSG00000259755.1_5	AC090907.2	chr15:101389765-101626271	0	0.347151	1	1	no	1.34715	1.23091
ENSG00000285651.1_1	AL450992.3	chr1:151846059-151882284	0	0.346798	1	1	no	1.3468	1.23069
ENSG00000159596.6_2	TMEM69	chr1:46092975-46216322	0	0.345816	1	1	no	1.34582	1.23009
ENSG00000204977.9_3	TRIM13	chr13:50556687-51424041	0	0.345349	1	1	no	1.34535	1.2298
ENSG00000104936.17_4	DMPK	chr19:46268042-46296060	0	0.345152	1	1	no	1.34515	1.22968
ENSG00000285770.1_1	AC018653.4	chr12:7281674-7311541	0	0.344491	1	1	no	1.34449	1.22927
ENSG00000134283.17_4	PPHLN1	chr12:42632248-42984157	2.37243	0.342761	1	1	no	0.398158	0.483528
ENSG00000278831.1_5	AL513190.1	chr10:126150402-126480439	0	0.342523	1	1	no	1.34252	1.22806
ENSG00000141556.20_4	TBCD	chr17:80709939-81009686	0	0.342299	1	1	no	1.3423	1.22793
ENSG00000215867.4_4	KRT18P57	chr1:112025969-112310638	0	0.341902	1	1	no	1.3419	1.22768
ENSG00000136937.12_3	NCBP1	chr9:100395907-100436030	0	0.341872	1	1	no	1.34187	1.22766
ENSG00000267628.1_5	AC104423.1	chr18:76829284-77138287	0	0.341872	1	1	no	1.34187	1.22766
ENSG00000162032.15_3	SPSB3	chr16:1823207-1844972	0	0.341695	1	1	no	1.3417	1.22755
ENSG00000109016.17_3	DHRS7B	chr17:21026676-21096578	0	0.341223	1	1	no	1.34122	1.22726
ENSG00000269950.1_5	AP000962.1	chr21:17300615-18017384	0	0.341223	1	1	no	1.34122	1.22726
ENSG00000240990.10_5	HOXA11-AS	chr7:27221128-27233067	0	0.341103	1	1	no	1.3411	1.22719
ENSG00000173065.13_5	FAM222B	chr17:27082995-27188085	0	0.339934	1	1	no	1.33993	1.22647
ENSG00000166171.12_2	DPCD	chr10:103330316-103369425	0	0.339879	1	1	no	1.33988	1.22643
ENSG00000261423.1_6	TMEM202-AS1	chr15:72690613-72895326	0.443019	0.338856	1	1	no	0.927816	0.946967
ENSG00000119321.8_5	FKBP15	chr9:115913221-115983641	0	0.338573	1	1	no	1.33857	1.22563
ENSG00000269832.1	AL627171.2	chr14:50234325-50319921	0	0.338046	1	1	no	1.33805	1.2253
ENSG00000146007.10_5	ZMAT2	chr5:140044260-140086261	0	0.337371	1	1	no	1.33737	1.22489
ENSG00000188384.3	CSPG4P8	chr15:82751613-82798350	0.293824	0.337115	1	1	no	1.03346	1.02394
ENSG00000226803.8_6	ZNF451-AS1	chr6:56951641-57087112	0	0.336122	1	1	no	1.33612	1.22412
ENSG00000248288.1_5	AC008868.1	chr5:64444562-64777747	0	0.336122	1	1	no	1.33612	1.22412
ENSG00000235121.1_6	AL645504.1	chr1:201592012-201853422	0	0.335742	1	1	no	1.33574	1.22388
ENSG00000173264.14_3	GPR137	chr11:64037301-64056972	0	0.335523	1	1	no	1.33552	1.22375
ENSG00000235677.1_4	NPM1P26	chr10:98277865-98347209	0	0.335495	1	1	no	1.33549	1.22373
ENSG00000205940.8_2	HSP90AB2P	chr4:13335037-13340281	0	0.334566	1	1	no	1.33457	1.22315
ENSG00000164621.5_5	SMAD5-AS1	chr5:135465195-135524435	0	0.334285	1	1	no	1.33428	1.22298
ENSG00000212961.4_4	HNRNPA1P40	chr11:74041362-74197096	0	0.334276	1	1	no	1.33428	1.22298
ENSG00000185055.10_4	EFCAB10	chr7:105172531-105241322	0	0.334027	1	1	no	1.33403	1.22282
ENSG00000148335.14_2	NTMT1	chr9:132371162-132404448	0	0.333538	1	1	no	1.33354	1.22252
ENSG00000105085.10_3	MED26	chr19:16589867-16771253	0	0.33301	1	1	no	1.33301	1.22219
ENSG00000163900.10_2	TMEM41A	chr3:185000728-185216845	0	0.332395	1	1	no	1.33239	1.22181
ENSG00000248340.2_5	AC106047.2	chr4:26859299-27027003	0	0.332395	1	1	no	1.33239	1.22181
ENSG00000259656.1_5	AC013452.2	chr15:49393987-49395461	0	0.332395	1	1	no	1.33239	1.22181
ENSG00000083520.14_2	DIS3	chr13:73301886-73590599	0	0.332199	1	1	no	1.3322	1.22169
ENSG00000228076.2_5	AL591719.1	chr1:109289295-109352148	0	0.331782	1	1	no	1.33178	1.22143
ENSG00000236526.1_5	AL035448.1	chr20:11871370-11907257	0	0.331208	1	1	no	1.33121	1.22108
ENSG00000231035.1_4	RPL7L1P9	chr2:218625269-218626014	0	0.331171	1	1	no	1.33117	1.22105
ENSG00000230333.6_6	AC004160.1	chr7:11220528-11871824	0	0.330562	1	1	no	1.33056	1.22068
ENSG00000228925.1_5	AC016722.2	chr2:47126413-47403740	0.575952	0.330396	1	1	no	0.844186	0.882984
ENSG00000269985.1_5	AL021328.1	chr6:5261276-5829425	0	0.330286	1	1	no	1.33029	1.22051
ENSG00000134480.14_3	CCNH	chr5:86563704-86795157	1.30087	0.32997	1	1	no	0.578029	0.658124
ENSG00000267954.1	AP000349.1	chr22:24105207-24126503	1.72574	0.329956	1	1	no	0.487925	0.573302
ENSG00000228000.1_4	RPL7AP65	chr17:18174741-18218321	0	0.329351	1	1	no	1.32935	1.21993
ENSG00000275055.1_5	AC011468.5	chr19:52534631-52599018	0	0.329351	1	1	no	1.32935	1.21993
ENSG00000163468.14_2	CCT3	chr1:156278758-156337664	0	0.329229	1	1	no	1.32923	1.21985
ENSG00000094916.15_4	CBX5	chr12:54624723-54745633	0	0.328897	1	1	no	1.3289	1.21965
ENSG00000174775.16_2	HRAS	chr11:532241-537287	0	0.328749	1	1	no	1.32875	1.21956
ENSG00000149483.11_2	TMEM138	chr11:61066922-61136981	0	0.327787	1	1	no	1.32779	1.21896
ENSG00000236031.1_5	AL591721.1	chr1:243419335-244014381	0	0.327553	1	1	no	1.32755	1.21881
ENSG00000079134.11_3	THOC1	chr18:158382-268050	0	0.327552	1	1	no	1.32755	1.21881
ENSG00000159496.14_4	RGL4	chr22:23950638-24059543	0.525904	0.32717	1	1	no	0.86976	0.902853
ENSG00000203814.6_3	HIST2H2BF	chr1:149754226-149783928	0	0.326926	1	1	no	1.32693	1.21843
ENSG00000103197.17_4	TSC2	chr16:2089815-2185899	0	0.326398	1	1	no	1.3264	1.2181
ENSG00000114933.15_3	INO80D	chr2:206854308-206951288	0	0.326363	1	1	no	1.32636	1.21808
ENSG00000166681.13_4	BEX3	chrX:102631267-102633005	0	0.326147	1	1	no	1.32615	1.21794
ENSG00000145916.18_4	RMND5B	chr5:177557996-177580968	0.97358	0.325764	1	1	no	0.671756	0.741364
ENSG00000163806.15_3	SPDYA	chr2:28974505-29093167	0	0.325095	1	1	no	1.3251	1.21729
ENSG00000172803.17_2	SNX32	chr11:65590492-65641063	0.849621	0.324929	1	1	no	0.716325	0.779322
ENSG00000243056.1_3	EIF4EBP3	chr5:139781398-139937837	0	0.324736	1	1	no	1.32474	1.21707
ENSG00000022267.16_4	FHL1	chrX:135228860-135293518	0	0.324596	1	1	no	1.3246	1.21698
ENSG00000279152.1_4	AC129492.7	chr17:8091650-8094225	0	0.324596	1	1	no	1.3246	1.21698
ENSG00000070366.13_5	SMG6	chr17:1957447-2284352	0	0.324485	1	1	no	1.32449	1.21691
ENSG00000160229.11_3	ZNF66	chr19:20959109-20990128	0	0.324011	1	1	no	1.32401	1.21662
ENSG00000131378.13_5	RFTN1	chr3:16306666-16555533	0	0.32345	1	1	no	1.32345	1.21627
ENSG00000110011.13_3	DNAJC4	chr11:63974149-64001824	0	0.322804	1	1	no	1.3228	1.21587
ENSG00000271075.1_5	AL139317.4	chr14:53258502-53419153	0	0.32227	1	1	no	1.32227	1.21554
ENSG00000104960.15_2	PTOV1	chr19:50321535-50392006	0	0.321536	1	1	no	1.32154	1.21508
ENSG00000285836.1_1	AC092896.2	chr3:113666747-113807269	0	0.320287	1	1	no	1.32029	1.2143
ENSG00000140521.13_5	POLG	chr15:89787179-89878092	1.67352	0.320002	1	1	no	0.493732	0.578921
ENSG00000215156.5_5	AC138409.1	chr5:34164802-34244901	0.276952	0.317758	1	1	no	1.03196	1.02287
ENSG00000113552.15_3	GNPDA1	chr5:141371313-141392606	0	0.31774	1	1	no	1.31774	1.21272
ENSG00000267396.1_5	AC090236.1	chr18:55711598-56068772	1.66171	0.317715	1	1	no	0.495063	0.580207
ENSG00000164307.12_4	ERAP1	chr5:95220801-96143803	2.02304	0.317256	1	1	no	0.435739	0.521793
ENSG00000231933.7_6	Z98949.1	chr22:26138110-26427007	0	0.317155	1	1	no	1.31716	1.21235
ENSG00000188026.12_4	RILPL1	chr12:123942187-124018265	0	0.317151	1	1	no	1.31715	1.21235
ENSG00000231999.6_5	LRRC8C-DT	chr1:89990394-90402170	1.605	0.316599	1	1	no	0.505412	0.590159
ENSG00000155275.18_4	TRMT44	chr4:8368008-8514337	0	0.316597	1	1	no	1.3166	1.21201
ENSG00000165637.13_2	VDAC2	chr10:76969911-76991206	0	0.316597	1	1	no	1.3166	1.21201
ENSG00000223745.7_5	CCDC18-AS1	chr1:93615298-93835055	0	0.316597	1	1	no	1.3166	1.21201
ENSG00000051128.18_4	HOMER3	chr19:19010322-19057640	3.86622	0.316597	1	1	no	0.270558	0.345463
ENSG00000138069.17_3	RAB1A	chr2:65283499-65357465	0	0.31604	1	1	no	1.31604	1.21166
ENSG00000264982.1_5	AC015563.2	chr18:29598334-30354376	0	0.315486	1	1	no	1.31549	1.21132
ENSG00000226800.5_4	CACTIN-AS1	chr19:3607244-3626813	0	0.315335	1	1	no	1.31533	1.21122
ENSG00000174917.8_3	C19orf70	chr19:5674957-5720583	0	0.314934	1	1	no	1.31493	1.21097
ENSG00000241468.7_4	ATP5MF	chr7:98923501-99063954	0	0.314383	1	1	no	1.31438	1.21063
ENSG00000277675.1_1	AC211486.5	chr7:74601105-74653445	0	0.313835	1	1	no	1.31384	1.21029
ENSG00000065978.18_3	YBX1	chr1:43148097-43168020	0	0.313277	1	1	no	1.31328	1.20994
ENSG00000168890.13_3	TMEM150A	chr2:85825670-85876405	0	0.312856	1	1	no	1.31286	1.20968
ENSG00000235872.2_5	AC078777.1	chr12:68042117-68064699	0	0.312743	1	1	no	1.31274	1.2096
ENSG00000188051.6_3	TMEM221	chr19:17546317-17571763	0	0.312233	1	1	no	1.31223	1.20929
ENSG00000221949.5_4	LINC01465	chr12:62995530-63015993	1.62721	0.311112	1	1	no	0.499051	0.58405
ENSG00000148377.5_2	IDI2	chr10:1017085-1095110	0	0.310876	1	1	no	1.31088	1.20844
ENSG00000066697.14_3	MSANTD3	chr9:103189437-103339918	0	0.309616	1	1	no	1.30962	1.20765
ENSG00000204195.3_2	AWAT1	chrX:69454504-69460477	0	0.309272	1	1	no	1.30927	1.20744
ENSG00000112237.12_3	CCNC	chr6:99990255-100016972	0	0.309033	1	1	no	1.30903	1.20729
ENSG00000271580.1_5	AL583832.1	chr1:205055269-205091143	0	0.308982	1	1	no	1.30898	1.20726
ENSG00000105519.15_3	CAPS	chr19:5904851-5915888	0	0.308976	1	1	no	1.30898	1.20725
ENSG00000116754.13_2	SRSF11	chr1:70671364-70718735	0	0.308943	1	1	no	1.30894	1.20723
ENSG00000232928.2_4	DDX3P1	chrX:73164018-73513409	0	0.308664	1	1	no	1.30866	1.20706
ENSG00000137880.5_2	GCHFR	chr15:41056217-41107282	0	0.308452	1	1	no	1.30845	1.20693
ENSG00000279504.1_6	AD001527.2	chr19:36602052-36616849	0	0.308452	1	1	no	1.30845	1.20693
ENSG00000187118.13_3	CMC1	chr3:28283074-28390618	1.26942	0.308443	1	1	no	0.576554	0.656775
ENSG00000135821.18_4	GLUL	chr1:182350838-182361341	0	0.30821	1	1	no	1.30821	1.20677
ENSG00000177697.18_3	CD151	chr11:818901-842545	0	0.307924	1	1	no	1.30792	1.2066
ENSG00000228274.3_6	AL021707.2	chr22:39052640-39077825	0	0.307924	1	1	no	1.30792	1.2066
ENSG00000232070.8_3	TMEM253	chr14:21484921-21572881	0	0.307914	1	1	no	1.30791	1.20659
ENSG00000168496.3_3	FEN1	chr11:61447904-61634826	0	0.307357	1	1	no	1.30736	1.20624
ENSG00000256238.1_4	SUPT16HP1	chr12:16500075-16763528	0	0.306807	1	1	no	1.30681	1.2059
ENSG00000132128.16_3	LRRC41	chr1:46713359-46769280	0	0.306437	1	1	no	1.30644	1.20567
ENSG00000171497.4_2	PPID	chr4:159587830-159644548	0	0.306351	1	1	no	1.30635	1.20561
ENSG00000281358.1_4	RASSF1-AS1	chr3:50367212-50378411	0	0.30583	1	1	no	1.30583	1.20529
ENSG00000228863.8_6	AL121985.1	chr1:160639937-160681641	0	0.305759	1	1	no	1.30576	1.20524
ENSG00000240522.1_2	RPL7AP10	chr19:21324826-21378856	0	0.305311	1	1	no	1.30531	1.20496
ENSG00000188916.8_4	INSYN2	chr10:128593977-129250781	0.638289	0.305135	1	1	no	0.796645	0.845306
ENSG00000236564.1_4	YWHAQP5	chr2:99235568-99347589	0	0.304817	1	1	no	1.30482	1.20465
ENSG00000234982.1_5	AL441963.1	chr9:14081841-14398982	0	0.304793	1	1	no	1.30479	1.20464
ENSG00000204856.11_2	FAM216A	chr12:110890288-110928190	0	0.304788	1	1	no	1.30479	1.20463
ENSG00000258527.1_4	ASB9P1	chr15:93146139-93353114	0	0.304278	1	1	no	1.30428	1.20431
ENSG00000267787.6_6	AC027097.2	chr18:55297533-55470547	0	0.304137	1	1	no	1.30414	1.20423
ENSG00000140987.19_3	ZSCAN32	chr16:3415098-3627401	0	0.303966	1	1	no	1.30397	1.20412
ENSG00000213385.3_5	AC105052.2	chr7:102389417-102449672	0	0.303764	1	1	no	1.30376	1.20399
ENSG00000232739.1_5	AL607028.1	chr10:15253641-15413061	0	0.303764	1	1	no	1.30376	1.20399
ENSG00000073598.5_2	FNDC8	chr17:33448597-33469334	0.793026	0.303275	1	1	no	0.726858	0.788149
ENSG00000147679.11_3	UTP23	chr8:117654368-117889107	0	0.302741	1	1	no	1.30274	1.20335
ENSG00000243304.3_5	AC008494.1	chr5:114600365-114601161	0	0.302741	1	1	no	1.30274	1.20335
ENSG00000251279.1_5	SMIM15-AS1	chr5:60453535-60560756	0	0.302741	1	1	no	1.30274	1.20335
ENSG00000270893.1_5	AC008277.2	chr2:160175489-160473593	0	0.302232	1	1	no	1.30223	1.20303
ENSG00000253438.3_3	PCAT1	chr8:127564686-128494384	0	0.302002	1	1	no	1.302	1.20289
ENSG00000182196.13_5	ARL6IP4	chr12:123405497-123467460	0	0.301219	1	1	no	1.30122	1.2024
ENSG00000235106.9_5	BRD3OS	chr9:136890560-136933657	0.462875	0.300271	1	1	no	0.888846	0.917505
ENSG00000269018.1	AP001362.1	chr11:65343508-65360121	0	0.300214	1	1	no	1.30021	1.20177
ENSG00000163527.9_2	STT3B	chr3:31574129-31679114	0	0.300182	1	1	no	1.30018	1.20175
ENSG00000248487.8_3	ABHD14A	chr3:51989329-52023218	0	0.299714	1	1	no	1.29971	1.20145
ENSG00000197774.12_3	EME2	chr16:1823207-1844972	0.643602	0.299368	1	1	no	0.790561	0.840412
ENSG00000224055.1_4	GAPDHP55	chr15:44162958-44487450	0	0.299216	1	1	no	1.29922	1.20114
ENSG00000237672.1_5	KRR1P1	chr13:20532809-20665968	0	0.299216	1	1	no	1.29922	1.20114
ENSG00000239351.1_4	NPM1P29	chr3:149478886-149942977	0	0.299216	1	1	no	1.29922	1.20114
ENSG00000224746.1_4	AC015987.1	chr7:135611202-135662101	1.56234	0.298719	1	1	no	0.506849	0.591535
ENSG00000142655.12_2	PEX14	chr1:10516578-10690815	0	0.298223	1	1	no	1.29822	1.20052
ENSG00000259591.1_5	AC022898.1	chr15:60771376-61521518	0	0.29773	1	1	no	1.29773	1.20021
ENSG00000236583.1_2	AP004290.1	chr8:100025493-100906290	0	0.29726	1	1	no	1.29726	1.19991
ENSG00000275488.1_5	AC023509.5	chr12:53900471-54020194	0	0.297238	1	1	no	1.29724	1.1999
ENSG00000228509.5_5	AC006460.1	chr2:191511471-191573442	0	0.296747	1	1	no	1.29675	1.19959
ENSG00000241720.2_6	AL158847.1	chr1:110254401-110318050	0	0.296747	1	1	no	1.29675	1.19959
ENSG00000285603.1_1	AL035693.1	chr6:1624040-2245926	0	0.296747	1	1	no	1.29675	1.19959
ENSG00000174417.2_2	TRHR	chr8:110098849-110131813	0	0.29649	1	1	no	1.29649	1.19943
ENSG00000114859.15_3	CLCN2	chr3:184053713-184079439	0	0.296391	1	1	no	1.29639	1.19937
ENSG00000262528.2_5	AL022341.2	chr16:699310-717833	0	0.296037	1	1	no	1.29604	1.19915
ENSG00000110060.8_3	PUS3	chr11:125753508-125773116	0	0.295531	1	1	no	1.29553	1.19883
ENSG00000132507.17_2	EIF5A	chr17:7210317-7232712	0	0.295286	1	1	no	1.29529	1.19867
ENSG00000269958.1_6	AL049840.4	chr14:104019757-104181841	0	0.295286	1	1	no	1.29529	1.19867
ENSG00000042062.11_5	RIPOR3	chr20:49202644-49308065	0	0.295201	1	1	no	1.2952	1.19862
ENSG00000079435.9_3	LIPE	chr19:42901279-43156507	0	0.294802	1	1	no	1.2948	1.19837
[truncated: 2,349 more rows]
