# Supplementary material for: LncRNA VEAL2 regulates PRKCB2 to modulate endothelial permeability in diabetic retinopathy
Source: EMBO J. 2021 Jun 28;40(15):e107134. doi: 10.15252/embj.2020107134 (PMC8327952; doi:10.15252/embj.2020107134)
Supplement: Supplementary file 8 — Source Data for Appendix [file EMBJ-40-e107134-s013.xlsx]

## Sheet: VEAL2 in human blood
VEAL2 expression in human blood
VEAL2 expression (raw Ct)				ACTB expression (raw Ct)
Control	DM	NPDR	PDR	Control	DM	NPDR	PDR
21.2773	23.3623	21.5298	20.6619	16.1995	17.2481	18.1918	15.5917
20.787	21.2558	20.2244	18.8259	15.3563	16.2594	16.0735	15.6264
20.6212	20.978	20.4456	20.4541	15.6005	15.5952	15.2553	15.8042
20.8793	23.2325	20.7255	20.1905	14.6974	16.5409	16.3281	15.4268
21.1271	23.8415	23.0893	20.2466	14.8459	17.7894	16.1487	15.3274
20.4532	22.1755	20.1587	20.3854	14.2394	15.9103	16.2064	15.99
20.5275	22.2334	20.4633	20.8568	12.9235	16.496	15.66	15.0841
21.2991	25.0955	19.635	18.6128	15.4138	18.0992	14.8199	13.1756
20.3765	24.6713	19.3833	20.1782	15.1118	17.935	15.2075	14.3663
20.0385	23.9577	21.6195	20.031	14.9669	18.6548	19.5745	15.3959
25.1449	21.6178	21.3168	19.3693	14.5057	14.3483	15.4614	13.6879
21.862	20.9654	23.0795	18.0831	16.1622	15.5228	19.608	13.4685
21.9757	21.7066	22.7392	18.2965	14.4115	16.537	17.5531	13.6105
22.3059	21.8987	20.7122	17.7079	15.7015	14.7702	15.0307	13.5349
22.4495	23.8286	22.3823	19.4668	15.4362	19.1901	15.9274	14.5564
20.6209	24.897	20.9181	21.5452	11.6652	17.1146	16.5866	15.1976
23.0287	25.5967	20.7059	21.4802	13.1469	19.1205	15.0515	16.0352
24.1074	25.5934	23.3609	21.1823	12.9118	18.4401	16.2303	15.081
24.7001	21.2072	21.6965	21.4435	14.8459	15.5403	16.6682	15.86
24.3744	21.7492	21.1011	21.0085	15.9107	14.2231	14.8649	15.5707
22.4652	20.9487	22.6825	21.6406	18.581	14.4963	17.6098	15.132
24.1119	26.2707	22.9048	21.9075	17.9279	18.1011	17.8503	16.5579
23.1363	20.9382	21.4926	21.2917	18.9605	14.772	16.1404	15.9713
23.1834	25.3772	21.5109	22.4409	17.075	19.4424	16.2536	16.0707
20.5955	25.2964	22.5379	21.0964	15.4589	17.3856	17.3607	16.6148
27.8056	24.2104	21.0948	20.5432	18.694	18.4436	16.1908	15.4056
20.7758	23.7253	20.3983	22.0003	15.4676	14.8452	16.0087	15.475
22.3144	21.0152	20.0426	21.2948	17.8096	15.4164	14.9503	18.9097
23.106	22.0504	20.4948	20.5435	17.0285	16.8836	16.2942	16.2443
23.8659	21.603	23.5851	19.9872	17.9087	15.3883	14.8273	15.0698
23.6769	22.3081	21.4782	15.4959	17.004	16.2876	15.5581	15.4994
24.0926	21.2468	20.0695	21.1935	18.4799	14.9454	14.8209	16.4157
22.3997	20.9294	20.8365	22.5302	15.5909	15.753	15.6815	17.6655
22.2615	20.6532	21.664	21.8841	17.0532	15.875	16.1876	15.5243
21.414	21.9954	23.0662	22.7731	16.196	17.1184	14.4802	16.6155
23.8812	22.829	23.2472	20.3734	18.0338	17.7095	15.2434	15.6188
23.3139	21.173	22.9285	21.7081	17.6318	16.3486	14.8238	15.8342
21.6984	21.4298	21.2798	19.9412	16.67	16.2019	14.951	16.0701
27.2081	26.0349	21.8457	18.8732	16.4087	19.1087	16.3247	15.6166
26.231	26.6539	22.6657	21.4445	16.7397	18.0019	14.6573	18.795
21.163	21.6198	19.9167	20.115	15.6505	16.3694	16.7585	15.8144
21.5304	21.6318	19.9947	21.9958	16.2881	16.2104	15.5714	17.3685
22.107	22.2745	21.7728	22.1988	17.067	17.005	14.2737	16.4697
20.517	24.6513	21.7328	23.5716	15.4055	17.4107	17.0905	19.8862
21.1494	22.8465	20.7227	23.2267	15.745	15.5862	14.7287	19.3358
20.7893	23.3215	21.1927	23.1617	15.3902	15.8465	16.3833	19.6058
21.7724	21.4516	23.2217	24.3348	16.011	16.0255	14.7576	19.3734
27.1969	22.6532	20.2165	21.1172	18.6805	15.2032	14.2365	15.015
26.0251	21.895	23.6454	21.0991	17.4832	17.0325	17.0797	15.5303
22.1474	23.1525	23.0485	20.8991	17.4762	14.9856	18.81	15.6797

## Sheet: VEAL2 in human choroid
VEAL2 expression in human Choroid
VEAL2 expression (raw Ct)		ACTB expression (raw Ct)
Control	DR	Control	DR
33.4674	29.3252	29.7477	23.9954
33.1705	30.3552	29.0961	24.8449
32.6521	30.7199	30.5732	23.6071
32.8623	29.9018	28.9324	21.7244
32.7523	29.7523	28.7462	25.5202
32.2157	28.7301	29.0743	23.9432
31.4615	27.9879	30.4023	24.4688
33.7359	29.0606	29.6828	21.2447

## Sheet: VEAL2 in human ERM
VEAL2 expression in human ERM
VEAL2 expression (raw Ct)		ACTB expression (raw Ct)
Control	DR	Control	DR
32.6867	28.7781	29.5031	29.594
30.4217	27.3623	28.4034	30.3349
28.907	26.4418	30.7306	30.6931
32.5515	28.1239	29.5666	29.8574
33.5687	25.2031	30.5461	28.6073
29.8429	26.7306	27.7566	30.2872
30.9781	25.6343	28.9826	28.4159

## Sheet: VEAL2 in HUVECs
VEAL2 expression in HUVECs
	Control HUVECs			Hyperglycemic HUVECs
ACTB	15.56	15.6	15.46	14.56	15.25	16.07
	15.25	15.23	15.46	15.05	15.13	15.94
	15.43	15.2	15.47	14.49	15.1	15.93
VEAL2	25.52	25.5	25.03	27.13	27.15	27.75
	25.67	25.47	25.49	27.78	27.81	27.72
	25.83	25.27	25.42	27.47	27.94	27.82
