# Supplementary material for: LncRNA VEAL2 regulates PRKCB2 to modulate endothelial permeability in diabetic retinopathy
Source: EMBO J. 2021 Jun 28;40(15):e107134. doi: 10.15252/embj.2020107134 (PMC8327952; doi:10.15252/embj.2020107134)
Supplement: Supplementary file 9 — Source Data for Figure 2 [file EMBJ-40-e107134-s002.xlsx]

## Sheet: 2D
Raw data				Statestics
Control X Control	Control X veal2gib005Δ8/+
5.53	52.5			Unpaired t test
3.57	48.33			P value	<0.0001
3.71333	50.11			P value summary	****
				Significantly different (P < 0.05)?	Yes
				One- or two-tailed P value?	Two-tailed
				t, df	t=33.78, df=4

## Sheet: 2E
Raw data				Statestics
Vehicle control	veal2 RNA
50	28.28			Unpaired t test
50.94	25.43			P value	0.0001
47.41	23.85			P value summary	***
				Significantly different (P < 0.05)?	Yes
				One- or two-tailed P value?	Two-tailed
				t, df	t=14.12, df=4
