# Supplementary material for: LncRNA VEAL2 regulates PRKCB2 to modulate endothelial permeability in diabetic retinopathy
Source: EMBO J. 2021 Jun 28;40(15):e107134. doi: 10.15252/embj.2020107134 (PMC8327952; doi:10.15252/embj.2020107134)
Supplement: Supplementary file 10 — Source Data for Figure 3 [file EMBJ-40-e107134-s005.xlsx]

## Sheet: 3D
Raw data												Statestics
	IgG-IP			Prkcb-IP			EPHB3-IP
actb	1	1	1	1.47087	0.70466	1.17283	0.880666	0.823591	1.20303			Unpaired t test for Prkcb-IP
veal2	1	1	1	11.8625	9.48074	8.4855	1.03288	1.19748	0.68302			P value	0.001
												P value summary	**
												Significantly different (P < 0.05)?	Yes
												One- or two-tailed P value?	Two-tailed
												t, df	t=8.600, df=4

## Sheet: 3E
Raw data												Statestics
												2 Way ANOVA
	veal2			veal2-AS			veal2Δ8					Dunnett's multiple comparisons test
Control	100	100	100	100	100	100	100	100	100			Groups	Mean Diff.	95.00% CI of diff.	Significant?	Summary	Adjusted P Value
0.025mM	97.2162	92.3124	98.0802	99.2199	97.2024	96.6325	97.8565	98.6967	91.657
0.25mM	82.4156	81.9726	84.5555	97.0494	91.8438	97.4614	96.7989	97.2124	99.9997			veal2
2.5mM	49.1321	43.7757	50.1643	95.9459	89.5603	99.5982	95.7437	99.8393	91.2544			Control vs. 0.025mM	4.13	-7.568 to 15.83	No	ns	0.307
25mM	45.1756	44.486	42.146	98.2599	89.522	98.4233	100.228	97.719	95.4324			Control vs. 0.25mM	17.02	11.82 to 22.21	Yes	**	0.0049
												Control vs. 2.5mM	52.31	39.41 to 65.21	Yes	**	0.0032
												Control vs. 25mM	56.06	50.09 to 62.04	Yes	***	0.0006
												veal2-AS
												Control vs. 0.025mM	2.315	-2.797 to 7.427	No	ns	0.2087
												Control vs. 0.25mM	4.548	-7.226 to 16.32	No	ns	0.2684
												Control vs. 2.5mM	4.965	-14.14 to 24.07	No	ns	0.4611
												Control vs. 25mM	4.598	-14.55 to 23.75	No	ns	0.5046
												veal2Δ8
												Control vs. 0.025mM	3.93	-10.53 to 18.39	No	ns	0.4368
												Control vs. 0.25mM	1.996	-4.550 to 8.543	No	ns	0.377
												Control vs. 2.5mM	4.388	-11.76 to 20.53	No	ns	0.437
												Control vs. 25mM	2.207	-6.813 to 11.23	No	ns	0.4943

## Sheet: 3L
Raw data				Statestics
DMSO	Enzastaurin 10μM
53.3	27.72			Unpaired t test
50.4	26.12			P value	<0.0001
51.36	23.47			P value summary	****
				Significantly different (P < 0.05)?	Yes
				One- or two-tailed P value?	Two-tailed
				t, df	t=17.23, df=4
