# Supplementary material for: LncRNA VEAL2 regulates PRKCB2 to modulate endothelial permeability in diabetic retinopathy
Source: EMBO J. 2021 Jun 28;40(15):e107134. doi: 10.15252/embj.2020107134 (PMC8327952; doi:10.15252/embj.2020107134)
Supplement: Supplementary file 11 — Source Data for Figure 4 [file EMBJ-40-e107134-s012.xlsx]

## Sheet: 4C
Raw data												Statestics
Control	veal2 WT	veal2 Δ8	veal2 Δmotif 1	veal2 Δmotif 2	veal2 Δmotif 3	veal2 Δmotif 4
51.8518	26.1905	51.6667	33.3333	41.0256	52	30.7692						Number of families	1
48.75	23.3333	52	35	38.4615	48.4375	30.1887						Number of comparisons per family	6
49.2064	23.0769	46.8354	35.3846	39.3443	50.7463	32.8125						Alpha	0.05
												Bonferroni's multiple comparisons test	Mean Diff.	95.00% CI of diff.	Significant?	Summary	Adjusted P Value
												Control vs. veal2 WT	25.74	21.27 to 30.20	Yes	****	<0.0001	B	veal2 WT
												Control vs. veal2 Δ8	-0.2313	-4.693 to 4.231	No	ns	>0.9999	C	veal2 del8
												Control vs. veal2 Δmotif 1	15.36	10.90 to 19.83	Yes	****	<0.0001	D	veal2 Variant 1
												Control vs. veal2 Δmotif 2	10.33	5.864 to 14.79	Yes	****	<0.0001	E	veal2 Variant 2
												Control vs. veal2 Δmotif 3	-0.4585	-4.920 to 4.003	No	ns	>0.9999	F	veal2 Variant 3
												Control vs. veal2 Δmotif 4	18.68	14.22 to 23.14	Yes	****	<0.0001	G	veal2 Variant 4
												Test details	Mean 1	Mean 2	Mean Diff.	SE of diff.	n1	n2	t	DF
												Control vs. veal2 WT	49.94	24.2	25.74	1.454	3	3	17.7	14
												Control vs. veal2 Δ8	49.94	50.17	-0.2313	1.454	3	3	0.1591	14
												Control vs. veal2 Δmotif 1	49.94	34.57	15.36	1.454	3	3	10.57	14
												Control vs. veal2 Δmotif 2	49.94	39.61	10.33	1.454	3	3	7.102	14
												Control vs. veal2 Δmotif 3	49.94	50.39	-0.4585	1.454	3	3	0.3154	14
												Control vs. veal2 Δmotif 4	49.94	31.26	18.68	1.454	3	3	12.85	14

## Sheet: 4G
Raw data												Statestics
	Cytoplasm			Membrane
Control	0.976002	0.933567	0.954213	0.0321109	0.0614295	0.035462						Bonferroni's multiple comparisons test
veal2gib005Δ8/+	0.645688	0.617736	0.682153	0.297887	0.274802	0.298426
												Control - veal2gib005Δ8/+	Mean Diff.	95.00% CI of diff.	Significant?	Summary	Adjusted P Value
												Cytoplasm	0.3061	0.2122 to 0.3999	Yes	**	0.0049
												Membrane	-0.2474	-0.3412 to -0.1535	Yes	**	0.0074
												Test details
												Control - veal2gib005Δ8/+	Mean 1	Mean 2	Mean Diff.	SE of diff.	N1	N2	t	DF
												Cytoplasm	0.9546	0.6485	0.3061	0.01513	3	3	20.23	2
												Membrane	0.043	0.2904	-0.2474	0.01513	3	3	16.35	2
