# Supplementary material for: LncRNA VEAL2 regulates PRKCB2 to modulate endothelial permeability in diabetic retinopathy
Source: EMBO J. 2021 Jun 28;40(15):e107134. doi: 10.15252/embj.2020107134 (PMC8327952; doi:10.15252/embj.2020107134)
Supplement: Supplementary file 12 — Source Data for Figure 5 [file EMBJ-40-e107134-s008.xlsx]

## Sheet: 5D
Raw data
Control
492.185
578.274
615.259

## Sheet: 5U
Raw data				Statistics
Prkcb	CamkIId
49.32	0			Unpaired t test
73.45	10.81			P value	<0.0001
60.26	0			P value summary	****
55.96	0			Significantly different (P < 0.05)?	Yes
80.6	23.53			One- or two-tailed P value?	Two-tailed
91.37	4.27			t, df	t=10.56, df=23
76.85	44.37
65.97	20.31
57.89	2.7
79.46	13.3
54.78
84.35
85.98
88.56
83.12

## Sheet: 5V
Raw data									Statistics
									2 Way ANOVA
	VEAL2			VEAL2-AS					Dunnett's multiple comparisons test
Control	100	100	100	100	100	100			Groups	Mean Diff.	95.00% CI of diff.	Significant?	Summary	Adjusted P Value
0.07nM	98.7754	99.3961	98.563	100.526	99.5747	98.431
0.7M	96.2612	97.3862	98.745	100.466	100.287	99.315			VEAL2
7nM	79.4765	80.0132	82.365	97.9241	99.6314	100.312			Control vs. 0.07nM	1.088	-1.392 to 3.569	No	ns	0.2445
70nM	62.2156	63.2129	67.231	97.2632	98.6007	99.475			Control vs. 0.7nM	2.536	-4.591 to 9.663	No	ns	0.3584
140nM	56.1133	56.5178	54.683	95.1324	96.2836	98.316			Control vs. 7nM	19.38	10.58 to 28.19	Yes	*	0.0104
									Control vs. 70nM	35.78	20.57 to 50.99	Yes	**	0.0092
									Control vs. 140nM	44.23	38.70 to 49.75	Yes	***	0.0008
									VEAL2-AS
									Control vs. 0.07nM	0.4895	-5.520 to 6.500	No	ns	>0.9999
									Control vs. 0.7nM	-0.0226	-3.571 to 3.526	No	ns	>0.9999
									Control vs. 7nM	0.7108	-6.338 to 7.760	No	ns	>0.9999
									Control vs. 70nM	1.554	-4.829 to 7.937	No	ns	0.685
									Control vs. 140nM	3.423	-5.814 to 12.66	No	ns	0.3332
							l
