# Supplementary material for: LncRNA VEAL2 regulates PRKCB2 to modulate endothelial permeability in diabetic retinopathy
Source: EMBO J. 2021 Jun 28;40(15):e107134. doi: 10.15252/embj.2020107134 (PMC8327952; doi:10.15252/embj.2020107134)
Supplement: Supplementary file 13 — Source Data for Figure 6 [file EMBJ-40-e107134-s006.xlsx]

## Sheet: 6A
Raw data				Statestics
Control	VEAL2
1	293.388			Unpaired t test
1	330.079			P value	<0.0001
1	287.35			P value summary	****
				Significantly different (P < 0.05)?	Yes
				One- or two-tailed P value?	Two-tailed
				t, df	t=25.02, df=4

## Sheet: 6D
Raw data				Statestics
Control	VEAL2
32	2			Unpaired t test
45	3			P value	<0.0001
43	6			P value summary	****
39	1			Significantly different (P < 0.05)?	Yes
27	4			One- or two-tailed P value?	Two-tailed
46	3			t, df	t=12.48, df=12
41	8

## Sheet: 6E
Raw data				Statestics
Control	VEAL2
100	82.37			Unpaired t test
100	86.37			P value	0.003
100	89.82			P value summary	**
				Significantly different (P < 0.05)?	Yes
				One- or two-tailed P value?	Two-tailed
				t, df	t=6.417, df=4

## Sheet: 6F
Raw data				Statestics
Control siRNA	VEAL2 siRNA
1	0.150726			Unpaired t test
1	0.233798			P value	<0.0001
1	0.163421			P value summary	****
				Significantly different (P < 0.05)?	Yes
				One- or two-tailed P value?	Two-tailed
				t, df	t=31.64, df=4

## Sheet: 6I
Raw data				Statestics
Control siRNA	VEAL2 siRNA
116	18			Unpaired t test
107	27			P value	<0.0001
127	11			P value summary	****
84	14			Significantly different (P < 0.05)?	Yes
91	8			One- or two-tailed P value?	Two-tailed
				t, df	t=10.45, df=8

## Sheet: 6J
Raw data				Statestics
NTC siRNA	VEAL2 siRNA
100	261.254			Unpaired t test
100	271.32			P value	<0.0001
100	298.113			P value summary	****
100	317.731			Significantly different (P < 0.05)?	Yes
				One- or two-tailed P value?	Two-tailed
				t, df	t=31.64, df=4

## Sheet: 6W
Raw data				Statestics
Control	VEAL2 overexpression
11.6843	9.1469			Unpaired t test
16.7156	9.25148			P value	0.0001
22.2759	1.83375			P value summary	***
11.1294	4.42727			Significantly different (P < 0.05)?	Yes
11.9862	2.32966			One- or two-tailed P value?	Two-tailed
13.8369	1.14268			t, df	t=5.216, df=14
8.90217	3.96186
15.4596	1.20589

## Sheet: 6X
Raw data				Statestics
Control siRNA	VEAL2 siRNA
9.467	21.43			Unpaired t test
6.759	19.29			P value	<0.0001
3.263	32.94			P value summary	****
7.416	27.41			Significantly different (P < 0.05)?	Yes
11.29	24.76			One- or two-tailed P value?	Two-tailed
7.374	26.93			t, df	t=7.351, df=14
2.911	14.83
4.367	19.52

## Sheet: 6Y
Raw data				Statestics
Control	VEAL2 overexpression
69.3071	84.5731			Unpaired t test
53.6377	87.3589			P value	0.0002
66.2618	82.5764			P value summary	***
76.18	79.3875			Significantly different (P < 0.05)?	Yes
54.5305	84.5128			One- or two-tailed P value?	Two-tailed
64.5955	87.0128			t, df	t=5.088, df=14
47.3731	83.1962
78.8667	89.4375

## Sheet: 6Z
Raw data				Statestics
Control siRNA	VEAL2 siRNA
70.416	34.48			Unpaired t test
67.549	46.437			P value	<0.0001
76.517	32.945			P value summary	****
84.173	42.189			Significantly different (P < 0.05)?	Yes
51.953	41.278			One- or two-tailed P value?	Two-tailed
64.568	35.924			t, df	t=8.011, df=14
74.892	37.163
84.846	29.837

[truncated: 2 more sheets: 6AA, 6AB]
