# Supplementary material for: LncRNA VEAL2 regulates PRKCB2 to modulate endothelial permeability in diabetic retinopathy
Source: EMBO J. 2021 Jun 28;40(15):e107134. doi: 10.15252/embj.2020107134 (PMC8327952; doi:10.15252/embj.2020107134)
Supplement: Supplementary file 14 — Source Data for Figure 7 [file EMBJ-40-e107134-s011.xlsx]

## Sheet: 7A
Raw data				Statestics
Control	PDR
1	0.134782
1	0.178996			Unpaired t test
1	0.0851057			P value	<0.0001
1	0.0386055			P value summary	****
1	0.182833			Significantly different (P < 0.05)?	Yes
1	0.318672			One- or two-tailed P value?	Two-tailed
1	0.288051			t, df	t=23.19, df=14
1	0.0606247

## Sheet: 7B
Raw data							Statestics
Control	DM	NPDR	PDR
1	0.487565	3.34001	10.0053				Bonferroni's multiple comparisons test
1	1.35128	2.42811	4.69524
1	0.778044	0.889094	1.29307				Group	Mean Diff.	95.00% CI of diff.	Significant?	Summary	Adjusted P Value
1	0.702349	3.44497	2.67252				Control vs. DM	-1.938	-3.694 to -0.1825	Yes	*	0.023	A-B
1	1.17206	0.633155	2.57041				Control vs. NPDR	-4.417	-7.737 to -1.098	Yes	**	0.0037	A-C
1	0.96502	4.7949	3.5269				Control vs. PDR	-15.65	-28.20 to -3.106	Yes	***	0.00074	A-D
1	3.64673	6.96758	3.55858				DM vs. NPDR	-2.479	-4.690 to -0.2677	Yes	*	0.0202	B-C
1	0.46298	2.09974	1.36424				DM vs. PDR	-13.71	-25.69 to -1.740	Yes	*	0.0167	B-D
1	0.360598	2.12717	8.68435				NPDR vs. PDR	-11.23	-22.53 to 0.06072	No	ns	0.052	C-D
1	0.85186	8.14934	1.35332
1	10.3367	27.5474	31.0775					Mean 1	Mean 2	Mean Diff.	SE of diff.	n1	n2	t	DF
1	1.19516	4.68591	2.12167				Control vs. DM	1	2.938	-1.938	0.6385	50	50	3.035	49
1	5.25862	5.19862	7.35232				Control vs. NPDR	1	5.417	-4.417	1.207	50	50	3.659	49
1	0.69536	1.89584	5.39417				Control vs. PDR	1	16.65	-15.65	4.563	50	50	3.43	49
1	5.18667	1.47268	14.2957				DM vs. NPDR	2.938	5.417	-2.479	0.8043	50	50	3.082	49
1	2.25531	24.6622	6.097				DM vs. PDR	2.938	16.65	-13.71	4.355	50	50	3.149	49
1	10.5973	18.7311	21.6576				NPDR vs. PDR	5.417	16.65	-11.23	4.108	50	50	2.735	49
1	16.4765	16.7369	34.1615
1	18.2182	28.3627	19.3023
1	1.91533	4.68297	8.14492
1	0.168627	0.438754	10.1622
1	0.252508	2.18782	11.7831
1	0.251669	0.442457	9.45233
1	1.12783	1.80382	6.83403
1	0.146184	0.972312	1.57466
1	10.1594	18.4765	15.7138
1	0.0840923	1.89033	8.43014
1	0.468428	0.665474	4.34571
1	1.87989	3.67274	23.4303
1	0.836557	0.143533	22.056
1	1.57163	1.68508	102.274
1	0.620428	1.28718	1.78382
1	3.10028	3.14669	3.84791
1	1.34726	0.830393	10.4501
1	1.26663	0.0968546	8.52138
1	1.65619	0.224313	8.13283
1	1.81224	0.186529	9.87554
1	0.870774	0.405986	2.23038
1	14.6529	38.8075	186.46
1	1.78921	2.79522	114.707
1	1.19919	5.11384	4.31647
1	0.883265	1.76414	12.5316
1	0.852891	0.181854	10.6202
1	0.228611	1.38434	6.6872
1	0.276279	0.66456	8.85519
1	0.237171	1.50497	3.58808
1	1.26163	0.15362	12.7412
1	2.09403	5.80128	5.33005
1	12.812	3.93477	7.85237
1	0.088656	1.34985	8.68386

## Sheet: 7C
Raw data									Statestics
Control			PDR
VEAL2 Ct	ACTB Ct	Δ Ct	VEAL2 Ct	ACTB Ct	Δ Ct				Wilson/Brown method
21.2773	16.1995	5.0778	20.6619	15.5917	5.0702				Area under the ROC curve				Sensitivity	95% CI	Specificity	95% CI	Likelihood ratio		1 - Specificity	Sensitivity
20.787	15.3563	5.4307	18.8259	15.6264	3.1995				Area	0.766		< 1.191	0.02	0.001026 to 0.1050	1	0.9287 to 1.000			0	0
20.6212	15.6005	5.0207	20.4541	15.8042	4.6499				Std. Error	0.04647		< 2.517	0.04	0.007107 to 0.1346	1	0.9287 to 1.000			0	0.02
20.8793	14.6974	6.1819	20.1905	15.4268	4.7637				95% confidence interval	0.6749 to 0.8571		< 2.925	0.06	0.01635 to 0.1622	1	0.9287 to 1.000			0	0.04
21.1271	14.8459	6.2812	20.2466	15.3274	4.9192				P value	<0.0001		< 3.228	0.08	0.03155 to 0.1884	1	0.9287 to 1.000			0	0.06
20.4532	14.2394	6.2138	20.3854	15.99	4.3954							< 3.406	0.1	0.04348 to 0.2136	1	0.9287 to 1.000			0	0.08
20.5275	12.9235	7.604	20.8568	15.0841	5.7727				Data			< 3.621	0.12	0.05618 to 0.2380	1	0.9287 to 1.000			0	0.1
21.2991	15.4138	5.8853	18.6128	13.1756	5.4372				Controls (Data Set-A)	50		< 3.778	0.14	0.06951 to 0.2619	1	0.9287 to 1.000			0	0.12
20.3765	15.1118	5.2647	20.1782	14.3663	5.8119				Patients (Data Set-B)	50		< 3.878	0.16	0.08337 to 0.2851	1	0.9287 to 1.000			0	0.14
20.0385	14.9669	5.0716	20.031	15.3959	4.6351				Missing Controls	0		< 3.888	0.16	0.08337 to 0.2851	0.98	0.8950 to 0.9990	8		0	0.16
25.1449	14.5057	10.6392	19.3693	13.6879	5.6814				Missing Patients	0		< 4.032	0.18	0.09770 to 0.3080	0.98	0.8950 to 0.9990	9		0.02	0.16
21.862	16.1622	5.6998	18.0831	13.4685	4.6146							< 4.174	0.2	0.1124 to 0.3304	0.98	0.8950 to 0.9990	10		0.02	0.18
21.9757	14.4115	7.5642	18.2965	13.6105	4.686							< 4.237	0.2	0.1124 to 0.3304	0.96	0.8654 to 0.9929	5		0.02	0.2
22.3059	15.7015	6.6044	17.7079	13.5349	4.173							< 4.300	0.22	0.1275 to 0.3524	0.96	0.8654 to 0.9929	5.5		0.04	0.2
22.4495	15.4362	7.0133	19.4668	14.5564	4.9104							< 4.348	0.24	0.1430 to 0.3741	0.96	0.8654 to 0.9929	6		0.04	0.22
20.6209	11.6652	8.9557	21.5452	15.1976	6.3476							< 4.439	0.26	0.1587 to 0.3955	0.96	0.8654 to 0.9929	6.5		0.04	0.24
23.0287	13.1469	9.8818	21.4802	16.0352	5.445							< 4.493	0.28	0.1747 to 0.4167	0.96	0.8654 to 0.9929	7		0.04	0.26
24.1074	12.9118	11.1956	21.1823	15.081	6.1013							< 4.560	0.28	0.1747 to 0.4167	0.94	0.8378 to 0.9836	4.667		0.04	0.28
24.7001	14.8459	9.8542	21.4435	15.86	5.5835							< 4.621	0.3	0.1910 to 0.4375	0.94	0.8378 to 0.9836	5		0.06	0.28
24.3744	15.9107	8.4637	21.0085	15.5707	5.4378							< 4.631	0.32	0.2076 to 0.4581	0.94	0.8378 to 0.9836	5.333		0.06	0.3
22.4652	18.581	3.88422	21.6406	15.132	6.50861							< 4.643	0.34	0.2244 to 0.4785	0.94	0.8378 to 0.9836	5.667		0.06	0.32
24.1119	17.9279	6.18396	21.9075	16.5579	5.34954							< 4.661	0.36	0.2414 to 0.4986	0.94	0.8378 to 0.9836	6		0.06	0.34
23.1363	18.9605	4.17581	21.2917	15.9713	5.32035							< 4.679	0.36	0.2414 to 0.4986	0.92	0.8116 to 0.9685	4.5		0.06	0.36
23.1834	17.075	6.10834	22.4409	16.0707	6.37017							< 4.720	0.38	0.2586 to 0.5185	0.92	0.8116 to 0.9685	4.75		0.08	0.36
20.5955	15.4589	5.13664	21.0964	16.6148	4.4816							< 4.759	0.4	0.2761 to 0.5382	0.92	0.8116 to 0.9685	5		0.08	0.38
27.8056	18.694	9.11156	20.5432	15.4056	5.13759							< 4.771	0.42	0.2938 to 0.5577	0.92	0.8116 to 0.9685	5.25		0.08	0.4
20.7758	15.4676	5.30816	22.0003	15.475	6.5253							< 4.821	0.44	0.3116 to 0.5769	0.92	0.8116 to 0.9685	5.5		0.08	0.42
22.3144	17.8096	4.50477	21.2948	18.9097	2.38518							< 4.888	0.46	0.3297 to 0.5960	0.92	0.8116 to 0.9685	5.75		0.08	0.44
23.106	17.0285	6.07747	20.5435	16.2443	4.29915							< 4.914	0.48	0.3480 to 0.6149	0.92	0.8116 to 0.9685	6		0.08	0.46
23.8659	17.9087	5.95724	19.9872	15.0698	4.91737							< 4.918	0.5	0.3664 to 0.6336	0.92	0.8116 to 0.9685	6.25		0.08	0.48
23.6769	17.004	6.67283	15.4959	15.4994	-0.003471							< 4.940	0.52	0.3851 to 0.6520	0.92	0.8116 to 0.9685	6.5		0.08	0.5
24.0926	18.4799	5.61273	21.1935	16.4157	4.77776							< 4.991	0.54	0.4040 to 0.6703	0.92	0.8116 to 0.9685	6.75		0.08	0.52
22.3997	15.5909	6.80882	22.5302	17.6655	4.86474							< 5.025	0.54	0.4040 to 0.6703	0.9	0.7864 to 0.9565	5.4		0.08	0.54
22.2615	17.0532	5.20828	21.8841	15.5243	6.35982							< 5.034	0.54	0.4040 to 0.6703	0.88	0.7620 to 0.9438	4.5		0.1	0.54
21.414	16.196	5.21801	22.7731	16.6155	6.1576							< 5.055	0.54	0.4040 to 0.6703	0.86	0.7381 to 0.9305	3.857		0.12	0.54
23.8812	18.0338	5.84738	20.3734	15.6188	4.75461							< 5.071	0.56	0.4231 to 0.6884	0.86	0.7381 to 0.9305	4		0.14	0.54
23.3139	17.6318	5.68216	21.7081	15.8342	5.87392							< 5.075	0.56	0.4231 to 0.6884	0.84	0.7149 to 0.9166	3.5		0.14	0.56
21.6984	16.67	5.02834	19.9412	16.0701	3.87105							< 5.095	0.56	0.4231 to 0.6884	0.82	0.6920 to 0.9023	3.111		0.16	0.56
27.2081	16.4087	10.7993	18.8732	15.6166	3.2566							< 5.124	0.56	0.4231 to 0.6884	0.8	0.6696 to 0.8876	2.8		0.18	0.56
26.231	16.7397	9.49135	21.4445	18.795	2.64954							< 5.137	0.56	0.4231 to 0.6884	0.78	0.6476 to 0.8725	2.545		0.2	0.56
21.163	15.6505	5.51252	20.115	15.8144	4.30059							< 5.173	0.58	0.4423 to 0.7062	0.78	0.6476 to 0.8725	2.636		0.22	0.56
21.5304	16.2881	5.24231	21.9958	17.3685	4.62723							< 5.213	0.58	0.4423 to 0.7062	0.76	0.6259 to 0.8570	2.417		0.22	0.58
22.107	17.067	5.04	22.1988	16.4697	5.72914							< 5.219	0.58	0.4423 to 0.7062	0.74	0.6045 to 0.8413	2.231		0.24	0.58
20.517	15.4055	5.11154	23.5716	19.8862	3.68544							< 5.231	0.6	0.4618 to 0.7239	0.74	0.6045 to 0.8413	2.308		0.26	0.58
21.1494	15.745	5.40448	23.2267	19.3358	3.89089							< 5.254	0.6	0.4618 to 0.7239	0.72	0.5833 to 0.8253	2.143		0.26	0.6
20.7893	15.3902	5.3991	23.1617	19.6058	3.55589							< 5.286	0.6	0.4618 to 0.7239	0.7	0.5625 to 0.8090	2		0.28	0.6
21.7724	16.011	5.76146	24.3348	19.3734	4.96141							< 5.314	0.6	0.4618 to 0.7239	0.68	0.5419 to 0.7924	1.875		0.3	0.6
27.1969	18.6805	8.51637	21.1172	15.015	6.10222							< 5.335	0.62	0.4815 to 0.7414	0.68	0.5419 to 0.7924	1.938		0.32	0.6
26.0251	17.4832	8.54193	21.0991	15.5303	5.5688							< 5.374	0.64	0.5014 to 0.7586	0.68	0.5419 to 0.7924	2		0.32	0.62
22.1474	17.4762	4.67124	20.8991	15.6797	5.21946							< 5.402	0.64	0.5014 to 0.7586	0.66	0.5215 to 0.7756	1.882		0.32	0.64
												< 5.418	0.64	0.5014 to 0.7586	0.64	0.5014 to 0.7586	1.778		0.34	0.64
												< 5.434	0.64	0.5014 to 0.7586	0.62	0.4815 to 0.7414	1.684		0.36	0.64
												< 5.438	0.66	0.5215 to 0.7756	0.62	0.4815 to 0.7414	1.737		0.38	0.64
												< 5.441	0.68	0.5419 to 0.7924	0.62	0.4815 to 0.7414	1.789		0.38	0.66
												< 5.479	0.7	0.5625 to 0.8090	0.62	0.4815 to 0.7414	1.842		0.38	0.68
												< 5.541	0.7	0.5625 to 0.8090	0.6	0.4618 to 0.7239	1.75		0.38	0.7
												< 5.576	0.72	0.5833 to 0.8253	0.6	0.4618 to 0.7239	1.8		0.4	0.7
												< 5.598	0.74	0.6045 to 0.8413	0.6	0.4618 to 0.7239	1.85		0.4	0.72
												< 5.647	0.74	0.6045 to 0.8413	0.58	0.4423 to 0.7062	1.762		0.4	0.74
												< 5.682	0.76	0.6259 to 0.8570	0.58	0.4423 to 0.7062	1.81		0.42	0.74
												< 5.691	0.76	0.6259 to 0.8570	0.56	0.4231 to 0.6884	1.727		0.42	0.76
												< 5.714	0.76	0.6259 to 0.8570	0.54	0.4040 to 0.6703	1.652		0.44	0.76
												< 5.745	0.78	0.6476 to 0.8725	0.54	0.4040 to 0.6703	1.696		0.46	0.76
												< 5.767	0.78	0.6476 to 0.8725	0.52	0.3851 to 0.6520	1.625		0.46	0.78
												< 5.792	0.8	0.6696 to 0.8876	0.52	0.3851 to 0.6520	1.667		0.48	0.78
												< 5.830	0.82	0.6920 to 0.9023	0.52	0.3851 to 0.6520	1.708		0.48	0.8
												< 5.861	0.82	0.6920 to 0.9023	0.5	0.3664 to 0.6336	1.64		0.48	0.82
												< 5.880	0.84	0.7149 to 0.9166	0.5	0.3664 to 0.6336	1.68		0.5	0.82
												< 5.921	0.84	0.7149 to 0.9166	0.48	0.3480 to 0.6149	1.615		0.5	0.84
												< 6.017	0.84	0.7149 to 0.9166	0.46	0.3297 to 0.5960	1.556		0.52	0.84
												< 6.089	0.84	0.7149 to 0.9166	0.44	0.3116 to 0.5769	1.5		0.54	0.84
												< 6.102	0.86	0.7381 to 0.9305	0.44	0.3116 to 0.5769	1.536		0.56	0.84
												< 6.105	0.88	0.7620 to 0.9438	0.44	0.3116 to 0.5769	1.571		0.56	0.86
												< 6.133	0.88	0.7620 to 0.9438	0.42	0.2938 to 0.5577	1.517		0.56	0.88
												< 6.170	0.9	0.7864 to 0.9565	0.42	0.2938 to 0.5577	1.552		0.58	0.88
												< 6.183	0.9	0.7864 to 0.9565	0.4	0.2761 to 0.5382	1.5		0.58	0.9
												< 6.199	0.9	0.7864 to 0.9565	0.38	0.2586 to 0.5185	1.452		0.6	0.9
												< 6.248	0.9	0.7864 to 0.9565	0.36	0.2414 to 0.4986	1.406		0.62	0.9
												< 6.314	0.9	0.7864 to 0.9565	0.34	0.2244 to 0.4785	1.364		0.64	0.9
												< 6.354	0.92	0.8116 to 0.9685	0.34	0.2244 to 0.4785	1.394		0.66	0.9
												< 6.365	0.94	0.8378 to 0.9836	0.34	0.2244 to 0.4785	1.424		0.66	0.92
												< 6.439	0.96	0.8654 to 0.9929	0.34	0.2244 to 0.4785	1.455		0.66	0.94
												< 6.517	0.98	0.8950 to 0.9990	0.34	0.2244 to 0.4785	1.485		0.66	0.96
												< 6.565	1	0.9287 to 1.000	0.34	0.2244 to 0.4785	1.515		0.66	0.98
												< 6.639	1	0.9287 to 1.000	0.32	0.2076 to 0.4581	1.471		0.66	1
												< 6.741	1	0.9287 to 1.000	0.3	0.1910 to 0.4375	1.429		0.68	1
												< 6.911	1	0.9287 to 1.000	0.28	0.1747 to 0.4167	1.389		0.7	1
												< 7.289	1	0.9287 to 1.000	0.26	0.1587 to 0.3955	1.351		0.72	1
												< 7.584	1	0.9287 to 1.000	0.24	0.1430 to 0.3741	1.316		0.74	1
												< 8.034	1	0.9287 to 1.000	0.22	0.1275 to 0.3524	1.282		0.76	1
												< 8.490	1	0.9287 to 1.000	0.2	0.1124 to 0.3304	1.25		0.78	1
												< 8.529	1	0.9287 to 1.000	0.18	0.09770 to 0.3080	1.22		0.8	1
												< 8.749	1	0.9287 to 1.000	0.16	0.08337 to 0.2851	1.19		0.82	1
												< 9.034	1	0.9287 to 1.000	0.14	0.06951 to 0.2619	1.163		0.84	1
												< 9.301	1	0.9287 to 1.000	0.12	0.05618 to 0.2380	1.136		0.86	1
												< 9.673	1	0.9287 to 1.000	0.1	0.04348 to 0.2136	1.111		0.88	1
												< 9.868	1	0.9287 to 1.000	0.08	0.03155 to 0.1884	1.087		0.9	1
												< 10.26	1	0.9287 to 1.000	0.06	0.01635 to 0.1622	1.064		0.92	1
												< 10.72	1	0.9287 to 1.000	0.04	0.007107 to 0.1346	1.042		0.94	1
												< 11.00	1	0.9287 to 1.000	0.02	0.001026 to 0.1050	1.02		0.96	1
																			0.98	1
																			1	1

## Sheet: 7D
Raw data							Statestics
A	B	C	D
Untreated	Glucose (25mM) treated						Bonferroni's multiple comparisons test
Control	Control	veal2	VEAL2
100	170.88	127.2	130.68				Group	Mean Diff.	95.00% CI of diff.	Significant?	Summary	Adjusted P Value
100	167.86	118.83	127.59				Control (untreated) vs. Control (Glucose treated)	-67.5	-89.96 to -45.04	Yes	**	0.0056	A-B
100	163.76	114.53	121.32				Control (untreated) vs. veal2 (Glucose treated)	-20.19	-60.68 to 20.31	No	ns	0.1939	A-C
							Control (untreated) vs. VEAL2 (Glucose treated)	-26.53	-56.50 to 3.444	No	ns	0.0636	A-D
							Control (Glucose treated) vs. veal2 (Glucose treated)	47.31	27.53 to 67.10	Yes	**	0.0088	B-C
							Control (Glucose treated) vs.VEAL2 (Glucose treated)	40.97	32.97 to 48.97	Yes	**	0.0019	B-D
							z-veal2 (Glucose treated) vs. VEAL2 (Glucose treated)	-6.343	-23.11 to 10.43	No	ns	0.3253	C-D

## Sheet: 7Q
Raw data							Statestics
A	B	C	D
Untreated	Glucose (25mM) treated						Bonferroni's multiple comparisons test
Control	Control	veal2	VEAL2
86.6916	42.3168	67.7084	67.1293				Group	Mean Diff.	95.00% CI of diff.	Significant?	Summary	Adjusted P Value
79.4496	21.1672	61.271	43.1397				Control (untreated) vs. Control (Glucose treated)	38.49	25.38 to 51.61	Yes	****	<0.0001	A-B
66.2618	31.565	88.3708	61.847				Control (untreated) vs. veal2 (Glucose treated)	1.001	-17.47 to 19.47	No	ns	>0.9999	A-C
76.18	53.1434	82.3401	74.0501				Control (untreated) vs. VEAL2 (Glucose treated)	11.42	-4.523 to 27.36	No	ns	0.2113	A-D
79.4496	37.8173	66.7159	63.4892				Control (Glucose treated) vs. veal2 (Glucose treated)	-37.49	-50.46 to -24.53	Yes	****	<0.0001	B-C
64.5955	27.9747	71.7895	67.4187				Control (Glucose treated) vs.VEAL2 (Glucose treated)	-27.08	-34.52 to -19.64	Yes	****	<0.0001	B-D
70.9738	38.1265	74.8321	64.9153				z-veal2 (Glucose treated) vs. VEAL2 (Glucose treated)	10.42	-0.5807 to 21.41	No	ns	0.0647	C-D
78.8667	42.4017	81.4329	69.1459

## Sheet: 7R
Raw data							Statestics
A	B	C	D
Untreated	Glucose (25mM) treated						Bonferroni's multiple comparisons test
Control	Control	veal2	VEAL2
41.7642	35.3265	78.9127	59.7771				Group	Mean Diff.	95.00% CI of diff.	Significant?	Summary	Adjusted P Value
78.1431	38.1918	61.6915	90.0162				Control (untreated) vs. Control (Glucose treated)	28.35	14.20 to 42.50	Yes	***	0.001	A-B
64.3476	33.99	77.8722	59.8111				Control (untreated) vs. veal2 (Glucose treated)	-5.201	-26.69 to 16.29	No	ns	>0.9999	A-C
73.9134	48.8532	69.3147	64.3921				Control (untreated) vs. VEAL2 (Glucose treated)	-1.833	-15.84 to 12.17	No	ns	>0.9999	A-D
66.5831	35.1249	71.9453	69.3754				Control (Glucose treated) vs. veal2 (Glucose treated)	-33.55	-47.16 to -19.95	Yes	***	0.0003	B-C
63.2054	41.5682	76.1381	57.9312				Control (Glucose treated) vs.VEAL2 (Glucose treated)	-30.18	-49.22 to -11.14	Yes	**	0.0041	B-D
67.2048	26.3256	71.1961	78.9218				z-veal2 (Glucose treated) vs. VEAL2 (Glucose treated)	3.368	-17.39 to 24.13	No	ns	>0.9999	C-D
77.7757	46.7438	67.4761	67.3773

## Sheet: 7S
Raw data							Statestics
A	B	C	D
Untreated	Glucose (25mM) treated						Bonferroni's multiple comparisons test
Control	Control	veal2	VEAL2
11.6843	14.2144	5.2582	7.57305				Group	Mean Diff.	95.00% CI of diff.	Significant?	Summary	Adjusted P Value
4.607	21.488	2.26067	3.04112				Control (untreated) vs. Control (Glucose treated)	-10.88	-17.58 to -4.170	Yes	**	0.0036	A-B
7.71987	16.2066	4.51438	1.24189				Control (untreated) vs. veal2 (Glucose treated)	4.82	0.9011 to 8.739	Yes	*	0.0174	A-C
11.1294	18.077	1.92742	3.58111				Control (untreated) vs. VEAL2 (Glucose treated)	4.769	1.273 to 8.266	Yes	**	0.0098	A-D
11.9862	25.626	4.23999	5.85962				Control (Glucose treated) vs. veal2 (Glucose treated)	15.7	10.51 to 20.89	Yes	****	<0.0001	B-C
4.1798	22.3799	4.44955	3.87488				Control (Glucose treated) vs.VEAL2 (Glucose treated)	15.65	10.13 to 21.16	Yes	***	0.0001	B-D
8.90217	19.9024	3.7852	1.21995				z-veal2 (Glucose treated) vs. VEAL2 (Glucose treated)	-0.05073	-2.673 to 2.571	No	ns	>0.9999	C-D
5.84048	15.1693	1.05295	1.50255
